# Supplementary material for: Diversity in chemosensory receptor genes in dogs and wolves: degeneration of the olfactory receptor gene repertoire in the brachycephalic Pug
Source: Chem Senses. 2025 Dec 15;50:bjaf062. doi: 10.1093/chemse/bjaf062 (PMC12703715; doi:10.1093/chemse/bjaf062)
Supplement: bjaf062_Supplementary_Data [file bjaf062_supplementary_data.zip]

Archive with 4 entries (4 files):
- Supple_Figures_R1.pdf
- Supple_Tables_R1.xlsx
- Supple_Table_S3.xlsx
- Supple_Table_S7.xlsx
