# Supplementary material for: Diversity in chemosensory receptor genes in dogs and wolves: degeneration of the olfactory receptor gene repertoire in the brachycephalic Pug
Source: Chem Senses. 2025 Dec 15;50:bjaf062. doi: 10.1093/chemse/bjaf062 (PMC12703715; doi:10.1093/chemse/bjaf062)
Supplement: bjaf062_Supplementary_Data [file bjaf062_supplementary_data.zip › Supple_Tables_R1.xlsx]

## Sheet: Table S1
Supplementary Table S1. List of 121 dog breeds.
Breed	# of individuals	Group	Cephalic
Affenpinscher	1	Pinscher	Brachy
Airedale Terrier	3	Large & medium sized Terrier	Dolico
Alaskan Husky	2	Spitz & primitive types	Meso
Alaskan Malamute	3	Spitz & primitive types	Meso
Alpine Dachsbracke	2	Scent hounds	NA
American Bulldog	1	Mastiff	Brachy
American Staffordshire Terrier	2	Bull type	Meso
American bulldog	1	Mastiff	Brachy
Australian Cattle Dog	5	Cattledogs	Meso
Australian Shepherd	2	Sheepdogs	Meso
Australian Terrier	1	Small sized Terrier	Meso
Basenji	7	Spitz & primitive types	Meso
Basset Hound	5	Scent hounds	Dolico
Bavarian Hound	1	Scent hounds	NA
Beagle	6	Scent hounds	Meso
Bearded Collie	11	Sheepdogs	Meso
Berger Picard	1	Sheepdogs	NA
Bichon Frise	5	Companion & Toy dogs	Meso
Black Russian Terrier	1	Tchiorny	Meso
Border Collie	39	Sheepdogs	Meso
Border Terrier	1	Large & medium sized Terrier	Meso
Boxer	1	Mastiff	Brachy
Brussels Griffon	3	Companion & Toy dogs	Brachy
Bull Terrier	3	Bull type	Dolico
Bullmastiff	2	Mastiff	Brachy
Cairn Terrier	3	Small sized Terrier	Meso
Cane Corso	5	Mastiff	NA
Cardigan Welsh Corgi	1	Sheepdogs	Meso
Cavalier King Charles Spaniel	3	Companion & Toy dogs	Brachy
Central Asian Shepherd dog	1	Mountain	NA
Chihuahua	6	Companion & Toy dogs	Brachy
Chinese Crested dog	1	Companion & Toy dogs	Meso
Chinese Indigenous dog	28	NA	NA
Chow Chow	1	Spitz & primitive types	Meso
Cocker Spaniel	1	Flushing dogs	Meso
Collie	1	Sheepdogs	Meso
Curly Coated Retriever	5	Retrievers	NA
Dachshund	7	Dachshunds	Dolico
Dalmatian dog	3	Scent hounds	Meso
Dandie Dinmont Terrier	1	Small sized Terrier	Meso
Doberman Pinscher	3	Pinscher	Dolico
Dogue de Bordeaux	6	Mastiff	Brachy
Dutch Shepherd	1	Sheepdogs	NA
Elo	1	Spitz & primitive types	NA
English Bulldog	1	Mastiff	Brachy
English Cocker Spaniel	1	Flushing dogs	Meso
English Mastiff	2	Mastiff	Brachy
English Springer Spaniel	1	Flushing dogs	Meso
Entlebucher Sennenhund	8	Swiss Mountain & Cattledogs	NA
Eurasier	2	Spitz & primitive types	Meso
Field Spaniel	2	Flushing dogs	Meso
Finnish Lapphund	1	Spitz & primitive types	Meso
Flat Coated Retriever	1	Retrievers	Meso
French Bulldog	4	Companion & Toy dogs	Brachy
Friesian Stabyhoun	2	Pointing dogs	NA
German Hunting Terrier	2	Large & medium sized Terrier	NA
German Shepherd	18	Sheepdogs	Dolico
German Wirehaired	1	Pointing dogs	NA
Golden Retriever	12	Retrievers	Meso
Great Dane	1	Mastiff	Dolico
Great Pyrenees	1	Mountain	NA
Greater Swiss Mountain Dog	6	Swiss Mountain & Cattledogs	NA
Greyhound	6	Sighthounds	Dolico
Havanese	3	Companion & Toy dogs	Meso
Heideterrier	1	Large & medium sized Terrier	NA
Hovawart	3	Mountain	NA
Irish Soft Coated Wheaten Terrier	1	Large & medium sized Terrier	Meso
Irish Terrier	3	Large & medium sized Terrier	Dolico
Irish Wolfhound	2	Sighthounds	Dolico
Italian Greyhound	1	Sighthounds	Dolico
Jack Russell Terrier	8	Small sized Terrier	Meso
Japanese Chin	1	Companion & Toy dogs	Brachy
Karelian Bear dog	1	Spitz & primitive types	NA
Kerry Blue Terrier	2	Large & medium sized Terrier	Dolico
Kromfohrlander	1	Companion & Toy dogs	NA
Kunming Dog	10	NA	NA
Labrador Retriever	11	Retrievers	Meso
Lagotto Romagnolo	9	Water dogs	Meso
Landseer	2	Mountain	NA
Leonberger	53	Mountain	Meso
Malinois	7	Sheepdogs	NA
Miniature Bull terrier	2	Bull type	Dolico
Miniature Schnauzer	23	Schnauzer	Meso
Newfoundland	2	Mountain	Meso
Norwich Terrier	4	Small sized Terrier	Meso
Nova Scotia Duck Tolling Retriever	1	Retrievers	Meso
Old English Sheepdog	1	Sheepdogs	Meso
Papillon	3	Companion & Toy dogs	Meso
Pembroke Welsh Corgi	2	Sheepdogs	Meso
Perro de Agua Espanol	1	Water dogs	Meso
Petit Basset Griffon Vendeen	5	Scent hounds	Dolico
Pomeranian	4	Spitz & primitive types	Meso
Poodle	21	Companion & Toy dogs	Dolico
Portuguese Podengo	1	Spitz & primitive types	NA
Portuguese Water Dog	3	Water dogs	Meso
Pug	20	Companion & Toy dogs	Brachy
Rhodesian Ridgeback	4	Scent hounds	Meso
Rottweiler	3	Mastiff	Meso
Saluki	2	Sighthounds	Dolico
Scottish Deerhound	3	Sighthounds	Dolico
Scottish Terrier	2	Small sized Terrier	Dolico
Shetland Sheepdog	3	Sheepdogs	Dolico
Shih Tzu	4	Companion & Toy dogs	Brachy
Siberian Husky	4	Spitz & primitive types	Meso
Skye Terrier	1	Small sized Terrier	Meso
Sloughi	3	Sighthounds	NA
Spitz	1	Spitz & primitive types	Meso
St. Bernard	2	Mountain	Meso
Staffordshire Bull Terrier	1	Bull type	Meso
Standard Poodle	1	Companion & Toy dogs	Dolico
Standard Schnauzer	1	Schnauzer	Meso
Swedish Vallhund	3	Spitz & primitive types	NA
Tibetan Mastiff	10	Mountain	Meso
Tibetan Terrier	2	Companion & Toy dogs	Meso
Vizsla	2	Pointing dogs	NA
Weimaraner	2	Pointing dogs	Meso
Welsh Springer Spaniel	4	Flushing dogs	Meso
West Highland White Terrier	19	Small sized Terrier	Meso
Whippet	2	Sighthounds	Dolico
White Shepherd	2	Sheepdogs	NA
Yorkshire Terrier	68	Toy	Meso
Mixed breed	8
NA	7
Total	635

## Sheet: Table S2
Supplementary Table S2. Information on the 16 genomes used in this study.
Genome	Breed	Assembly level	Genome size	Contig N50	Contig L50	GenBank Accession
CanFam3.1	Boxer	chromosome	2.4 Gb	267.5 kb	2436	GCA_000002285.2
Dog10K_Boxer_Tasha		chromosome	2.3 Gb	27.5 Mb	31	GCA_000002285.4
ROS_Cfam_1.0	Labrador retriever	chromosome	2.4 Gb	12 Mb	54	GCA_014441545.1
Yella_v2		chromosome	2.3 Gb	26 Mb	31	GCA_031165255.1
ASM864105v3	German Shepherd	chromosome	2.4 Gb	20.9 Mb	37	GCA_008641055.3
UU_Cfam_GSD_1.0		chromosome	2.5 Gb	14.8 Mb	57	GCA_011100685.1
BD_1.0	Bernese Mountain Dog	chromosome	2.3 Gb	27.4 Mb	27	GCA_031010765.1
OD_1.0		chromosome	2.3 Gb	11.5 Mb	60	GCA_031010635.1
CA611_1.0	Cairn Terrier	chromosome	2.3 Gb	33.6 Mb	24	GCA_031010295.1
UMICH_Zoey_3.1	Great Dane	chromosome	2.3 Gb	4.7 Mb	140	GCA_005444595.1
UNSW_CanFamBas_1.2	Basenji	chromosome	2.3 Gb	37.8 Mb	23	GCA_013276365.2
Basenji_breed-1.1		chromosome	2.4 Gb	3.1 Mb	217	GCA_004886185.2
ASM325472v2	Dingo	chromosome	2.3 Gb	40.7 Mb	20	GCA_003254725.2
UNSW_AlpineDingo_1.0		chromosome	2.4 Gb	23.1 Mb	36	GCA_012295265.2
mCanLor1.2	Gray wolf	chromosome	2.4 Gb	34.4 Mb	25	GCA_905319855.2
Clu-1		chromosome	2.4 Gb	44.6 Mb	19	GCA_034620435.1

## Sheet: Table S4
Supplementary Table S4. List of 825 CNV groups for OR genes. CNV group names were determined according to the OGG names in Niimura et al. (2014). "# of Genes" indicates the number of genes included in each CVN group.
CNV Groups	# of Genes	Gene Names
1-1	15	Yella_v2_CM062152.1_28055442_28056380-,Clu-1_CM067739.1_28408983_28409921-,UU_Cfam_GSD_1.0_CM021982.1_28471168_28472106-,UMICH_Zoey_3.1_CM016589.1_28102541_28103479-,CA611_1.0_CM062021.1_28219706_28220644-,Basenji_breed-1.1_CM016451.2_28148073_28149011-,BD_1.0_CM061982.1_28104033_28104971-,canFam3_chr21_28047095_28048033-,Gray_Wolf_chr21_22823452_22824390+,Basenji_chr21_28332528_28333466-,UNSW_Al…
1-2.1	15	Basenji_chr21_27805638_27806576+,Dingo_chr21_27801018_27801956+,German_Shepherd_chr21_28216962_28217900+,Gray_Wolf_chr21_23453756_23454694-,Labrador_retriever_chr21_28120854_28121792+,canFam3_chr21_27494740_27495678+,BD_1.0_CM061982.1_27577213_27578151+,Basenji_breed-1.1_CM016451.2_27618205_27619143+,CA611_1.0_CM062021.1_27692503_27693441+,Clu-1_CM067739.1_27862295_27863233+,OD_1.0_CM061942.1_276…
1-2.2	14	Basenji_chr21_27818224_27819162+,Dingo_chr21_27813614_27814552+,German_Shepherd_chr21_28229544_28230482+,Gray_Wolf_chr21_23441161_23442099-,Labrador_retriever_chr21_28133487_28134425+,canFam3_chr21_27507353_27508291+,BD_1.0_CM061982.1_27589826_27590764+,Basenji_breed-1.1_CM016451.2_27630794_27631732+,CA611_1.0_CM062021.1_27705146_27706084+,OD_1.0_CM061942.1_27627255_27628193+,UMICH_Zoey_3.1_CM016…
1-3.1	14	Basenji_chr21_27851199_27852137-,Dingo_chr21_27846550_27847488-,German_Shepherd_chr21_28262293_28263231-,Gray_Wolf_chr21_23401969_23402907+,Labrador_retriever_chr21_28165964_28166902-,canFam3_chr21_27539697_27540635-,BD_1.0_CM061982.1_27622204_27623142-,CA611_1.0_CM062021.1_27737781_27738719-,Clu-1_CM067739.1_27908206_27909144-,OD_1.0_CM061942.1_27659847_27660785-,UMICH_Zoey_3.1_CM016589.1_275879…
1-3.2	15	Basenji_chr21_27881947_27882882+,Dingo_chr21_27877220_27878155+,German_Shepherd_chr21_28292985_28293920+,Gray_Wolf_chr21_23373091_23374026-,Labrador_retriever_chr21_28196688_28197623+,canFam3_chr21_27570629_27571564+,BD_1.0_CM061982.1_27653228_27654085+,Basenji_breed-1.1_CM016451.2_27694682_27695539+,CA611_1.0_CM062021.1_27769053_27769910+,Clu-1_CM067739.1_27939075_27940010+,OD_1.0_CM061942.1_276…
1-4.1	15	Basenji_chr21_27294534_27295427-,Dingo_chr21_27285062_27286024-,German_Shepherd_chr21_27629332_27630294-,Gray_Wolf_chr21_24330162_24331124+,Labrador_retriever_chr21_27283457_27284419-,canFam3_chr21_27045279_27046241-,BD_1.0_CM061982.1_27073389_27074339-,Basenji_breed-1.1_CM016451.2_27145348_27146310-,CA611_1.0_CM062021.1_27125947_27126840-,Clu-1_CM067739.1_27190806_27191768-,OD_1.0_CM061942.1_271…
1-4.2	15	Basenji_chr21_27307393_27308355-,Dingo_chr21_27297905_27298867-,German_Shepherd_chr21_27642173_27643135-,Gray_Wolf_chr21_24317332_24318294+,Labrador_retriever_chr21_27296358_27297320-,canFam3_chr21_27058117_27059079-,BD_1.0_CM061982.1_27086178_27087140-,Basenji_breed-1.1_CM016451.2_27158227_27159189-,CA611_1.0_CM062021.1_27138785_27139747-,Clu-1_CM067739.1_27203657_27204619-,OD_1.0_CM061942.1_271…
1-5.1	15	Basenji_chr21_27504578_27505564-,Dingo_chr21_27500052_27501038-,German_Shepherd_chr21_27923393_27924379-,Gray_Wolf_chr21_23747568_23748554+,Labrador_retriever_chr21_27817712_27818698-,canFam3_chr21_27197389_27198375-,BD_1.0_CM061982.1_27273433_27274419-,Basenji_breed-1.1_CM016451.2_27317599_27318585-,CA611_1.0_CM062021.1_27391382_27392368-,Clu-1_CM067739.1_27560504_27561490-,OD_1.0_CM061942.1_273…
1-5.2	14	Basenji_chr21_27532711_27533655-,Dingo_chr21_27528468_27529412-,German_Shepherd_chr21_27951540_27952484-,Gray_Wolf_chr21_23719412_23720356+,Labrador_retriever_chr21_27845859_27846803-,canFam3_chr21_27225856_27226800-,BD_1.0_CM061982.1_27301800_27302744-,CA611_1.0_CM062021.1_27419516_27420460-,Clu-1_CM067739.1_27588709_27589653-,OD_1.0_CM061942.1_27340556_27341500-,UNSW_AlpineDingo_1.0_CM041953.1_…
1-6.1	14	Basenji_chr21_27106677_27107621+,Dingo_chr21_27100738_27101682+,German_Shepherd_chr21_27445075_27446019+,Gray_Wolf_chr21_24520067_24521011-,Labrador_retriever_chr21_27099683_27100627+,canFam3_chr21_26866134_26867078+,BD_1.0_CM061982.1_26878717_26879661+,Basenji_breed-1.1_CM016451.2_26965156_26966100+,CA611_1.0_CM062021.1_26937870_26938814+,Clu-1_CM067739.1_27007438_27008382+,OD_1.0_CM061942.1_269…
1-6.2	14	Basenji_chr21_27086935_27087885+,Dingo_chr21_27076977_27077927+,German_Shepherd_chr21_27425326_27426276+,Gray_Wolf_chr21_24539846_24540796-,Labrador_retriever_chr21_27079961_27080911+,canFam3_chr21_26847224_26848174+,BD_1.0_CM061982.1_26858960_26859910+,CA611_1.0_CM062021.1_26918118_26919068+,Clu-1_CM067739.1_26987637_26988587+,OD_1.0_CM061942.1_26890462_26891412+,UMICH_Zoey_3.1_CM016589.1_268468…
1-7.1	15	Basenji_chr21_28054978_28055937-,Dingo_chr21_28051343_28052302-,German_Shepherd_chr21_28466161_28467120-,Gray_Wolf_chr21_23205157_23206116+,Labrador_retriever_chr21_28370443_28371402-,canFam3_chr21_27750664_27751623-,BD_1.0_CM061982.1_27827239_27828198-,Basenji_breed-1.1_CM016451.2_27868033_27868992-,CA611_1.0_CM062021.1_27943070_27944029-,Clu-1_CM067739.1_28112408_28113367-,OD_1.0_CM061942.1_278…
1-7.2	14	Basenji_chr21_28080743_28081702+,Dingo_chr21_28077092_28078051+,German_Shepherd_chr21_28491730_28492689+,Gray_Wolf_chr21_23179384_23180343-,Labrador_retriever_chr21_28396422_28397381+,canFam3_chr21_27776613_27777572+,BD_1.0_CM061982.1_27853071_27854030+,CA611_1.0_CM062021.1_27969046_27970005+,Clu-1_CM067739.1_28138214_28139173+,OD_1.0_CM061942.1_27891207_27892166+,UMICH_Zoey_3.1_CM016589.1_278177…
1-8.1	13	Dingo_chr21_29509841_29510788-,Basenji_chr21_29468446_29469393-,German_Shepherd_chr21_29999191_30000138-,Gray_Wolf_chr21_21654670_21655617+,Labrador_retriever_chr21_29962002_29962949-,canFam3_chr21_29136559_29137506-,BD_1.0_CM061982.1_29270545_29271492-,CA611_1.0_CM062021.1_29375819_29376766-,OD_1.0_CM061942.1_29313559_29314506-,UMICH_Zoey_3.1_CM016589.1_29284146_29285093-,UU_Cfam_GSD_1.0_CM02198…
1-8.2	21	Clu-1_CM067739.1_29626568_29627515+,UU_Cfam_GSD_1.0_CM021982.1_29725296_29726243+,Basenji_breed-1.1_CM016451.2_29341416_29342393+,Clu-1_CM067739.1_29579860_29580807+,UU_Cfam_GSD_1.0_CM021982.1_29675709_29676656+,UNSW_AlpineDingo_1.0_CM041953.1_30201437_30202384+,Basenji_chr21_29487623_29488570+,Gray_Wolf_chr21_21618085_21619032-,Clu-1_CM067739.1_29682857_29683801+,CA611_1.0_CM062021.1_29462115_29…
1-8.3	14	Yella_v2_CM062152.1_29324305_29325252+,UU_Cfam_GSD_1.0_CM021982.1_29766045_29766992+,UNSW_AlpineDingo_1.0_CM041953.1_30299366_30300313+,OD_1.0_CM061942.1_29437008_29437955+,Clu-1_CM067739.1_29726419_29727366+,CA611_1.0_CM062021.1_29505569_29506516+,Basenji_breed-1.1_CM016451.2_29428840_29429787+,BD_1.0_CM061982.1_29385118_29386065+,canFam3_chr21_29261238_29262185+,Labrador_retriever_chr21_3008688…
1-8.4	14	Dingo_chr21_29754368_29755309+,Basenji_chr21_29599517_29600458+,Gray_Wolf_chr21_21496348_21497289-,Labrador_retriever_chr21_30110649_30111590+,canFam3_chr21_29284980_29285921+,BD_1.0_CM061982.1_29408859_29409800+,CA611_1.0_CM062021.1_29529333_29530274+,Clu-1_CM067739.1_29750978_29751919+,OD_1.0_CM061942.1_29460743_29461684+,UMICH_Zoey_3.1_CM016589.1_29433368_29434309+,UNSW_AlpineDingo_1.0_CM04195…
1-9	14	Basenji_chr21_27219210_27220184+,Dingo_chr21_27217520_27218494+,German_Shepherd_chr21_27560931_27561905+,Gray_Wolf_chr21_24404170_24405144-,Labrador_retriever_chr21_27215762_27216736+,canFam3_chr21_26977631_26978605+,BD_1.0_CM061982.1_26991496_26992470+,Basenji_breed-1.1_CM016451.2_27077858_27078832+,CA611_1.0_CM062021.1_27050415_27051389+,Clu-1_CM067739.1_27120656_27121630+,OD_1.0_CM061942.1_270…
1-10.1	15	Clu-1_CM067739.1_29320343_29321302+,Gray_Wolf_chr21_21888126_21889085-,UNSW_AlpineDingo_1.0_CM041953.1_29961832_29962791+,Basenji_chr21_29235384_29236343+,Dingo_chr21_29262051_29263010+,German_Shepherd_chr21_29757063_29758022+,Labrador_retriever_chr21_29722190_29723149+,canFam3_chr21_28902679_28903638+,BD_1.0_CM061982.1_29016586_29017545+,CA611_1.0_CM062021.1_29129609_29130568+,OD_1.0_CM061942.1_…
1-10.2	14	Labrador_retriever_chr21_29732418_29733377+,Gray_Wolf_chr21_21877904_21878863-,BD_1.0_CM061982.1_29026826_29027785+,OD_1.0_CM061942.1_29078316_29079275+,UMICH_Zoey_3.1_CM016589.1_29055455_29056414+,UU_Cfam_GSD_1.0_CM021982.1_29406827_29407786+,Yella_v2_CM062152.1_28970343_28971302+,canFam3_chr21_28912883_28913842+,CA611_1.0_CM062021.1_29139827_29140786+,German_Shepherd_chr21_29767294_29768253+,Di…
1-10.3	14	German_Shepherd_chr21_29776649_29777608+,Dingo_chr21_29281830_29282789+,Gray_Wolf_chr21_21868548_21869507-,BD_1.0_CM061982.1_29036181_29037140+,UU_Cfam_GSD_1.0_CM021982.1_29416182_29417141+,Yella_v2_CM062152.1_28979697_28980656+,canFam3_chr21_28922232_28923191+,CA611_1.0_CM062021.1_29149183_29150142+,Basenji_chr21_29255587_29256546+,Labrador_retriever_chr21_29741772_29742731+,Basenji_breed-1.1_CM…
1-12	30	Dingo_chr21_28292574_28293527-,Gray_Wolf_chr21_22961926_22962879+,Labrador_retriever_chr21_28614967_28615920-,UNSW_AlpineDingo_1.0_CM041953.1_28964695_28965648-,UU_Cfam_GSD_1.0_CM021982.1_28340955_28341908-,Basenji_chr21_28300252_28301205-,Basenji_breed-1.1_CM016451.2_28115802_28116755-,CA611_1.0_CM062021.1_28187441_28188394-,German_Shepherd_chr21_28712660_28713613-,Clu-1_CM067739.1_28354686_2835…
1-13.1	14	Un_Labrador_retriever_chrUn_58312_59262+,UU_Cfam_GSD_1.0_CM021982.1_28315090_28316040+,UNSW_AlpineDingo_1.0_CM041953.1_28938840_28939790+,CA611_1.0_CM062021.1_28161824_28162774+,Un_Labrador_retriever_chrUn_58312_59262+,Gray_Wolf_chr21_22987780_22988730-,Dingo_chr21_28266722_28267672+,OD_1.0_CM061942.1_28083600_28084550+,BD_1.0_CM061982.1_28045340_28046290+,canFam3_chr21_27968957_27969907+,Yella_v…
1-13.2	19	Gray_Wolf_chr21_22890340_22891290-,Labrador_retriever_chr21_28646659_28647609+,UU_Cfam_GSD_1.0_CM021982.1_28372336_28373286+,UNSW_AlpineDingo_1.0_CM041953.1_28993884_28994834+,canFam3_chr21_28025759_28026709+,Un_canFam3_chrUn_27589_28539+,German_Shepherd_chr21_28744605_28745555+,Yella_v2_CM062152.1_28034743_28035693+,Dingo_chr21_28324441_28325391+,German_Shepherd_chr21_28790125_28791111+,Gray_Wol…
1-13.3	15	Basenji_breed-1.1_CM016451.2_28077527_28078471+,Basenji_chr21_28263329_28264273+,Yella_v2_CM062152.1_27987222_27988166+,German_Shepherd_chr21_28674425_28675375+,Clu-1_CM067739.1_28316033_28316983+,Un_canFam3_chrUn_72170_73120+,BD_1.0_CM061982.1_28032384_28033334+,Dingo_chr21_28253547_28254497+,UNSW_AlpineDingo_1.0_CM041953.1_28925907_28926857+,UU_Cfam_GSD_1.0_CM021982.1_28302144_28303094+,OD_1.0_…
1-13.4	14	canFam3_chr21_27987233_27988183+,German_Shepherd_chr21_28705122_28706072+,Basenji_breed-1.1_CM016451.2_28108275_28109225+,CA611_1.0_CM062021.1_28179923_28180873+,Basenji_chr21_28292660_28293610+,OD_1.0_CM061942.1_28101921_28102871+,UMICH_Zoey_3.1_CM016589.1_28062685_28063635+,Yella_v2_CM062152.1_28016496_28017446+,UNSW_AlpineDingo_1.0_CM041953.1_28957151_28958101+,UU_Cfam_GSD_1.0_CM021982.1_28333…
1-14.1	10	UNSW_AlpineDingo_1.0_CM041953.1_30406798_30407751-,UU_Cfam_GSD_1.0_CM021982.1_29873832_29874785-,UMICH_Zoey_3.1_CM016589.1_29513242_29514195-,Basenji_breed-1.1_CM016451.2_29532716_29533669-,canFam3_chr21_29365109_29366062-,Labrador_retriever_chr21_30192351_30193304-,Gray_Wolf_chr21_21416320_21417273+,German_Shepherd_chr21_30227324_30228277-,Basenji_chr21_29679311_29680264-,Clu-1_CM067739.1_298310…
1-14.2	15	Dingo_chr21_29891302_29892249-,Gray_Wolf_chr21_21360134_21361081+,Clu-1_CM067739.1_29886979_29887926-,UNSW_AlpineDingo_1.0_CM041953.1_30463043_30463990-,canFam3_chr21_29421279_29422226-,Yella_v2_CM062152.1_29484441_29485388-,Basenji_breed-1.1_CM016451.2_29589011_29589958-,UMICH_Zoey_3.1_CM016589.1_29569763_29570710-,Basenji_chr21_29735676_29736623-,CA611_1.0_CM062021.1_29665780_29666727-,UU_Cfam_…
1-15	15	Basenji_chr21_27627168_27628151+,Dingo_chr21_27622937_27623920+,German_Shepherd_chr21_28045878_28046861+,Gray_Wolf_chr21_23624911_23625894-,Labrador_retriever_chr21_27940401_27941384+,canFam3_chr21_27320585_27321568+,BD_1.0_CM061982.1_27396478_27397461+,Basenji_breed-1.1_CM016451.2_27440207_27441190+,CA611_1.0_CM062021.1_27513967_27514950+,Clu-1_CM067739.1_27683248_27684231+,OD_1.0_CM061942.1_274…
1-16.1	15	Basenji_chr21_28801440_28802396-,Dingo_chr21_28828447_28829403-,German_Shepherd_chr21_29316927_29317883-,Gray_Wolf_chr21_22331267_22332223+,Labrador_retriever_chr21_29280996_29281952-,canFam3_chr21_28458137_28459093-,BD_1.0_CM061982.1_28576974_28577930-,Basenji_breed-1.1_CM016451.2_28617287_28618243-,CA611_1.0_CM062021.1_28687670_28688626-,Clu-1_CM067739.1_28883284_28884240-,OD_1.0_CM061942.1_286…
1-16.2	14	Basenji_chr21_28815055_28816011-,Dingo_chr21_28841971_28842927-,German_Shepherd_chr21_29330459_29331415-,Gray_Wolf_chr21_22317714_22318670+,Labrador_retriever_chr21_29294534_29295490-,canFam3_chr21_28471665_28472621-,BD_1.0_CM061982.1_28590502_28591458-,CA611_1.0_CM062021.1_28701279_28702235-,Clu-1_CM067739.1_28896648_28897604-,OD_1.0_CM061942.1_28642204_28643160-,UMICH_Zoey_3.1_CM016589.1_286101…
1-17	14	Gray_Wolf_chr21_23016876_23017820+,Yella_v2_CM062152.1_27971110_27972054-,Basenji_chr21_28247056_28248000-,Dingo_chr21_28237334_28238278-,German_Shepherd_chr21_28658221_28659165-,canFam3_chr21_27939771_27940715-,Un_Labrador_retriever_chrUn_29133_30077-,BD_1.0_CM061982.1_28016170_28017114-,CA611_1.0_CM062021.1_28132678_28133622-,OD_1.0_CM061942.1_28054429_28055373-,Clu-1_CM067739.1_28299667_283006…
1-19.1	14	UU_Cfam_GSD_1.0_CM021982.1_29529763_29530701-,UNSW_AlpineDingo_1.0_CM041953.1_30087659_30088597-,OD_1.0_CM061942.1_29197860_29198798-,German_Shepherd_chr21_29890179_29891117-,BD_1.0_CM061982.1_29154829_29155770-,Gray_Wolf_chr21_21762891_21763829+,Yella_v2_CM062152.1_29092121_29093059-,UMICH_Zoey_3.1_CM016589.1_29177300_29178238-,CA611_1.0_CM062021.1_29268988_29269926-,Basenji_breed-1.1_CM016451.2…
1-19.2	17	German_Shepherd_chr21_29901699_29902652-,BD_1.0_CM061982.1_29166341_29167294-,OD_1.0_CM061942.1_29209370_29210323-,Basenji_chr21_29371946_29372899-,Dingo_chr21_29413163_29414116-,Labrador_retriever_chr21_29865060_29866013-,canFam3_chr21_29039571_29040524-,Basenji_breed-1.1_CM016451.2_29206486_29207439-,CA611_1.0_CM062021.1_29279381_29280334-,UMICH_Zoey_3.1_CM016589.1_29187694_29188647-,Yella_v2_C…
1-19.3	13	UMICH_Zoey_3.1_CM016589.1_29198194_29199135-,Yella_v2_CM062152.1_29113194_29114135-,German_Shepherd_chr21_29912623_29913564-,UU_Cfam_GSD_1.0_CM021982.1_29552205_29553146-,OD_1.0_CM061942.1_29226399_29227340-,Clu-1_CM067739.1_29457291_29458232-,CA611_1.0_CM062021.1_29289881_29290822-,Basenji_breed-1.1_CM016451.2_29216986_29217927-,BD_1.0_CM061982.1_29183364_29184305-,canFam3_chr21_29050071_2905101…
1-21.1	15	Basenji_chr21_29432817_29433758+,Dingo_chr21_29474202_29475143+,German_Shepherd_chr21_29963549_29964490+,Gray_Wolf_chr21_21690353_21691294-,Labrador_retriever_chr21_29926373_29927314+,canFam3_chr21_29100838_29101779+,BD_1.0_CM061982.1_29233497_29234438+,Basenji_breed-1.1_CM016451.2_29267380_29268321+,CA611_1.0_CM062021.1_29340203_29341144+,Clu-1_CM067739.1_29507802_29508743+,OD_1.0_CM061942.1_292…
1-21.2	12	Basenji_chr21_29623038_29623997-,German_Shepherd_chr21_30171039_30171992-,Gray_Wolf_chr21_21472750_21473709+,Labrador_retriever_chr21_30134171_30135130-,canFam3_chr21_29308592_29309551-,BD_1.0_CM061982.1_29432527_29433486-,CA611_1.0_CM062021.1_29552842_29553801-,Clu-1_CM067739.1_29774595_29775554-,OD_1.0_CM061942.1_29484333_29485292-,UNSW_AlpineDingo_1.0_CM041953.1_30349024_30349983-,UU_Cfam_GSD_…
1-21.3	13	Basenji_chr21_29629727_29630668-,Dingo_chr21_29784916_29785857-,Gray_Wolf_chr21_21466083_21467024+,canFam3_chr21_29315471_29316412-,BD_1.0_CM061982.1_29439216_29440157-,Basenji_breed-1.1_CM016451.2_29482984_29483925-,CA611_1.0_CM062021.1_29559535_29560476-,Clu-1_CM067739.1_29781284_29782225-,OD_1.0_CM061942.1_29491025_29491966-,UMICH_Zoey_3.1_CM016589.1_29463672_29464613-,UNSW_AlpineDingo_1.0_CM0…
1-22	14	Basenji_chr21_27398140_27399117-,Dingo_chr21_27391005_27391982-,German_Shepherd_chr21_27726527_27727504-,Gray_Wolf_chr21_24224474_24225451+,Labrador_retriever_chr21_27395922_27396899-,canFam3_chr21_27108830_27109807-,BD_1.0_CM061982.1_27177359_27178336-,Basenji_breed-1.1_CM016451.2_27251114_27252091-,CA611_1.0_CM062021.1_27223236_27224213-,OD_1.0_CM061942.1_27205318_27206295-,UMICH_Zoey_3.1_CM016…
1-23	15	Basenji_chr21_27863234_27864175+,Dingo_chr21_27858566_27859507+,German_Shepherd_chr21_28274278_28275219+,Gray_Wolf_chr21_23389951_23390892-,Labrador_retriever_chr21_28178043_28178984+,canFam3_chr21_27551919_27552860+,BD_1.0_CM061982.1_27634432_27635373+,Basenji_breed-1.1_CM016451.2_27675945_27676886+,CA611_1.0_CM062021.1_27750358_27751299+,Clu-1_CM067739.1_27920441_27921382+,OD_1.0_CM061942.1_276…
1-24	14	Basenji_chr21_28186203_28187171-,Dingo_chr21_28175061_28176029-,German_Shepherd_chr21_28597337_28598305-,Gray_Wolf_chr21_23077587_23078555+,Labrador_retriever_chr21_28497687_28498655-,canFam3_chr21_27877593_27878561-,BD_1.0_CM061982.1_27954087_27955055-,Basenji_breed-1.1_CM016451.2_27999290_28000258-,CA611_1.0_CM062021.1_28070525_28071493-,Clu-1_CM067739.1_28237424_28238392-,OD_1.0_CM061942.1_279…
1-25.1	15	Basenji_chr21_27977509_27978459+,Dingo_chr21_27973312_27974262+,German_Shepherd_chr21_28388502_28389452+,Gray_Wolf_chr21_23282890_23283840-,Labrador_retriever_chr21_28292635_28293585+,canFam3_chr21_27666367_27667317+,BD_1.0_CM061982.1_27749066_27750016+,Basenji_breed-1.1_CM016451.2_27790369_27791319+,CA611_1.0_CM062021.1_27865027_27865977+,Clu-1_CM067739.1_28034603_28035553+,OD_1.0_CM061942.1_277…
1-25.2	15	Basenji_chr21_28034981_28035931+,Dingo_chr21_28031106_28032056+,German_Shepherd_chr21_28445920_28446870+,Gray_Wolf_chr21_23225388_23226338-,Labrador_retriever_chr21_28350443_28351393+,canFam3_chr21_27724137_27725087+,BD_1.0_CM061982.1_27806772_27807722+,Basenji_breed-1.1_CM016451.2_27848067_27849017+,CA611_1.0_CM062021.1_27922591_27923541+,Clu-1_CM067739.1_28092164_28093114+,OD_1.0_CM061942.1_278…
1-26	15	Basenji_chr21_27746734_27747696+,Dingo_chr21_27742478_27743440+,German_Shepherd_chr21_28157979_28158941+,Gray_Wolf_chr21_23512749_23513711-,Labrador_retriever_chr21_28061824_28062786+,canFam3_chr21_27435760_27436722+,BD_1.0_CM061982.1_27518410_27519372+,Basenji_breed-1.1_CM016451.2_27559224_27560186+,CA611_1.0_CM062021.1_27633284_27634246+,Clu-1_CM067739.1_27803307_27804269+,OD_1.0_CM061942.1_275…
1-27	15	Basenji_chr21_27566323_27567288-,Dingo_chr21_27562319_27563284-,German_Shepherd_chr21_27985081_27986046-,Gray_Wolf_chr21_23685515_23686480+,Labrador_retriever_chr21_27879547_27880512-,canFam3_chr21_27259732_27260697-,BD_1.0_CM061982.1_27335569_27336534-,Basenji_breed-1.1_CM016451.2_27379304_27380269-,CA611_1.0_CM062021.1_27453135_27454100-,Clu-1_CM067739.1_27622624_27623589-,OD_1.0_CM061942.1_273…
1-28.1	13	Gray_Wolf_chr21_22030527_22031504-,German_Shepherd_chr21_29607358_29608335+,Labrador_retriever_chr21_29580250_29581227+,Clu-1_CM067739.1_29176200_29177177+,OD_1.0_CM061942.1_28919554_28920531+,UU_Cfam_GSD_1.0_CM021982.1_29228294_29229271+,Yella_v2_CM062152.1_28818252_28819229+,Basenji_chr21_29092312_29093289+,CA611_1.0_CM062021.1_28979682_28980659+,Dingo_chr21_29119140_29120117+,canFam3_chr21_287…
1-28.2	2	Basenji_breed-1.1_CM016451.2_28921615_28922748+,Dingo_chr21_29143274_29144275+,
1-28.3	26	Dingo_chr21_29131393_29132370+,Labrador_retriever_chr21_29592209_29593186+,Yella_v2_CM062152.1_28830209_28831186+,UNSW_AlpineDingo_1.0_CM041953.1_29830614_29831591+,German_Shepherd_chr21_29625721_29626698+,UU_Cfam_GSD_1.0_CM021982.1_29246654_29247631+,UU_Cfam_GSD_1.0_CM021982.1_29264706_29265683+,Clu-1_CM067739.1_29188391_29189368+,OD_1.0_CM061942.1_28937897_28938874+,CA611_1.0_CM062021.1_2899803…
1-29	14	Basenji_chr21_27686249_27687190-,Dingo_chr21_27681895_27682836-,German_Shepherd_chr21_28104660_28105601-,Gray_Wolf_chr21_23565824_23566765+,Labrador_retriever_chr21_28000996_28001937-,canFam3_chr21_27381999_27382940-,BD_1.0_CM061982.1_27457770_27458711-,CA611_1.0_CM062021.1_27572710_27573651-,Clu-1_CM067739.1_27742893_27743834-,OD_1.0_CM061942.1_27495468_27496409-,UMICH_Zoey_3.1_CM016589.1_274163…
1-31	13	Basenji_chr21_27361360_27362304+,Dingo_chr21_27347700_27348644+,German_Shepherd_chr21_27689916_27690860+,Gray_Wolf_chr21_24267823_24268767-,Labrador_retriever_chr21_27345990_27346934+,BD_1.0_CM061982.1_27133823_27134767+,Basenji_breed-1.1_CM016451.2_27207783_27208727+,CA611_1.0_CM062021.1_27186446_27187390+,Clu-1_CM067739.1_27253321_27254265+,OD_1.0_CM061942.1_27161778_27162722+,UNSW_AlpineDingo_…
1-32	15	Basenji_chr21_27909186_27910124+,Dingo_chr21_27904513_27905451+,German_Shepherd_chr21_28320148_28321086+,Gray_Wolf_chr21_23345982_23346920-,Labrador_retriever_chr21_28224338_28225276+,canFam3_chr21_27597825_27598763+,BD_1.0_CM061982.1_27680615_27681553+,Basenji_breed-1.1_CM016451.2_27722048_27722986+,CA611_1.0_CM062021.1_27796507_27797445+,Clu-1_CM067739.1_27966332_27967270+,OD_1.0_CM061942.1_277…
1-33.1	14	Basenji_chr21_28718476_28719432+,Dingo_chr21_28745272_28746228+,German_Shepherd_chr21_29193345_29194301+,Gray_Wolf_chr21_22438361_22439317-,Labrador_retriever_chr21_29147978_29148934+,BD_1.0_CM061982.1_28487752_28488708+,Basenji_breed-1.1_CM016451.2_28534284_28535240+,CA611_1.0_CM062021.1_28604721_28605677+,Clu-1_CM067739.1_28794452_28795408+,OD_1.0_CM061942.1_28522325_28523281+,UMICH_Zoey_3.1_CM…
1-33.2	12	Basenji_chr21_28751605_28752561+,German_Shepherd_chr21_29226474_29227430+,Gray_Wolf_chr21_22380747_22381703-,Labrador_retriever_chr21_29231548_29232504+,canFam3_chr21_28402271_28403227+,Basenji_breed-1.1_CM016451.2_28567424_28568380+,CA611_1.0_CM062021.1_28637842_28638798+,Clu-1_CM067739.1_28827635_28828591+,OD_1.0_CM061942.1_28572819_28573775+,UMICH_Zoey_3.1_CM016589.1_28547520_28548476+,UU_Cfam…
1-34	13	Basenji_chr21_27664654_27665595-,Dingo_chr21_27660342_27661283-,German_Shepherd_chr21_28083117_28084058-,Gray_Wolf_chr21_23587388_23588329+,canFam3_chr21_27360385_27361326-,BD_1.0_CM061982.1_27436191_27437132-,CA611_1.0_CM062021.1_27551169_27552110-,Clu-1_CM067739.1_27721274_27722215-,OD_1.0_CM061942.1_27473872_27474813-,UMICH_Zoey_3.1_CM016589.1_27394814_27395755-,UNSW_AlpineDingo_1.0_CM041953.1…
1-35	14	Basenji_chr21_29051787_29052728+,Dingo_chr21_29078034_29078975+,German_Shepherd_chr21_29566667_29567608+,Gray_Wolf_chr21_22077979_22078920-,Labrador_retriever_chr21_29539150_29540091+,canFam3_chr21_28713895_28714836+,BD_1.0_CM061982.1_28826650_28827591+,CA611_1.0_CM062021.1_28937936_28938877+,Clu-1_CM067739.1_29132985_29133926+,OD_1.0_CM061942.1_28878600_28879541+,UMICH_Zoey_3.1_CM016589.1_288458…
1-36.1	13	Basenji_chr21_28862763_28863701-,Dingo_chr21_28889695_28890633-,German_Shepherd_chr21_29378182_29379120-,Gray_Wolf_chr21_22270025_22270963+,Labrador_retriever_chr21_29348816_29349754-,canFam3_chr21_28525481_28526419-,Basenji_breed-1.1_CM016451.2_28678839_28679777-,CA611_1.0_CM062021.1_28748986_28749924-,Clu-1_CM067739.1_28944410_28945348-,OD_1.0_CM061942.1_28689924_28690862-,UMICH_Zoey_3.1_CM0165…
1-36.2	12	Basenji_chr21_28695166_28696104+,Dingo_chr21_28722186_28723124+,German_Shepherd_chr21_29170238_29171176+,Gray_Wolf_chr21_22461445_22462383-,BD_1.0_CM061982.1_28464457_28465395+,CA611_1.0_CM062021.1_28581706_28582644+,Clu-1_CM067739.1_28771365_28772303+,OD_1.0_CM061942.1_28499290_28500228+,UMICH_Zoey_3.1_CM016589.1_28466898_28467836+,UNSW_AlpineDingo_1.0_CM041953.1_29421101_29422039+,UU_Cfam_GSD_1…
1-38.1	15	Basenji_chr21_29705741_29706706+,Dingo_chr21_29861114_29862079+,German_Shepherd_chr21_30253550_30254515+,Gray_Wolf_chr21_21390118_21391083-,Labrador_retriever_chr21_30218544_30219509+,canFam3_chr21_29391306_29392271+,BD_1.0_CM061982.1_29515263_29516228+,Basenji_breed-1.1_CM016451.2_29559032_29559997+,CA611_1.0_CM062021.1_29635581_29636546+,Clu-1_CM067739.1_29857055_29858020+,OD_1.0_CM061942.1_295…
1-38.2	14	Basenji_chr21_29773410_29774375+,Dingo_chr21_29929161_29930126+,German_Shepherd_chr21_30321243_30322208+,Gray_Wolf_chr21_21322354_21323319-,Labrador_retriever_chr21_30286347_30287312+,BD_1.0_CM061982.1_29583194_29584159+,Basenji_breed-1.1_CM016451.2_29626624_29627589+,CA611_1.0_CM062021.1_29703510_29704475+,Clu-1_CM067739.1_29924818_29925783+,OD_1.0_CM061942.1_29635018_29635983+,UMICH_Zoey_3.1_CM…
1-39	15	Basenji_chr21_27760241_27761182+,Dingo_chr21_27755750_27756691+,German_Shepherd_chr21_28171475_28172416+,Gray_Wolf_chr21_23499031_23499972-,Labrador_retriever_chr21_28075327_28076268+,canFam3_chr21_27449266_27450207+,BD_1.0_CM061982.1_27531922_27532863+,Basenji_breed-1.1_CM016451.2_27572723_27573664+,CA611_1.0_CM062021.1_27646805_27647746+,Clu-1_CM067739.1_27817050_27817991+,OD_1.0_CM061942.1_275…
1-40	8	Basenji_chr21_27648751_27649689+,Dingo_chr21_27644497_27645435+,German_Shepherd_chr21_28067481_28068419+,Gray_Wolf_chr21_23603607_23604545-,CA611_1.0_CM062021.1_27535529_27536467+,Clu-1_CM067739.1_27705061_27705999+,UMICH_Zoey_3.1_CM016589.1_27378975_27379913+,UU_Cfam_GSD_1.0_CM021982.1_27705912_27706850+,
1-41	13	Basenji_chr21_28569767_28570705+,Dingo_chr21_28596534_28597472+,German_Shepherd_chr21_29043332_29044270+,Gray_Wolf_chr21_22587469_22588407-,Labrador_retriever_chr21_28998764_28999702+,canFam3_chr21_28281456_28282394+,BD_1.0_CM061982.1_28338454_28339392+,CA611_1.0_CM062021.1_28454848_28455786+,Clu-1_CM067739.1_28645171_28646109+,OD_1.0_CM061942.1_28372457_28373395+,UNSW_AlpineDingo_1.0_CM041953.1_…
1-42	15	Basenji_chr21_27550812_27551756+,Dingo_chr21_27546594_27547538+,German_Shepherd_chr21_27969578_27970522+,Gray_Wolf_chr21_23701261_23702205-,Labrador_retriever_chr21_27864039_27864983+,canFam3_chr21_27244231_27245175+,BD_1.0_CM061982.1_27320062_27321006+,Basenji_breed-1.1_CM016451.2_27363792_27364736+,CA611_1.0_CM062021.1_27437633_27438577+,Clu-1_CM067739.1_27606902_27607846+,OD_1.0_CM061942.1_273…
1-43	15	Basenji_chr21_29276042_29277031-,Dingo_chr21_29308762_29309751-,German_Shepherd_chr21_29803597_29804586-,Gray_Wolf_chr21_21847864_21848853+,Labrador_retriever_chr21_29763741_29764730-,canFam3_chr21_28943572_28944561-,BD_1.0_CM061982.1_29063137_29064126-,Basenji_breed-1.1_CM016451.2_29110519_29111508-,CA611_1.0_CM062021.1_29177163_29178152-,Clu-1_CM067739.1_29349480_29350469-,OD_1.0_CM061942.1_291…
1-44	15	Basenji_chr21_27265915_27266868+,Dingo_chr21_27263988_27264941+,German_Shepherd_chr21_27608424_27609377+,Gray_Wolf_chr21_24351244_24352197-,Labrador_retriever_chr21_27262397_27263350+,canFam3_chr21_27024045_27024998+,BD_1.0_CM061982.1_27044116_27045069+,Basenji_breed-1.1_CM016451.2_27124266_27125219+,CA611_1.0_CM062021.1_27097321_27098274+,Clu-1_CM067739.1_27167072_27168025+,OD_1.0_CM061942.1_270…
1-45	15	Basenji_chr21_27329663_27330634-,Dingo_chr21_27322248_27323219-,German_Shepherd_chr21_27664529_27665500-,Gray_Wolf_chr21_24293187_24294158+,Labrador_retriever_chr21_27320592_27321563-,canFam3_chr21_27080476_27081447-,BD_1.0_CM061982.1_27108439_27109410-,Basenji_breed-1.1_CM016451.2_27182381_27183352-,CA611_1.0_CM062021.1_27161067_27162038-,Clu-1_CM067739.1_27227934_27228905-,OD_1.0_CM061942.1_271…
1-46	14	Basenji_chr21_27869197_27870156-,Dingo_chr21_27864527_27865486-,German_Shepherd_chr21_28280243_28281202-,Gray_Wolf_chr21_23384045_23385004+,Labrador_retriever_chr21_28183910_28184869-,canFam3_chr21_27557884_27558843-,BD_1.0_CM061982.1_27640399_27641358-,Basenji_breed-1.1_CM016451.2_27681856_27682815-,CA611_1.0_CM062021.1_27756267_27757226-,Clu-1_CM067739.1_27926333_27927292-,OD_1.0_CM061942.1_276…
1-47	17	Basenji_chr21_26936218_26937180-,Dingo_chr21_26944844_26945806-,German_Shepherd_chr21_27329138_27330100-,Gray_Wolf_chr21_24685249_24686211+,Labrador_retriever_chr21_26951666_26952628-,canFam3_chr21_26720442_26721404-,BD_1.0_CM061982.1_26730488_26731450-,Basenji_breed-1.1_CM016451.2_26715950_26716912-,Basenji_breed-1.1_CM016451.2_26737616_26738578-,CA611_1.0_CM062021.1_26767976_26768938-,CA611_1.0…
1-49	15	Basenji_chr21_28154885_28155835-,Dingo_chr21_28143558_28144508-,German_Shepherd_chr21_28565868_28566818-,Gray_Wolf_chr21_23109109_23110059+,Labrador_retriever_chr21_28465954_28466904-,canFam3_chr21_27846114_27847064-,BD_1.0_CM061982.1_27922609_27923559-,Basenji_breed-1.1_CM016451.2_27967745_27968695-,CA611_1.0_CM062021.1_28038807_28039757-,Clu-1_CM067739.1_28205940_28206890-,OD_1.0_CM061942.1_279…
1-50	16	Basenji_chr21_26911266_26912219-,Dingo_chr21_26919884_26920837-,German_Shepherd_chr21_27304184_27305137-,Gray_Wolf_chr21_24710213_24711166+,Labrador_retriever_chr21_26905022_26905975-,canFam3_chr21_26695483_26696436-,BD_1.0_CM061982.1_26705533_26706486-,Basenji_breed-1.1_CM016451.2_26691000_26691953-,Basenji_breed-1.1_CM016451.2_26828922_26829875-,CA611_1.0_CM062021.1_26743024_26743977-,Clu-1_CM0…
1-51	15	Basenji_chr21_29148137_29149117+,Dingo_chr21_29174426_29175406+,German_Shepherd_chr21_29670011_29670991+,Gray_Wolf_chr21_21975624_21976604-,Labrador_retriever_chr21_29635237_29636217+,canFam3_chr21_28815755_28816735+,BD_1.0_CM061982.1_28929410_28930390+,Basenji_breed-1.1_CM016451.2_28983481_28984461+,CA611_1.0_CM062021.1_29042593_29043573+,Clu-1_CM067739.1_29232627_29233607+,OD_1.0_CM061942.1_289…
1-52.1	15	Basenji_chr21_28408138_28409109-,Dingo_chr21_28463057_28464028-,German_Shepherd_chr21_28884492_28885463-,Gray_Wolf_chr21_22747223_22748194+,Labrador_retriever_chr21_28839957_28840928-,canFam3_chr21_28122813_28123784-,BD_1.0_CM061982.1_28179810_28180781-,Basenji_breed-1.1_CM016451.2_28223270_28224241-,CA611_1.0_CM062021.1_28295524_28296495-,Clu-1_CM067739.1_28485199_28486170-,OD_1.0_CM061942.1_282…
1-52.2	14	Basenji_chr21_28435902_28436873-,German_Shepherd_chr21_28911014_28911985-,Gray_Wolf_chr21_22720751_22721722+,Labrador_retriever_chr21_28866312_28867283-,canFam3_chr21_28149116_28150087-,BD_1.0_CM061982.1_28206123_28207094-,Basenji_breed-1.1_CM016451.2_28252267_28253238-,CA611_1.0_CM062021.1_28321804_28322775-,Clu-1_CM067739.1_28511705_28512676-,OD_1.0_CM061942.1_28239153_28240124-,UMICH_Zoey_3.1_…
1-53.1	14	Basenji_chr21_28876852_28877799-,Dingo_chr21_28903787_28904734-,German_Shepherd_chr21_29392274_29393221-,Gray_Wolf_chr21_22255888_22256835+,Labrador_retriever_chr21_29363101_29364048-,canFam3_chr21_28539572_28540519-,Basenji_breed-1.1_CM016451.2_28692932_28693879-,CA611_1.0_CM062021.1_28763076_28764023-,Clu-1_CM067739.1_28958697_28959644-,OD_1.0_CM061942.1_28704016_28704963-,UMICH_Zoey_3.1_CM0165…
1-53.2	13	Basenji_chr21_28890327_28891268-,Dingo_chr21_28917408_28918349-,German_Shepherd_chr21_29405886_29406827-,Gray_Wolf_chr21_22242514_22243455+,Labrador_retriever_chr21_29376592_29377533-,canFam3_chr21_28553056_28553997-,BD_1.0_CM061982.1_28665945_28666886-,CA611_1.0_CM062021.1_28776563_28777504-,Clu-1_CM067739.1_28971779_28972720-,OD_1.0_CM061942.1_28717635_28718576-,UNSW_AlpineDingo_1.0_CM041953.1_…
1-53.3	16	Basenji_chr21_28731681_28732622+,Dingo_chr21_28758478_28759419+,German_Shepherd_chr21_29206549_29207490+,Gray_Wolf_chr21_22400696_22401637-,Gray_Wolf_chr21_22425153_22426094-,Labrador_retriever_chr21_29161201_29162142+,BD_1.0_CM061982.1_28501171_28502112+,Basenji_breed-1.1_CM016451.2_28547496_28548437+,CA611_1.0_CM062021.1_28617924_28618865+,Clu-1_CM067739.1_28807702_28808643+,OD_1.0_CM061942.1_2…
1-53.4	18	Basenji_chr21_28745351_28746307+,Dingo_chr21_28772780_28773736+,German_Shepherd_chr21_29220220_29221176+,Gray_Wolf_chr21_22386992_22387948-,Gray_Wolf_chr21_22411453_22412409-,Labrador_retriever_chr21_29174891_29175847+,Labrador_retriever_chr21_29225264_29226220+,canFam3_chr21_28395987_28396943+,BD_1.0_CM061982.1_28514844_28515800+,Basenji_breed-1.1_CM016451.2_28561169_28562125+,CA611_1.0_CM062021…
1-54	30	Basenji_chr21_29402487_29403422+,German_Shepherd_chr21_29933364_29934299+,Gray_Wolf_chr21_21720666_21721601-,Labrador_retriever_chr21_29895632_29896567+,canFam3_chr21_29070508_29071443+,BD_1.0_CM061982.1_29203339_29204274+,OD_1.0_CM061942.1_29246368_29247303+,UNSW_AlpineDingo_1.0_CM041953.1_30129744_30130679+,Yella_v2_CM062152.1_29133215_29134150+,UU_Cfam_GSD_1.0_CM021982.1_29573012_29573947+,UMI…
1-55.1	15	Basenji_chr21_28395661_28396644-,Dingo_chr21_28450544_28451527-,German_Shepherd_chr21_28871984_28872967-,Gray_Wolf_chr21_22759831_22760814+,Labrador_retriever_chr21_28827473_28828456-,canFam3_chr21_28110353_28111336-,BD_1.0_CM061982.1_28167304_28168287-,Basenji_breed-1.1_CM016451.2_28210642_28211625-,CA611_1.0_CM062021.1_28283016_28283999-,Clu-1_CM067739.1_28472575_28473558-,OD_1.0_CM061942.1_281…
1-55.2	14	Basenji_chr21_28635512_28636465+,Dingo_chr21_28662222_28663175+,German_Shepherd_chr21_29110070_29111023+,Gray_Wolf_chr21_22521765_22522718-,Labrador_retriever_chr21_29064839_29065792+,canFam3_chr21_28347136_28348089+,BD_1.0_CM061982.1_28404272_28405225+,CA611_1.0_CM062021.1_28521507_28522460+,Clu-1_CM067739.1_28710914_28711867+,OD_1.0_CM061942.1_28439115_28440068+,UMICH_Zoey_3.1_CM016589.1_284068…
1-56	15	Basenji_chr21_27058951_27059898-,Dingo_chr21_27048616_27049563-,German_Shepherd_chr21_27397530_27398477-,Gray_Wolf_chr21_24568216_24569163+,Labrador_retriever_chr21_27052205_27053152-,canFam3_chr21_26819309_26820256-,BD_1.0_CM061982.1_26830975_26831922-,Basenji_breed-1.1_CM016451.2_26917598_26918545-,CA611_1.0_CM062021.1_26890134_26891081-,Clu-1_CM067739.1_26959837_26960784-,OD_1.0_CM061942.1_268…
1-57.1	15	Basenji_chr21_29156165_29157157+,Dingo_chr21_29182664_29183656+,German_Shepherd_chr21_29678042_29679034+,Gray_Wolf_chr21_21967632_21968624-,Labrador_retriever_chr21_29643237_29644229+,canFam3_chr21_28823735_28824727+,BD_1.0_CM061982.1_28937392_28938384+,Basenji_breed-1.1_CM016451.2_28991485_28992477+,CA611_1.0_CM062021.1_29050628_29051620+,Clu-1_CM067739.1_29240633_29241625+,OD_1.0_CM061942.1_289…
1-57.2	12	Basenji_chr21_29197813_29198778+,Gray_Wolf_chr21_21926072_21927037-,Labrador_retriever_chr21_29684875_29685840+,canFam3_chr21_28865361_28866326+,BD_1.0_CM061982.1_28979224_28980189+,Basenji_breed-1.1_CM016451.2_29033150_29034115+,CA611_1.0_CM062021.1_29092261_29093226+,Clu-1_CM067739.1_29282500_29283465+,OD_1.0_CM061942.1_29030723_29031688+,UMICH_Zoey_3.1_CM016589.1_29007929_29008894+,UNSW_Alpine…
1-57.3	15	Basenji_chr21_29210473_29211438+,Dingo_chr21_29237373_29238338+,German_Shepherd_chr21_29732326_29733291+,Gray_Wolf_chr21_21913093_21914058-,Labrador_retriever_chr21_29697517_29698482+,canFam3_chr21_28877999_28878964+,BD_1.0_CM061982.1_28991868_28992833+,Basenji_breed-1.1_CM016451.2_29045809_29046774+,CA611_1.0_CM062021.1_29104903_29105868+,Clu-1_CM067739.1_29295218_29296183+,OD_1.0_CM061942.1_290…
1-58	15	Basenji_chr21_28000599_28001543-,Dingo_chr21_27996476_27997420-,German_Shepherd_chr21_28411475_28412419-,Gray_Wolf_chr21_23259884_23260828+,Labrador_retriever_chr21_28315742_28316686-,canFam3_chr21_27689363_27690307-,BD_1.0_CM061982.1_27772071_27773015-,Basenji_breed-1.1_CM016451.2_27813437_27814381-,CA611_1.0_CM062021.1_27888189_27889133-,Clu-1_CM067739.1_28057752_28058696-,OD_1.0_CM061942.1_278…
1-60	3	Gray_Wolf_chr21_24759235_24760239+,CA611_1.0_CM062021.1_26693669_26694673-,Clu-1_CM067739.1_26785308_26786315-,
1-61	15	Basenji_chr21_28010369_28011313-,Dingo_chr21_28006232_28007176-,German_Shepherd_chr21_28421252_28422196-,Gray_Wolf_chr21_23250122_23251066+,Labrador_retriever_chr21_28325536_28326480-,canFam3_chr21_27699139_27700083-,BD_1.0_CM061982.1_27781849_27782793-,Basenji_breed-1.1_CM016451.2_27823204_27824148-,CA611_1.0_CM062021.1_27897967_27898911-,Clu-1_CM067739.1_28067525_28068469-,OD_1.0_CM061942.1_278…
1-62	15	Basenji_chr21_27673792_27674751-,Dingo_chr21_27669463_27670422-,German_Shepherd_chr21_28092224_28093183-,Gray_Wolf_chr21_23578257_23579216+,Labrador_retriever_chr21_27988538_27989497-,canFam3_chr21_27369564_27370523-,BD_1.0_CM061982.1_27445332_27446291-,Basenji_breed-1.1_CM016451.2_27486581_27487540-,CA611_1.0_CM062021.1_27560273_27561232-,Clu-1_CM067739.1_27730443_27731402-,OD_1.0_CM061942.1_274…
1-63	13	Basenji_chr21_27560079_27561038+,Dingo_chr21_27555888_27556847+,German_Shepherd_chr21_27978845_27979804+,Gray_Wolf_chr21_23691952_23692911-,Labrador_retriever_chr21_27873307_27874266+,canFam3_chr21_27253488_27254447+,BD_1.0_CM061982.1_27329325_27330284+,CA611_1.0_CM062021.1_27446897_27447856+,Clu-1_CM067739.1_27616196_27617155+,OD_1.0_CM061942.1_27368181_27369140+,UNSW_AlpineDingo_1.0_CM041953.1_…
1-64	15	Basenji_chr21_29818140_29819108-,Dingo_chr21_29979713_29980681-,German_Shepherd_chr21_30366020_30366988-,Gray_Wolf_chr21_21277598_21278566+,Labrador_retriever_chr21_30331113_30332081-,canFam3_chr21_29504626_29505594-,BD_1.0_CM061982.1_29627948_29628916-,Basenji_breed-1.1_CM016451.2_29671638_29672606-,CA611_1.0_CM062021.1_29748537_29749505-,Clu-1_CM067739.1_29969831_29970799-,OD_1.0_CM061942.1_296…
1-65	15	Basenji_chr21_28604395_28605354+,Dingo_chr21_28631224_28632183+,German_Shepherd_chr21_29076867_29077826+,Gray_Wolf_chr21_22552734_22553693-,Labrador_retriever_chr21_29033468_29034427+,canFam3_chr21_28316112_28317071+,BD_1.0_CM061982.1_28373112_28374071+,Basenji_breed-1.1_CM016451.2_28419930_28420889+,CA611_1.0_CM062021.1_28488391_28489350+,Clu-1_CM067739.1_28679864_28680823+,OD_1.0_CM061942.1_284…
1-66	15	Basenji_chr21_28667087_28668031-,Dingo_chr21_28693694_28694638-,German_Shepherd_chr21_29141715_29142659-,Gray_Wolf_chr21_22489724_22490668+,Labrador_retriever_chr21_29096471_29097415-,canFam3_chr21_28378525_28379469-,BD_1.0_CM061982.1_28435953_28436897-,Basenji_breed-1.1_CM016451.2_28482723_28483667-,CA611_1.0_CM062021.1_28553193_28554137-,Clu-1_CM067739.1_28742688_28743632-,OD_1.0_CM061942.1_284…
1-67	12	Basenji_chr21_28422881_28423831-,German_Shepherd_chr21_28899469_28900419-,Gray_Wolf_chr21_22732313_22733263+,canFam3_chr21_28137556_28138506-,Basenji_breed-1.1_CM016451.2_28240535_28241485-,CA611_1.0_CM062021.1_28310251_28311201-,Clu-1_CM067739.1_28500133_28501083-,OD_1.0_CM061942.1_28227612_28228562-,UMICH_Zoey_3.1_CM016589.1_28195989_28196939-,UNSW_AlpineDingo_1.0_CM041953.1_29151734_29152684-,…
1-68	13	Basenji_chr21_28677574_28678518-,Dingo_chr21_28704179_28705123-,German_Shepherd_chr21_29152244_29153188-,Gray_Wolf_chr21_22479243_22480187+,Labrador_retriever_chr21_29106974_29107918-,BD_1.0_CM061982.1_28446469_28447413-,Basenji_breed-1.1_CM016451.2_28493218_28494162-,CA611_1.0_CM062021.1_28563718_28564662-,Clu-1_CM067739.1_28753167_28754111-,OD_1.0_CM061942.1_28481302_28482246-,UNSW_AlpineDingo_…
1-69	15	Basenji_chr21_27987597_27988544+,Dingo_chr21_27983472_27984419+,German_Shepherd_chr21_28398658_28399605+,Gray_Wolf_chr21_23272861_23273808-,Labrador_retriever_chr21_28302803_28303750+,canFam3_chr21_27676547_27677494+,BD_1.0_CM061982.1_27759068_27760015+,Basenji_breed-1.1_CM016451.2_27800424_27801371+,CA611_1.0_CM062021.1_27875191_27876138+,Clu-1_CM067739.1_28044769_28045716+,OD_1.0_CM061942.1_277…
1-70	15	Basenji_chr21_27249903_27250859+,Dingo_chr21_27247907_27248863+,German_Shepherd_chr21_27591546_27592502+,Gray_Wolf_chr21_24367249_24368205-,Labrador_retriever_chr21_27246391_27247347+,canFam3_chr21_27008030_27008986+,BD_1.0_CM061982.1_27028106_27029062+,Basenji_breed-1.1_CM016451.2_27108241_27109197+,CA611_1.0_CM062021.1_27081113_27082069+,Clu-1_CM067739.1_27151049_27152005+,OD_1.0_CM061942.1_270…
1-71	15	Basenji_chr21_29849487_29850449+,Dingo_chr21_30010959_30011921+,German_Shepherd_chr21_30397345_30398307+,Gray_Wolf_chr21_21246230_21247192-,Labrador_retriever_chr21_30362477_30363439+,canFam3_chr21_29536182_29537144+,BD_1.0_CM061982.1_29659299_29660261+,Basenji_breed-1.1_CM016451.2_29702982_29703944+,CA611_1.0_CM062021.1_29779886_29780848+,Clu-1_CM067739.1_30001399_30002361+,OD_1.0_CM061942.1_297…
1-72	14	Basenji_chr21_29176107_29177078+,German_Shepherd_chr21_29697969_29698940+,Gray_Wolf_chr21_21947742_21948713-,Labrador_retriever_chr21_29663180_29664151+,canFam3_chr21_28843683_28844654+,BD_1.0_CM061982.1_28957330_28958301+,Basenji_breed-1.1_CM016451.2_29011443_29012414+,CA611_1.0_CM062021.1_29070572_29071543+,Clu-1_CM067739.1_29260623_29261594+,OD_1.0_CM061942.1_29009021_29009992+,UMICH_Zoey_3.1_…
1-73.1	14	Basenji_chr21_29652105_29653049-,Dingo_chr21_29807292_29808236-,German_Shepherd_chr21_30200058_30201002-,Gray_Wolf_chr21_21443681_21444625+,Labrador_retriever_chr21_30163284_30164228-,canFam3_chr21_29337850_29338794-,BD_1.0_CM061982.1_29461584_29462528-,Basenji_breed-1.1_CM016451.2_29505398_29506342-,CA611_1.0_CM062021.1_29581906_29582850-,Clu-1_CM067739.1_29803661_29804605-,OD_1.0_CM061942.1_295…
1-73.2	15	Basenji_chr21_29667994_29668938-,Dingo_chr21_29823333_29824277-,German_Shepherd_chr21_30215997_30216941-,Gray_Wolf_chr21_21427695_21428639+,Labrador_retriever_chr21_30179698_30180642-,canFam3_chr21_29353730_29354674-,BD_1.0_CM061982.1_29477447_29478391-,Basenji_breed-1.1_CM016451.2_29521399_29522343-,CA611_1.0_CM062021.1_29597760_29598704-,Clu-1_CM067739.1_29819666_29820610-,OD_1.0_CM061942.1_295…
1-74	14	Basenji_chr21_27605282_27606235-,Dingo_chr21_27601294_27602247-,German_Shepherd_chr21_28024039_28024992-,Gray_Wolf_chr21_23646566_23647519+,Labrador_retriever_chr21_27918523_27919476-,canFam3_chr21_27298941_27299894-,BD_1.0_CM061982.1_27374608_27375561-,Basenji_breed-1.1_CM016451.2_27418329_27419282-,CA611_1.0_CM062021.1_27492101_27493054-,OD_1.0_CM061942.1_27413407_27414360-,UMICH_Zoey_3.1_CM016…
1-75	15	Basenji_chr21_29415361_29416302+,Dingo_chr21_29456964_29457905+,German_Shepherd_chr21_29946240_29947181+,Gray_Wolf_chr21_21707785_21708726-,Labrador_retriever_chr21_29908910_29909851+,canFam3_chr21_29083382_29084323+,BD_1.0_CM061982.1_29216212_29217153+,Basenji_breed-1.1_CM016451.2_29249898_29250839+,CA611_1.0_CM062021.1_29322762_29323703+,Clu-1_CM067739.1_29490568_29491509+,OD_1.0_CM061942.1_292…
1-76	15	Basenji_chr21_27939875_27940831-,Dingo_chr21_27935283_27936239-,German_Shepherd_chr21_28350878_28351834-,Gray_Wolf_chr21_23315288_23316244+,Labrador_retriever_chr21_28255005_28255961-,canFam3_chr21_27628495_27629451-,BD_1.0_CM061982.1_27711323_27712279-,Basenji_breed-1.1_CM016451.2_27752731_27753687-,CA611_1.0_CM062021.1_27827185_27828141-,Clu-1_CM067739.1_27997037_27997993-,OD_1.0_CM061942.1_277…
1-77	15	Basenji_chr21_28516343_28517278-,Dingo_chr21_28543285_28544220-,German_Shepherd_chr21_28990050_28990985-,Gray_Wolf_chr21_22640704_22641639+,Labrador_retriever_chr21_28945431_28946366-,canFam3_chr21_28228147_28229082-,BD_1.0_CM061982.1_28285153_28286088-,Basenji_breed-1.1_CM016451.2_28331734_28332669-,CA611_1.0_CM062021.1_28401554_28402489-,Clu-1_CM067739.1_28591799_28592734-,OD_1.0_CM061942.1_283…
1-80	13	Basenji_chr21_28021212_28022156-,Dingo_chr21_28017080_28018024-,German_Shepherd_chr21_28432103_28433047-,Gray_Wolf_chr21_23239290_23240234+,Labrador_retriever_chr21_28336410_28337354-,canFam3_chr21_27709994_27710938-,BD_1.0_CM061982.1_27792697_27793641-,CA611_1.0_CM062021.1_27908812_27909756-,Clu-1_CM067739.1_28078387_28079331-,OD_1.0_CM061942.1_27830755_27831699-,UMICH_Zoey_3.1_CM016589.1_277578…
1-81	15	Basenji_chr21_29127329_29128264-,Dingo_chr21_29154440_29155375-,German_Shepherd_chr21_29649398_29650333-,Gray_Wolf_chr21_21995574_21996509+,Labrador_retriever_chr21_29615329_29616264-,canFam3_chr21_28795859_28796794-,BD_1.0_CM061982.1_28909519_28910454-,Basenji_breed-1.1_CM016451.2_28963584_28964519-,CA611_1.0_CM062021.1_29021679_29022614-,Clu-1_CM067739.1_29211711_29212646-,OD_1.0_CM061942.1_289…
1-82	15	Basenji_chr21_27036122_27037075+,Dingo_chr21_27025974_27026927+,German_Shepherd_chr21_27375242_27376159+,Gray_Wolf_chr21_24590830_24591783-,Labrador_retriever_chr21_27029938_27030891+,canFam3_chr21_26796602_26797555+,BD_1.0_CM061982.1_26808733_26809686+,Basenji_breed-1.1_CM016451.2_26894690_26895643+,CA611_1.0_CM062021.1_26867892_26868845+,Clu-1_CM067739.1_26937568_26938521+,OD_1.0_CM061942.1_268…
1-84	15	Basenji_chr21_28850575_28851519+,Dingo_chr21_28877506_28878450+,German_Shepherd_chr21_29366006_29366950+,Gray_Wolf_chr21_22282200_22283144-,Labrador_retriever_chr21_29336659_29337603+,canFam3_chr21_28513292_28514236+,BD_1.0_CM061982.1_28626045_28626989+,CA611_1.0_CM062021.1_28736797_28737741+,Clu-1_CM067739.1_28921066_28922010+,Clu-1_CM067739.1_28932214_28933158+,OD_1.0_CM061942.1_28677747_286786…
1-85	14	Basenji_chr21_27338299_27339243-,Dingo_chr21_27330939_27331883-,German_Shepherd_chr21_27673171_27674115-,Gray_Wolf_chr21_24284546_24285490+,Labrador_retriever_chr21_27329264_27330208-,canFam3_chr21_27089139_27090083-,BD_1.0_CM061982.1_27117083_27118027-,CA611_1.0_CM062021.1_27169703_27170647-,Clu-1_CM067739.1_27236601_27237545-,OD_1.0_CM061942.1_27145035_27145979-,UMICH_Zoey_3.1_CM016589.1_270947…
1-86	15	Basenji_chr21_29349277_29350218-,Dingo_chr21_29389413_29390354-,German_Shepherd_chr21_29878169_29879110-,Gray_Wolf_chr21_21774906_21775847+,Labrador_retriever_chr21_29842260_29843201-,canFam3_chr21_29016897_29017838-,BD_1.0_CM061982.1_29142816_29143757-,Basenji_breed-1.1_CM016451.2_29183810_29184751-,CA611_1.0_CM062021.1_29256709_29257650-,Clu-1_CM067739.1_29422879_29423820-,OD_1.0_CM061942.1_291…
1-87	15	Basenji_chr21_27592841_27593797+,Dingo_chr21_27588840_27589796+,German_Shepherd_chr21_28011594_28012550+,Gray_Wolf_chr21_23659015_23659971-,Labrador_retriever_chr21_27906066_27907022+,canFam3_chr21_27286484_27287440+,BD_1.0_CM061982.1_27362155_27363111+,Basenji_breed-1.1_CM016451.2_27405800_27406756+,CA611_1.0_CM062021.1_27479639_27480595+,Clu-1_CM067739.1_27649149_27650105+,OD_1.0_CM061942.1_274…
1-88	15	Basenji_chr21_27633260_27634195-,Dingo_chr21_27628754_27629689-,German_Shepherd_chr21_28051970_28052905-,Gray_Wolf_chr21_23619137_23620072+,Labrador_retriever_chr21_27946477_27947412-,canFam3_chr21_27326402_27327337-,BD_1.0_CM061982.1_27402285_27403220-,Basenji_breed-1.1_CM016451.2_27446301_27447236-,CA611_1.0_CM062021.1_27520052_27520987-,Clu-1_CM067739.1_27689310_27690245-,OD_1.0_CM061942.1_274…
1-89	14	Dingo_chr21_29103943_29104893+,German_Shepherd_chr21_29592196_29593146+,Gray_Wolf_chr21_22045729_22046679-,Labrador_retriever_chr21_29565061_29566011+,canFam3_chr21_28739234_28740184+,BD_1.0_CM061982.1_28852551_28853501+,Basenji_breed-1.1_CM016451.2_28906425_28907375+,CA611_1.0_CM062021.1_28964502_28965452+,Clu-1_CM067739.1_29160865_29161815+,OD_1.0_CM061942.1_28904358_28905308+,UMICH_Zoey_3.1_CM…
1-90	14	Basenji_chr21_28920468_28921448+,Dingo_chr21_28947557_28948537+,German_Shepherd_chr21_29436282_29437262+,Gray_Wolf_chr21_22212133_22213113-,Labrador_retriever_chr21_29406994_29407974+,canFam3_chr21_28583437_28584417+,BD_1.0_CM061982.1_28696333_28697313+,CA611_1.0_CM062021.1_28807157_28808137+,Clu-1_CM067739.1_29002160_29003140+,OD_1.0_CM061942.1_28748019_28748999+,UMICH_Zoey_3.1_CM016589.1_287153…
1-91	14	Basenji_chr21_28222462_28223415-,Dingo_chr21_28212685_28213638-,German_Shepherd_chr21_28633581_28634534-,Gray_Wolf_chr21_23041338_23042291+,Labrador_retriever_chr21_28535202_28536155-,canFam3_chr21_27915138_27916091-,BD_1.0_CM061982.1_27991685_27992638-,CA611_1.0_CM062021.1_28108071_28109024-,Clu-1_CM067739.1_28274983_28275936-,OD_1.0_CM061942.1_28029790_28030743-,UMICH_Zoey_3.1_CM016589.1_279907…
1-92	15	Basenji_chr21_28198844_28199800+,Dingo_chr21_28189041_28189997+,German_Shepherd_chr21_28609922_28610878+,Gray_Wolf_chr21_23064970_23065926-,Labrador_retriever_chr21_28511584_28512570+,canFam3_chr21_27891543_27892499+,BD_1.0_CM061982.1_27968037_27968993+,Basenji_breed-1.1_CM016451.2_28013199_28014155+,CA611_1.0_CM062021.1_28084476_28085432+,Clu-1_CM067739.1_28251412_28252368+,OD_1.0_CM061942.1_280…
1-93	15	Basenji_chr21_27129531_27130484-,Dingo_chr21_27124032_27124985-,German_Shepherd_chr21_27468128_27469081-,Gray_Wolf_chr21_24497011_24497964+,Labrador_retriever_chr21_27122740_27123693-,canFam3_chr21_26889008_26889961-,BD_1.0_CM061982.1_26901583_26902536-,Basenji_breed-1.1_CM016451.2_26988226_26989179-,CA611_1.0_CM062021.1_26960735_26961688-,Clu-1_CM067739.1_27025672_27026625-,OD_1.0_CM061942.1_269…
1-94	14	Basenji_chr21_28163780_28164727-,German_Shepherd_chr21_28574764_28575711-,Gray_Wolf_chr21_23100219_23101166+,Labrador_retriever_chr21_28474855_28475802-,canFam3_chr21_27855014_27855961-,BD_1.0_CM061982.1_27931508_27932455-,Basenji_breed-1.1_CM016451.2_27976646_27977593-,CA611_1.0_CM062021.1_28047707_28048654-,Clu-1_CM067739.1_28214840_28215787-,OD_1.0_CM061942.1_27969670_27970617-,UMICH_Zoey_3.1_…
1-95	18	Dingo_chr21_28350119_28351063-,Clu-1_CM067739.1_28372143_28373087-,Gray_Wolf_chr21_22905706_22906650+,UU_Cfam_GSD_1.0_CM021982.1_28434352_28435296-,UNSW_AlpineDingo_1.0_CM041953.1_29023971_29024915-,Labrador_retriever_chr21_28676782_28677726-,Gray_Wolf_chr21_22860274_22861218+,Dingo_chr21_28308754_28309698-,German_Shepherd_chr21_28774694_28775638-,Un_canFam3_chrUn_46362_47306+,Un_BD_1.0_CM061982.…
1-96	15	Basenji_chr21_27887372_27888307+,Dingo_chr21_27882643_27883578+,German_Shepherd_chr21_28298390_28299325+,Gray_Wolf_chr21_23367662_23368597-,Labrador_retriever_chr21_28202145_28203080+,canFam3_chr21_27576048_27576983+,BD_1.0_CM061982.1_27658602_27659537+,Basenji_breed-1.1_CM016451.2_27700059_27700964+,CA611_1.0_CM062021.1_27774399_27775334+,Clu-1_CM067739.1_27944534_27945469+,OD_1.0_CM061942.1_276…
1-97	10	Dingo_chr21_27374026_27374970-,Gray_Wolf_chr21_24241477_24242421+,Labrador_retriever_chr21_27378941_27379885-,BD_1.0_CM061982.1_27160386_27161330-,Basenji_breed-1.1_CM016451.2_27234156_27235100-,Clu-1_CM067739.1_27279694_27280638-,OD_1.0_CM061942.1_27188345_27189289-,UMICH_Zoey_3.1_CM016589.1_27137664_27138608-,UNSW_AlpineDingo_1.0_CM041953.1_27506575_27507519-,Yella_v2_CM062152.1_27129870_271308…
1-98	15	Basenji_chr21_28828174_28829121+,Dingo_chr21_28855103_28856050+,German_Shepherd_chr21_29343596_29344543+,Gray_Wolf_chr21_22304596_22305543-,Labrador_retriever_chr21_29307674_29308621+,canFam3_chr21_28484802_28485749+,BD_1.0_CM061982.1_28603636_28604583+,Basenji_breed-1.1_CM016451.2_28644216_28645163+,CA611_1.0_CM062021.1_28714397_28715344+,Clu-1_CM067739.1_28909778_28910725+,OD_1.0_CM061942.1_286…
1-99	15	Basenji_chr21_28529886_28530821-,Dingo_chr21_28556787_28557722-,German_Shepherd_chr21_29003593_29004528-,Gray_Wolf_chr21_22627190_22628125+,Labrador_retriever_chr21_28958974_28959909-,canFam3_chr21_28241700_28242635-,BD_1.0_CM061982.1_28298694_28299629-,Basenji_breed-1.1_CM016451.2_28345251_28346186-,CA611_1.0_CM062021.1_28415094_28416029-,Clu-1_CM067739.1_28605341_28606276-,OD_1.0_CM061942.1_283…
1-100	15	Basenji_chr21_28550383_28551321-,Dingo_chr21_28577243_28578181-,German_Shepherd_chr21_29024051_29024989-,Gray_Wolf_chr21_22606740_22607678+,Labrador_retriever_chr21_28979464_28980402-,canFam3_chr21_28262174_28263112-,BD_1.0_CM061982.1_28319181_28320119-,Basenji_breed-1.1_CM016451.2_28365956_28366894-,CA611_1.0_CM062021.1_28435563_28436501-,Clu-1_CM067739.1_28625847_28626785-,OD_1.0_CM061942.1_283…
1-101	13	Basenji_chr21_28623015_28623950+,Dingo_chr21_28649805_28650740+,Gray_Wolf_chr21_22534198_22535133-,Labrador_retriever_chr21_29052253_29053188+,canFam3_chr21_28334699_28335634+,BD_1.0_CM061982.1_28391830_28392765+,Basenji_breed-1.1_CM016451.2_28438639_28439574+,CA611_1.0_CM062021.1_28507093_28508028+,Clu-1_CM067739.1_28698470_28699405+,OD_1.0_CM061942.1_28426686_28427621+,UNSW_AlpineDingo_1.0_CM04…
1-102	14	Basenji_chr21_29063611_29064558+,Dingo_chr21_29090197_29091144+,German_Shepherd_chr21_29578494_29579441+,Gray_Wolf_chr21_22059431_22060378-,Labrador_retriever_chr21_29551318_29552265+,canFam3_chr21_28725726_28726673+,BD_1.0_CM061982.1_28838815_28839762+,Basenji_breed-1.1_CM016451.2_28892907_28893854+,CA611_1.0_CM062021.1_28951013_28951960+,Clu-1_CM067739.1_29147484_29148431+,OD_1.0_CM061942.1_288…
1-103	12	Basenji_chr21_28065791_28066780-,German_Shepherd_chr21_28476978_28477967-,Gray_Wolf_chr21_23194295_23195284+,Labrador_retriever_chr21_28381259_28382248-,canFam3_chr21_27761486_27762475-,BD_1.0_CM061982.1_27838067_27839056-,Basenji_breed-1.1_CM016451.2_27878863_27879852-,CA611_1.0_CM062021.1_27953888_27954877-,OD_1.0_CM061942.1_27876063_27877052-,UMICH_Zoey_3.1_CM016589.1_27802819_27803808-,UU_Cfa…
1-105	15	Basenji_chr21_26851334_26852365-,Dingo_chr21_26858783_26859814-,German_Shepherd_chr21_27244501_27245532-,Gray_Wolf_chr21_24769759_24770790+,Labrador_retriever_chr21_26844939_26845970-,canFam3_chr21_26635476_26636507-,BD_1.0_CM061982.1_26645199_26646230-,Basenji_breed-1.1_CM016451.2_26631069_26632100-,CA611_1.0_CM062021.1_26683042_26684073-,Clu-1_CM067739.1_26774760_26775791-,OD_1.0_CM061942.1_266…
1-106	15	Basenji_chr21_29394904_29395848+,Dingo_chr21_29436513_29437457+,German_Shepherd_chr21_29924972_29925916+,Gray_Wolf_chr21_21728253_21729197-,Labrador_retriever_chr21_29888028_29888972+,canFam3_chr21_29062927_29063871+,BD_1.0_CM061982.1_29195744_29196688+,Basenji_breed-1.1_CM016451.2_29229442_29230386+,CA611_1.0_CM062021.1_29302307_29303251+,Clu-1_CM067739.1_29469690_29470634+,OD_1.0_CM061942.1_292…
1-107	11	Basenji_chr21_26989435_26990394+,Dingo_chr21_26975988_26976947+,Gray_Wolf_chr21_24647093_24648052-,Labrador_retriever_chr21_26983239_26984198+,canFam3_chr21_26751570_26752529+,BD_1.0_CM061982.1_26762052_26763011+,Basenji_breed-1.1_CM016451.2_26769178_26770137+,CA611_1.0_CM062021.1_26821203_26822162+,Clu-1_CM067739.1_26890791_26891750+,OD_1.0_CM061942.1_26794234_26795193+,UNSW_AlpineDingo_1.0_CM04…
1-109	10	Dingo_chr21_28986150_28987112+,Gray_Wolf_chr21_22173278_22174240-,Basenji_chr21_28959556_28960518+,German_Shepherd_chr21_29474980_29475942+,Basenji_breed-1.1_CM016451.2_28775463_28776425+,CA611_1.0_CM062021.1_28846010_28846972+,Clu-1_CM067739.1_29040776_29041738+,UMICH_Zoey_3.1_CM016589.1_28754167_28755129+,UNSW_AlpineDingo_1.0_CM041953.1_29685357_29686319+,UU_Cfam_GSD_1.0_CM021982.1_29095163_290…
1-111	13	Basenji_chr21_28354149_28355099-,Dingo_chr21_28408539_28409489-,German_Shepherd_chr21_28830355_28831305-,Gray_Wolf_chr21_22801845_22802795+,Labrador_retriever_chr21_28785798_28786748-,canFam3_chr21_28068733_28069683-,BD_1.0_CM061982.1_28125693_28126643-,Basenji_breed-1.1_CM016451.2_28169756_28170706-,CA611_1.0_CM062021.1_28241391_28242341-,OD_1.0_CM061942.1_28157929_28158879-,UNSW_AlpineDingo_1.0…
1-112	15	Basenji_chr21_27619131_27620081+,Dingo_chr21_27615117_27616067+,German_Shepherd_chr21_28037866_28038816+,Gray_Wolf_chr21_23632764_23633714-,Labrador_retriever_chr21_27932378_27933328+,canFam3_chr21_27312765_27313715+,BD_1.0_CM061982.1_27388437_27389387+,Basenji_breed-1.1_CM016451.2_27432169_27433119+,CA611_1.0_CM062021.1_27505942_27506892+,Clu-1_CM067739.1_27675437_27676387+,OD_1.0_CM061942.1_274…
1-114.1	15	Basenji_chr21_29289064_29290023+,Dingo_chr21_29321780_29322739+,German_Shepherd_chr21_29816560_29817519+,Gray_Wolf_chr21_21834879_21835838-,Labrador_retriever_chr21_29776764_29777723+,canFam3_chr21_28956591_28957550+,BD_1.0_CM061982.1_29076153_29077112+,Basenji_breed-1.1_CM016451.2_29123548_29124507+,CA611_1.0_CM062021.1_29190180_29191139+,Clu-1_CM067739.1_29362502_29363461+,OD_1.0_CM061942.1_291…
1-114.2	14	Basenji_chr21_29301337_29302299+,Dingo_chr21_29340307_29341269+,German_Shepherd_chr21_29829201_29830163+,Gray_Wolf_chr21_21822602_21823564-,Labrador_retriever_chr21_29789052_29790014+,canFam3_chr21_28968885_28969847+,BD_1.0_CM061982.1_29094694_29095656+,CA611_1.0_CM062021.1_29208702_29209664+,Clu-1_CM067739.1_29374771_29375733+,OD_1.0_CM061942.1_29137304_29138266+,UMICH_Zoey_3.1_CM016589.1_291170…
1-114.3	15	Basenji_chr21_29312852_29313823+,Labrador_retriever_chr21_29800615_29801586+,canFam3_chr21_28980440_28981411+,Dingo_chr21_29352265_29353236+,German_Shepherd_chr21_29841647_29842618+,Gray_Wolf_chr21_21810831_21811802-,BD_1.0_CM061982.1_29106255_29107226+,Basenji_breed-1.1_CM016451.2_29147368_29148339+,CA611_1.0_CM062021.1_29220263_29221234+,Clu-1_CM067739.1_29386520_29387491+,OD_1.0_CM061942.1_291…
1-117.1	9	Basenji_chr21_27707726_27708604-,Dingo_chr21_27703370_27704248-,Gray_Wolf_chr21_23551564_23552442+,Labrador_retriever_chr21_28022490_28023368-,BD_1.0_CM061982.1_27479236_27480189-,CA611_1.0_CM062021.1_27594180_27595058-,Clu-1_CM067739.1_27764385_27765263-,UNSW_AlpineDingo_1.0_CM041953.1_28373836_28374714-,Yella_v2_CM062152.1_27436568_27437446-,
1-117.2	14	Basenji_chr21_27771040_27771981+,Dingo_chr21_27766405_27767346+,German_Shepherd_chr21_28182110_28183009+,Gray_Wolf_chr21_23488391_23489332-,Labrador_retriever_chr21_28085985_28086926+,canFam3_chr21_27460107_27461006+,BD_1.0_CM061982.1_27542557_27543498+,CA611_1.0_CM062021.1_27657646_27658587+,Clu-1_CM067739.1_27827691_27828632+,OD_1.0_CM061942.1_27579998_27580939+,UMICH_Zoey_3.1_CM016589.1_275081…
1-118	15	Basenji_chr21_29744297_29745256-,Dingo_chr21_29900247_29901206-,German_Shepherd_chr21_30292130_30293089-,Gray_Wolf_chr21_21351267_21352226+,Labrador_retriever_chr21_30257147_30258106-,canFam3_chr21_29430197_29431156-,BD_1.0_CM061982.1_29554084_29555043-,Basenji_breed-1.1_CM016451.2_29597684_29598643-,CA611_1.0_CM062021.1_29674399_29675358-,Clu-1_CM067739.1_29895920_29896879-,OD_1.0_CM061942.1_296…
1-121	14	Basenji_chr21_28344893_28345834+,Dingo_chr21_28399289_28400230+,German_Shepherd_chr21_28821117_28822058+,Gray_Wolf_chr21_22811096_22812037-,Labrador_retriever_chr21_28776539_28777480+,canFam3_chr21_28059472_28060413+,BD_1.0_CM061982.1_28116433_28117374+,CA611_1.0_CM062021.1_28232137_28233078+,Clu-1_CM067739.1_28421352_28422293+,OD_1.0_CM061942.1_28148671_28149612+,UMICH_Zoey_3.1_CM016589.1_281149…
1-122	14	Basenji_chr21_28102509_28103456-,Dingo_chr21_28098625_28099572-,German_Shepherd_chr21_28513300_28514244-,Gray_Wolf_chr21_23157850_23158797+,Labrador_retriever_chr21_28417955_28418902-,canFam3_chr21_27798143_27799090-,BD_1.0_CM061982.1_27874607_27875551-,CA611_1.0_CM062021.1_27990585_27991532-,Clu-1_CM067739.1_28159765_28160712-,OD_1.0_CM061942.1_27912760_27913707-,UMICH_Zoey_3.1_CM016589.1_278394…
1-124	15	Basenji_chr21_28147751_28148692-,Dingo_chr21_28136449_28137390-,German_Shepherd_chr21_28558748_28559689-,Gray_Wolf_chr21_23116953_23117894+,Labrador_retriever_chr21_28458828_28459769-,canFam3_chr21_27838997_27839938-,BD_1.0_CM061982.1_27915491_27916432-,Basenji_breed-1.1_CM016451.2_27960612_27961553-,CA611_1.0_CM062021.1_28031693_28032634-,Clu-1_CM067739.1_28198824_28199765-,OD_1.0_CM061942.1_279…
1-126	14	Basenji_chr21_27962736_27963671+,Dingo_chr21_27958517_27959452+,German_Shepherd_chr21_28373726_28374661+,Labrador_retriever_chr21_28277857_28278792+,canFam3_chr21_27651356_27652291+,BD_1.0_CM061982.1_27734167_27735102+,Basenji_breed-1.1_CM016451.2_27775580_27776515+,CA611_1.0_CM062021.1_27850016_27850951+,Clu-1_CM067739.1_28019819_28020754+,OD_1.0_CM061942.1_27771939_27772874+,UMICH_Zoey_3.1_CM01…
1-128	15	Basenji_chr21_27925138_27926085-,Dingo_chr21_27920547_27921494-,German_Shepherd_chr21_28336106_28337053-,Gray_Wolf_chr21_23330021_23330968+,Labrador_retriever_chr21_28240290_28241237-,canFam3_chr21_27613781_27614728-,BD_1.0_CM061982.1_27696570_27697517-,Basenji_breed-1.1_CM016451.2_27738007_27738954-,CA611_1.0_CM062021.1_27812459_27813406-,Clu-1_CM067739.1_27982290_27983237-,OD_1.0_CM061942.1_277…
1-130	16	Basenji_chr21_28766636_28767655+,Dingo_chr21_28793900_28794919+,German_Shepherd_chr21_29241507_29242526+,German_Shepherd_chr21_29282531_29283550+,Gray_Wolf_chr21_22365826_22366845-,Labrador_retriever_chr21_29246424_29247443+,canFam3_chr21_28423741_28424760+,BD_1.0_CM061982.1_28542581_28543600+,Basenji_breed-1.1_CM016451.2_28582480_28583499+,CA611_1.0_CM062021.1_28652876_28653895+,Clu-1_CM067739.1…
1-131	15	Basenji_chr21_28613745_28614698+,Dingo_chr21_28640564_28641517+,German_Shepherd_chr21_29086335_29087288+,Gray_Wolf_chr21_22543409_22544362-,Labrador_retriever_chr21_29042980_29043933+,canFam3_chr21_28325430_28326383+,BD_1.0_CM061982.1_28382588_28383541+,Basenji_breed-1.1_CM016451.2_28429396_28430349+,CA611_1.0_CM062021.1_28497860_28498813+,Clu-1_CM067739.1_28689218_28690171+,OD_1.0_CM061942.1_284…
1-132.1	15	Basenji_chr21_29509753_29510712+,Dingo_chr21_29567766_29568725+,Dingo_chr21_29661192_29662151+,German_Shepherd_chr21_30057143_30058102+,Gray_Wolf_chr21_21595972_21596931-,Labrador_retriever_chr21_30020741_30021700+,canFam3_chr21_29194439_29195398+,BD_1.0_CM061982.1_29329057_29330016+,Basenji_breed-1.1_CM016451.2_29363544_29364503+,CA611_1.0_CM062021.1_29436015_29436974+,Clu-1_CM067739.1_29656831_…
1-132.2	13	Basenji_chr21_29565520_29566479+,Dingo_chr21_29720345_29721304+,German_Shepherd_chr21_30112959_30113918+,Gray_Wolf_chr21_21530384_21531343-,Labrador_retriever_chr21_30076596_30077555+,canFam3_chr21_29250949_29251908+,Basenji_breed-1.1_CM016451.2_29419334_29420293+,CA611_1.0_CM062021.1_29495284_29496243+,Clu-1_CM067739.1_29715951_29716910+,UMICH_Zoey_3.1_CM016589.1_29398833_29399792+,UNSW_AlpineDi…
1-133	14	Basenji_chr21_28086037_28087011-,Dingo_chr21_28082390_28083364-,German_Shepherd_chr21_28497049_28498023-,Gray_Wolf_chr21_23174069_23175043+,Labrador_retriever_chr21_28401725_28402699-,canFam3_chr21_27781920_27782894-,BD_1.0_CM061982.1_27858391_27859365-,CA611_1.0_CM062021.1_27974357_27975331-,Clu-1_CM067739.1_28143514_28144488-,OD_1.0_CM061942.1_27896511_27897485-,UMICH_Zoey_3.1_CM016589.1_278232…
1-135	15	Basenji_chr21_27834223_27835158+,Dingo_chr21_27829590_27830525+,German_Shepherd_chr21_28245352_28246287+,Gray_Wolf_chr21_23425176_23426111-,Labrador_retriever_chr21_28148875_28149810+,canFam3_chr21_27522731_27523666+,BD_1.0_CM061982.1_27605204_27606139+,Basenji_breed-1.1_CM016451.2_27646798_27647733+,CA611_1.0_CM062021.1_27720821_27721756+,Clu-1_CM067739.1_27891000_27891935+,OD_1.0_CM061942.1_276…
1-136	15	Basenji_chr21_28910739_28911689-,Dingo_chr21_28937821_28938771-,German_Shepherd_chr21_29426305_29427255-,Gray_Wolf_chr21_22222106_22223056+,Labrador_retriever_chr21_29397005_29397955-,canFam3_chr21_28573464_28574414-,BD_1.0_CM061982.1_28686366_28687316-,Basenji_breed-1.1_CM016451.2_28726832_28727782-,CA611_1.0_CM062021.1_28797196_28798146-,Clu-1_CM067739.1_28992205_28993155-,OD_1.0_CM061942.1_287…
1-137	11	Basenji_chr21_26971182_26972126+,Dingo_chr21_26957734_26958678+,Gray_Wolf_chr21_24665689_24666633-,Labrador_retriever_chr21_26964982_26965926+,canFam3_chr21_26733324_26734268+,BD_1.0_CM061982.1_26743799_26744743+,Basenji_breed-1.1_CM016451.2_26750925_26751869+,CA611_1.0_CM062021.1_26802950_26803894+,Clu-1_CM067739.1_26872339_26873283+,OD_1.0_CM061942.1_26775981_26776925+,UNSW_AlpineDingo_1.0_CM04…
1-138.1	3	UNSW_AlpineDingo_1.0_CM041953.1_30183835_30184794+,UU_Cfam_GSD_1.0_CM021982.1_29657468_29658427+,Clu-1_CM067739.1_29562312_29563271+,
1-138.2	14	Basenji_chr21_29456711_29457670+,UMICH_Zoey_3.1_CM016589.1_29272421_29273380+,UU_Cfam_GSD_1.0_CM021982.1_29627279_29628238+,Yella_v2_CM062152.1_29187790_29188749+,OD_1.0_CM061942.1_29301834_29302793+,CA611_1.0_CM062021.1_29364099_29365058+,Basenji_breed-1.1_CM016451.2_29291269_29292228+,BD_1.0_CM061982.1_29258813_29259772+,Labrador_retriever_chr21_29950273_29951232+,German_Shepherd_chr21_29987464…
1-139.1	14	Basenji_chr21_28650557_28651504+,Dingo_chr21_28677332_28678279+,German_Shepherd_chr21_29125379_29126326+,Gray_Wolf_chr21_22506452_22507399-,Labrador_retriever_chr21_29080140_29081087+,canFam3_chr21_28362197_28363144+,BD_1.0_CM061982.1_28419589_28420536+,CA611_1.0_CM062021.1_28536827_28537774+,Clu-1_CM067739.1_28726349_28727296+,OD_1.0_CM061942.1_28454428_28455375+,UMICH_Zoey_3.1_CM016589.1_284221…
1-139.2	11	Basenji_chr21_28657226_28658179+,Dingo_chr21_28684003_28684956+,German_Shepherd_chr21_29132046_29132999+,Gray_Wolf_chr21_22499379_22500332-,Labrador_retriever_chr21_29086807_29087760+,canFam3_chr21_28368860_28369813+,Basenji_breed-1.1_CM016451.2_28472831_28473784+,Clu-1_CM067739.1_28733020_28733973+,UNSW_AlpineDingo_1.0_CM041953.1_29382919_29383872+,UU_Cfam_GSD_1.0_CM021982.1_28793706_28794659+,Y…
1-141	14	UMICH_Zoey_3.1_CM016589.1_28314933_28315907-,Dingo_chr21_28569332_28570264-,German_Shepherd_chr21_29016142_29017074-,Gray_Wolf_chr21_22614656_22615588+,BD_1.0_CM061982.1_28311260_28312192-,OD_1.0_CM061942.1_28345262_28346194-,Yella_v2_CM062152.1_28262908_28263840-,Clu-1_CM067739.1_28617870_28618802-,canFam3_chr21_28254245_28255177-,UU_Cfam_GSD_1.0_CM021982.1_28678591_28679523-,UNSW_AlpineDingo_1.…
1-145	14	Basenji_chr21_28576465_28577418+,Dingo_chr21_28603271_28604224+,German_Shepherd_chr21_29050018_29050971+,Gray_Wolf_chr21_22580721_22581674-,Labrador_retriever_chr21_29005466_29006419+,canFam3_chr21_28288140_28289093+,BD_1.0_CM061982.1_28345147_28346100+,Basenji_breed-1.1_CM016451.2_28391982_28392935+,CA611_1.0_CM062021.1_28461526_28462479+,OD_1.0_CM061942.1_28379183_28380136+,UMICH_Zoey_3.1_CM016…
2-2.1	14	German_Shepherd_chr18_39910918_39911859-,Yella_v2_CM062149.1_40077363_40078304-,OD_1.0_CM061939.1_40166131_40167072-,Basenji_breed-1.1_CM016448.2_40604908_40605849-,BD_1.0_CM061979.1_39963914_39964855-,Clu-1_CM067736.1_39973063_39974004-,Labrador_retriever_chr18_40271998_40272939-,Gray_Wolf_chr18_16613816_16614757+,Dingo_chr18_39582145_39583086-,Basenji_chr18_39444077_39445018-,UU_Cfam_GSD_1.0_CM…
2-2.2	15	canFam3_chr18_39606585_39607517-,OD_1.0_CM061939.1_40177452_40178393-,Dingo_chr18_39593477_39594418-,Yella_v2_CM062149.1_40088697_40089638-,UMICH_Zoey_3.1_CM016586.1_39887760_39888701-,Basenji_breed-1.1_CM016448.2_40616235_40617176-,BD_1.0_CM061979.1_39975244_39976185-,UU_Cfam_GSD_1.0_CM021979.1_40036490_40037431-,CA611_1.0_CM062018.1_39922607_39923548-,UNSW_AlpineDingo_1.0_CM041950.1_40210057_40…
2-2.3	14	Basenji_breed-1.1_CM016448.2_40635567_40636499-,OD_1.0_CM061939.1_40196756_40197688-,Un_canFam3_chrUn_6329_7261+,Labrador_retriever_chr18_40300905_40301837-,Basenji_chr18_39472974_39473906-,German_Shepherd_chr18_39939812_39940744-,Yella_v2_CM062149.1_40108003_40108944-,BD_1.0_CM061979.1_39994535_39995476-,UU_Cfam_GSD_1.0_CM021979.1_40055826_40056767-,CA611_1.0_CM062018.1_39941913_39942854-,UNSW_A…
2-2.4	14	Basenji_chr18_39488232_39489173-,CA611_1.0_CM062018.1_39957200_39958141-,Dingo_chr18_39625289_39626230-,German_Shepherd_chr18_39955069_39956010-,Gray_Wolf_chr18_16569673_16570614+,Labrador_retriever_chr18_40316164_40317105-,BD_1.0_CM061979.1_40009843_40010784-,Basenji_breed-1.1_CM016448.2_40650875_40651816-,Clu-1_CM067736.1_40017195_40018136-,OD_1.0_CM061939.1_40212042_40212983-,UNSW_AlpineDingo_…
2-3.1	14	Basenji_chr20_51548979_51549971+,Dingo_chr20_51687179_51688171+,German_Shepherd_chr20_52094645_52095637+,Gray_Wolf_chr20_6828208_6829200-,Labrador_retriever_chr20_51916539_51917531+,canFam3_chr20_51395297_51396289+,BD_1.0_CM061981.1_51495145_51496137+,Basenji_breed-1.1_CM016450.1_51587894_51588886+,CA611_1.0_CM062020.1_51518950_51519942+,OD_1.0_CM061941.1_51663610_51664602+,UMICH_Zoey_3.1_CM01658…
2-3.2	15	Basenji_chr20_51558607_51559596+,Dingo_chr20_51696803_51697792+,German_Shepherd_chr20_52104240_52105229+,Gray_Wolf_chr20_6818561_6819550-,Labrador_retriever_chr20_51926178_51927167+,canFam3_chr20_51404933_51405922+,BD_1.0_CM061981.1_51504775_51505764+,Basenji_breed-1.1_SDHF02001553.1_25557_26546+,CA611_1.0_CM062020.1_51528584_51529573+,Clu-1_CM067738.1_52071076_52072065+,OD_1.0_CM061941.1_5167324…
2-3.3	16	Basenji_chr20_51569611_51570648+,Dingo_chr20_51707805_51708842+,German_Shepherd_chr20_52115248_52116285+,Gray_Wolf_chr20_6807247_6808284-,Labrador_retriever_chr20_51937189_51938226+,canFam3_chr20_51415939_51416976+,BD_1.0_CM061981.1_51515759_51516796+,Basenji_breed-1.1_CM016450.1_51608564_51609601+,Basenji_breed-1.1_SDHF02001553.1_36775_37812+,CA611_1.0_CM062020.1_51539582_51540619+,Clu-1_CM06773…
2-3.4	16	Basenji_chr20_51579943_51580872+,Dingo_chr20_51718133_51719062+,German_Shepherd_chr20_52125569_52126498+,Gray_Wolf_chr20_6796110_6797039-,Labrador_retriever_chr20_51947513_51948442+,canFam3_chr20_51426260_51427189+,BD_1.0_CM061981.1_51526085_51527014+,Basenji_breed-1.1_CM016450.1_51618900_51619829+,Basenji_breed-1.1_SDHF02001553.1_47798_48727+,CA611_1.0_CM062020.1_51549904_51550833+,Clu-1_CM06773…
2-4	14	Basenji_chr21_31705039_31705983-,Dingo_chr21_31906054_31906965-,German_Shepherd_chr21_32275606_32276550-,Gray_Wolf_chr21_19425672_19426616+,Labrador_retriever_chr21_32269052_32269996-,canFam3_chr21_31404660_31405604-,BD_1.0_CM061982.1_31510641_31511585-,Basenji_breed-1.1_CM016451.2_31621742_31622686-,CA611_1.0_CM062021.1_31632760_31633704-,Clu-1_CM067739.1_31855830_31856774-,OD_1.0_CM061942.1_315…
2-5.1	14	Dingo_chr5_10062207_10063139+,German_Shepherd_chr5_10186960_10187892+,Gray_Wolf_chr5_10709015_10709947+,Labrador_retriever_chr5_9997190_9998122+,canFam3_chr5_10053036_10053968+,BD_1.0_CM061966.1_10050577_10051509+,Basenji_breed-1.1_CM016435.1_1649806_1650738+,CA611_1.0_CM062005.1_10026921_10027853+,Clu-1_CM067723.1_10186798_10187730+,OD_1.0_CM061926.1_9999974_10000906+,UMICH_Zoey_3.1_CM016573.1_1…
2-5.2	14	Basenji_chr5_10053171_10054103+,Dingo_chr5_10076967_10077899+,German_Shepherd_chr5_10201628_10202560+,Gray_Wolf_chr5_10723679_10724611+,Labrador_retriever_chr5_10011873_10012805+,canFam3_chr5_10067696_10068628+,BD_1.0_CM061966.1_10065237_10066169+,Basenji_breed-1.1_CM016435.1_1664474_1665406+,CA611_1.0_CM062005.1_10041604_10042536+,Clu-1_CM067723.1_10201465_10202397+,OD_1.0_CM061926.1_10014646_10…
2-5.3	13	Basenji_chr5_10072844_10073776+,Dingo_chr5_10096639_10097571+,German_Shepherd_chr5_10221310_10222242+,Gray_Wolf_chr5_10743357_10744289+,Labrador_retriever_chr5_10031545_10032477+,canFam3_chr5_10087368_10088300+,BD_1.0_CM061966.1_10084908_10085840+,CA611_1.0_CM062005.1_10061299_10062231+,Clu-1_CM067723.1_10221152_10222084+,OD_1.0_CM061926.1_10053982_10054914+,UNSW_AlpineDingo_1.0_CM041938.1_101982…
2-5.4	15	Basenji_chr5_10091340_10092272+,Dingo_chr5_10114884_10115816+,German_Shepherd_chr5_10240108_10241040+,Gray_Wolf_chr5_10761581_10762513+,Labrador_retriever_chr5_10050096_10051028+,canFam3_chr5_10105595_10106527+,BD_1.0_CM061966.1_10103148_10104080+,Basenji_breed-1.1_CM016435.1_1702405_1703337+,CA611_1.0_CM062005.1_10079528_10080460+,Clu-1_CM067723.1_10239386_10240318+,OD_1.0_CM061926.1_10072452_10…
2-5.5	15	Basenji_chr5_10115689_10116621+,Dingo_chr5_10139587_10140519+,German_Shepherd_chr5_10264460_10265392+,Gray_Wolf_chr5_10785898_10786830+,Labrador_retriever_chr5_10074458_10075390+,canFam3_chr5_10130180_10131112+,BD_1.0_CM061966.1_10127728_10128660+,Basenji_breed-1.1_CM016435.1_1726781_1727713+,CA611_1.0_CM062005.1_10104032_10104964+,Clu-1_CM067723.1_10263709_10264641+,OD_1.0_CM061926.1_10097043_10…
2-5.6	12	Basenji_chr5_10131110_10132042+,German_Shepherd_chr5_10279894_10280826+,Gray_Wolf_chr5_10801792_10802724+,Labrador_retriever_chr5_10090108_10091040+,canFam3_chr5_10145617_10146549+,BD_1.0_CM061966.1_10143131_10144063+,Basenji_breed-1.1_CM016435.1_1742219_1743151+,Clu-1_CM067723.1_10279608_10280540+,OD_1.0_CM061926.1_10112484_10113416+,UMICH_Zoey_3.1_CM016573.1_10161872_10162804+,UU_Cfam_GSD_1.0_C…
2-7	15	Basenji_chr5_10245485_10246444-,Dingo_chr5_10268286_10269245-,German_Shepherd_chr5_10393731_10394690-,Gray_Wolf_chr5_10916844_10917803-,Labrador_retriever_chr5_10209286_10210245-,canFam3_chr5_10259712_10260671-,BD_1.0_CM061966.1_10257276_10258235-,Basenji_breed-1.1_CM016435.1_1855090_1856049-,CA611_1.0_CM062005.1_10233386_10234345-,Clu-1_CM067723.1_10394724_10395683-,OD_1.0_CM061926.1_10228905_10…
2-9.1	13	Basenji_chr18_39867011_39867943+,Dingo_chr18_40003239_40004171+,German_Shepherd_chr18_40341848_40342780+,Gray_Wolf_chr18_16191335_16192267-,Labrador_retriever_chr18_40702835_40703767+,canFam3_chr18_40007739_40008671+,BD_1.0_CM061979.1_40388739_40389671+,Basenji_breed-1.1_CM016448.2_41034332_41035264+,CA611_1.0_CM062018.1_40338793_40339725+,Clu-1_CM067736.1_40394725_40395657+,OD_1.0_CM061939.1_405…
2-9.2	14	Basenji_chr18_39876655_39877590+,Dingo_chr18_40012900_40013835+,German_Shepherd_chr18_40351500_40352435+,Gray_Wolf_chr18_16181676_16182611-,Labrador_retriever_chr18_40712500_40713435+,canFam3_chr18_40017360_40018295+,BD_1.0_CM061979.1_40398397_40399332+,Basenji_breed-1.1_CM016448.2_41043989_41044924+,Clu-1_CM067736.1_40404387_40405322+,OD_1.0_CM061939.1_40607405_40608340+,UMICH_Zoey_3.1_CM016586.…
2-9.3	12	Basenji_chr18_39888296_39889228+,Dingo_chr18_40024552_40025484+,German_Shepherd_chr18_40363155_40364087+,Gray_Wolf_chr18_16170006_16170938-,Labrador_retriever_chr18_40724159_40725091+,canFam3_chr18_40028989_40029921+,BD_1.0_CM061979.1_40410039_40410971+,CA611_1.0_CM062018.1_40360253_40361185+,Clu-1_CM067736.1_40416022_40416954+,OD_1.0_CM061939.1_40619062_40619994+,UMICH_Zoey_3.1_CM016586.1_403419…
2-9.4	15	Basenji_chr18_39897524_39898462+,Dingo_chr18_40033786_40034724+,German_Shepherd_chr18_40372409_40373347+,Gray_Wolf_chr18_16160553_16161491-,Labrador_retriever_chr18_40733407_40734345+,canFam3_chr18_40038233_40039207+,BD_1.0_CM061979.1_40419269_40420207+,Basenji_breed-1.1_CM016448.2_41064861_41065799+,CA611_1.0_CM062018.1_40369500_40370438+,Clu-1_CM067736.1_40425256_40426194+,OD_1.0_CM061939.1_406…
2-10	14	Basenji_chr18_40698918_40699892-,Dingo_chr18_40881777_40882751-,German_Shepherd_chr18_41314165_41315139-,Gray_Wolf_chr18_15221349_15222323+,canFam3_chr18_41020077_41021051-,BD_1.0_CM061979.1_41054554_41055528-,Basenji_breed-1.1_CM016448.2_41873414_41874388-,CA611_1.0_CM062018.1_41095254_41096228-,Clu-1_CM067736.1_41323086_41324060-,OD_1.0_CM061939.1_41361680_41362654-,UMICH_Zoey_3.1_CM016586.1_41…
2-11	20	Un_canFam3_chrUn_145645_146589+,Un_Yella_v2_DAOUOP010000186.1_1248_2192-,Un_Gray_Wolf_chr36_261195_262139+,Un_Clu-1_CM067755.1_79621_80565-,Un_German_Shepherd_chr36_36456392_36457336+,Un_UNSW_AlpineDingo_1.0_JAASLC010000161.1_1106131_1107075-,Dingo_chr18_40935763_40936707-,BD_1.0_CM061979.1_41108001_41108945-,OD_1.0_CM061939.1_41415127_41416071-,Basenji_chr18_40752360_40753304-,Gray_Wolf_chr18_15…
2-12.1	13	Basenji_chr18_37020977_37021912-,Dingo_chr18_37185117_37186052-,German_Shepherd_chr18_37523528_37524463-,Gray_Wolf_chr18_18996826_18997761+,Labrador_retriever_chr18_37855089_37856024-,canFam3_chr18_37214518_37215453-,BD_1.0_CM061979.1_37563943_37564878-,CA611_1.0_CM062018.1_37499533_37500468-,Clu-1_CM067736.1_37563205_37564140-,OD_1.0_CM061939.1_37749377_37750312-,UMICH_Zoey_3.1_CM016586.1_374448…
2-12.2	15	Basenji_chr18_37031292_37032227-,Dingo_chr18_37195432_37196367-,German_Shepherd_chr18_37533842_37534777-,Gray_Wolf_chr18_18986509_18987444+,Labrador_retriever_chr18_37865404_37866339-,canFam3_chr18_37225144_37226079-,BD_1.0_CM061979.1_37574259_37575194-,Basenji_breed-1.1_CM016448.2_38226533_38227468-,CA611_1.0_CM062018.1_37509849_37510784-,Clu-1_CM067736.1_37573519_37574454-,OD_1.0_CM061939.1_377…
2-12.3	15	Basenji_chr18_37041774_37042709-,Dingo_chr18_37205994_37206929-,German_Shepherd_chr18_37544324_37545259-,Gray_Wolf_chr18_18975759_18976694+,Labrador_retriever_chr18_37876151_37877086-,canFam3_chr18_37235626_37236561-,BD_1.0_CM061979.1_37584740_37585675-,Basenji_breed-1.1_CM016448.2_38237015_38237950-,CA611_1.0_CM062018.1_37520608_37521543-,Clu-1_CM067736.1_37584004_37584939-,OD_1.0_CM061939.1_377…
2-12.4	15	Basenji_chr18_37055850_37056785-,Dingo_chr18_37220048_37220983-,German_Shepherd_chr18_37558382_37559317-,Gray_Wolf_chr18_18961685_18962620+,Labrador_retriever_chr18_37890200_37891135-,canFam3_chr18_37249661_37250596-,BD_1.0_CM061979.1_37598799_37599734-,Basenji_breed-1.1_CM016448.2_38251083_38252018-,CA611_1.0_CM062018.1_37534672_37535607-,Clu-1_CM067736.1_37598099_37599034-,OD_1.0_CM061939.1_377…
2-12.5	12	Basenji_chr18_37072809_37073744-,Dingo_chr18_37237435_37238370-,German_Shepherd_chr18_37575344_37576279-,Gray_Wolf_chr18_18944304_18945239+,Labrador_retriever_chr18_37907108_37908043-,canFam3_chr18_37266586_37267521-,BD_1.0_CM061979.1_37615759_37616694-,Basenji_breed-1.1_CM016448.2_38268044_38268979-,CA611_1.0_CM062018.1_37551596_37552531-,Clu-1_CM067736.1_37615058_37615993-,OD_1.0_CM061939.1_378…
2-13.1	8	Labrador_retriever_chr25_50588408_50589358+,German_Shepherd_chr25_51132537_51133487+,BD_1.0_CM061986.1_50294999_50295949+,UU_Cfam_GSD_1.0_CM021986.1_50425589_50426539+,UU_Cfam_GSD_1.0_CM021986.1_50447279_50448229+,CA611_1.0_CM062025.1_50375410_50376360+,Basenji_breed-1.1_SDHF02001773.1_47634_48584-,canFam3_chr25_50138852_50139802+,
2-13.10	13	Dingo_chr25_50231441_50232391+,German_Shepherd_chr25_51033205_51034155+,Gray_Wolf_chr25_1358006_1358956-,Labrador_retriever_chr25_50446048_50446998+,canFam3_chr25_50042090_50043040+,BD_1.0_CM061986.1_50195693_50196643+,CA611_1.0_CM062025.1_50231224_50232174+,Clu-1_CM067743.1_50283530_50284480+,OD_1.0_CM061946.1_50296674_50297624+,UMICH_Zoey_3.1_CM016593.1_50321233_50322183+,UNSW_AlpineDingo_1.0_C…
2-13.11	15	Basenji_chr25_50107844_50108794+,Dingo_chr25_50240798_50241748+,German_Shepherd_chr25_51042551_51043501+,Gray_Wolf_chr25_1348673_1349623-,Labrador_retriever_chr25_50455409_50456359+,canFam3_chr25_50051449_50052399+,BD_1.0_CM061986.1_50205050_50206000+,Basenji_breed-1.1_CM016455.2_50177362_50178312+,CA611_1.0_CM062025.1_50240586_50241536+,Clu-1_CM067743.1_50293234_50294184+,OD_1.0_CM061946.1_50306…
2-13.12	14	Basenji_chr25_50125608_50126558+,German_Shepherd_chr25_51060305_51061255+,Gray_Wolf_chr25_1330946_1331896-,Labrador_retriever_chr25_50473767_50474717+,canFam3_chr25_50069220_50070170+,BD_1.0_CM061986.1_50222784_50223734+,Basenji_breed-1.1_CM016455.2_50195131_50196081+,CA611_1.0_CM062025.1_50258334_50259284+,Clu-1_CM067743.1_50310984_50311934+,OD_1.0_CM061946.1_50323746_50324696+,UMICH_Zoey_3.1_CM…
2-13.13	15	Basenji_chr25_50148317_50149267+,Dingo_chr25_50277876_50278826+,German_Shepherd_chr25_51083019_51083969+,Gray_Wolf_chr25_1311646_1312596-,Labrador_retriever_chr25_50496501_50497451+,canFam3_chr25_50091926_50092876+,BD_1.0_CM061986.1_50245471_50246418+,Basenji_breed-1.1_CM016455.2_50217845_50218795+,CA611_1.0_CM062025.1_50281046_50281996+,Clu-1_CM067743.1_50326286_50327236+,OD_1.0_CM061946.1_50342…
2-13.14	14	Basenji_chr25_50164628_50165578+,Dingo_chr25_50294189_50295139+,German_Shepherd_chr25_51099341_51100291+,Gray_Wolf_chr25_1295325_1296275-,Labrador_retriever_chr25_50512826_50513776+,canFam3_chr25_50108247_50109197+,BD_1.0_CM061986.1_50261788_50262738+,Basenji_breed-1.1_CM016455.2_50234162_50235112+,CA611_1.0_CM062025.1_50297381_50298331+,Clu-1_CM067743.1_50342599_50343549+,UMICH_Zoey_3.1_CM016593…
2-13.15	10	CA611_1.0_CM062025.1_50308893_50309843+,Basenji_breed-1.1_CM016455.2_50245681_50246631+,UMICH_Zoey_3.1_CM016593.1_50395493_50396443+,Yella_v2_CM062156.1_50311014_50311964+,UNSW_AlpineDingo_1.0_CM022681.1_50458071_50459021+,Gray_Wolf_chr25_1283804_1284754-,German_Shepherd_chr25_51110853_51111803+,Labrador_retriever_chr25_50524332_50525282+,BD_1.0_CM061986.1_50273298_50274248+,UU_Cfam_GSD_1.0_CM021…
2-13.16	11	Basenji_breed-1.1_SDHF02001773.1_26228_27178-,CA611_1.0_CM062025.1_50396715_50397665+,Gray_Wolf_chr25_1262631_1263581-,Dingo_chr25_50328250_50329200+,Basenji_breed-1.1_SDHF02001773.1_79422_80372-,CA611_1.0_CM062025.1_50351269_50352219+,UNSW_AlpineDingo_1.0_CM022681.1_50491429_50492379+,CA611_1.0_CM062025.1_50330075_50331025+,Clu-1_CM067743.1_50397597_50398547+,UMICH_Zoey_3.1_REHQ01000499.1_19194_…
2-13.2	15	Dingo_chr25_50341757_50342707+,Basenji_chr25_50197671_50198621+,German_Shepherd_chr25_51153721_51154671+,Labrador_retriever_chr25_50609604_50610554+,canFam3_chr25_50160041_50160991+,Basenji_breed-1.1_CM016455.2_50325611_50326561+,UMICH_Zoey_3.1_CM016593.1_50451521_50452471+,UU_Cfam_GSD_1.0_CM021986.1_50468458_50469408+,Yella_v2_CM062156.1_50377382_50378332+,CA611_1.0_CM062025.1_50362199_50363149+…
2-13.3	14	Basenji_chr25_50222826_50223776+,German_Shepherd_chr25_51178874_51179824+,Gray_Wolf_chr25_1215860_1216810-,Labrador_retriever_chr25_50634768_50635718+,canFam3_chr25_50185415_50186365+,BD_1.0_CM061986.1_50349272_50350222+,Basenji_breed-1.1_CM016455.2_50350768_50351718+,CA611_1.0_CM062025.1_50440782_50441732+,Clu-1_CM067743.1_50444331_50445281+,OD_1.0_CM061946.1_50395239_50396189+,UMICH_Zoey_3.1_CM…
2-13.4	12	Basenji_chr25_50235927_50236895+,Dingo_chr25_50380480_50381448+,German_Shepherd_chr25_51191973_51192941+,Gray_Wolf_chr25_1202763_1203731-,Labrador_retriever_chr25_50647861_50648829+,canFam3_chr25_50198669_50199637+,CA611_1.0_CM062025.1_50453881_50454849+,Clu-1_CM067743.1_50457412_50458380+,UMICH_Zoey_3.1_CM016593.1_50489772_50490740+,UNSW_AlpineDingo_1.0_CM022681.1_50551105_50552073+,UU_Cfam_GSD_…
2-13.5	12	Basenji_chr25_50246172_50247122+,Dingo_chr25_50390721_50391671+,German_Shepherd_chr25_51202217_51203167+,Gray_Wolf_chr25_1192538_1193488-,Labrador_retriever_chr25_50658106_50659056+,canFam3_chr25_50208914_50209864+,CA611_1.0_CM062025.1_50464125_50465075+,Clu-1_CM067743.1_50467656_50468606+,UMICH_Zoey_3.1_CM016593.1_50500017_50500967+,UNSW_AlpineDingo_1.0_CM022681.1_50561346_50562296+,UU_Cfam_GSD_…
2-13.6	14	Basenji_chr25_50268941_50269891+,Dingo_chr25_50413467_50414414+,German_Shepherd_chr25_51224981_51225931+,Gray_Wolf_chr25_1169790_1170737-,Labrador_retriever_chr25_50680880_50681830+,canFam3_chr25_50231717_50232667+,BD_1.0_CM061986.1_50381281_50382231+,Basenji_breed-1.1_CM016455.2_50396877_50397827+,CA611_1.0_CM062025.1_50486880_50487830+,Clu-1_CM067743.1_50490382_50491329+,OD_1.0_CM061946.1_50434…
2-13.7	15	Basenji_chr25_50278493_50279443+,Dingo_chr25_50422809_50423759+,German_Shepherd_chr25_51234533_51235483+,Gray_Wolf_chr25_1160429_1161379-,Labrador_retriever_chr25_50690432_50691382+,canFam3_chr25_50241053_50242003+,BD_1.0_CM061986.1_50390835_50391785+,Basenji_breed-1.1_CM016455.2_50406429_50407379+,CA611_1.0_CM062025.1_50496432_50497382+,Clu-1_CM067743.1_50500188_50501138+,OD_1.0_CM061946.1_50443…
2-13.8	16	Basenji_chr25_50297073_50298023+,Dingo_chr25_50441912_50442862+,Dingo_chr25_50462136_50463086+,German_Shepherd_chr25_51253111_51254061+,Gray_Wolf_chr25_1140635_1141585-,Labrador_retriever_chr25_50709014_50709964+,canFam3_chr25_50258029_50258979+,BD_1.0_CM061986.1_50409554_50410504+,Basenji_breed-1.1_CM016455.2_50425011_50425961+,CA611_1.0_CM062025.1_50515013_50515963+,Clu-1_CM067743.1_50519353_50…
2-13.9	5	Dingo_chr25_50474223_50475173+,Gray_Wolf_chr25_1128431_1129381-,Clu-1_CM067743.1_50537585_50538535+,UNSW_AlpineDingo_1.0_CM022681.1_50625084_50626034+,Yella_v2_CM062156.1_50495979_50496929+,
2-14.1	15	Basenji_chr33_5195321_5196250+,Dingo_chr33_5289395_5290324+,German_Shepherd_chr33_5315385_5316314+,Gray_Wolf_chr33_6320333_6321262+,Labrador_retriever_chr33_5258176_5259105+,canFam3_chr33_5148247_5149176+,BD_1.0_CM061994.1_5331034_5331963+,Basenji_breed-1.1_CM016463.1_5366041_5366970+,CA611_1.0_CM062033.1_5367896_5368825+,Clu-1_CM067751.1_5916837_5917766+,OD_1.0_CM061954.1_5284345_5285274+,UMICH_…
2-14.2	13	Basenji_chr33_5231627_5232556+,Dingo_chr33_5325694_5326623+,German_Shepherd_chr33_5351697_5352626+,Gray_Wolf_chr33_6356641_6357570+,Labrador_retriever_chr33_5294495_5295424+,canFam3_chr33_5184561_5185490+,BD_1.0_CM061994.1_5367318_5368247+,Basenji_breed-1.1_CM016463.1_5402364_5403293+,CA611_1.0_CM062033.1_5404215_5405144+,OD_1.0_CM061954.1_5320661_5321590+,UMICH_Zoey_3.1_CM016601.1_5168995_516992…
2-14.3	13	Basenji_chr33_5251149_5252078+,Dingo_chr33_5343840_5344769+,German_Shepherd_chr33_5369844_5370773+,Gray_Wolf_chr33_6374813_6375742+,Labrador_retriever_chr33_5312709_5313638+,canFam3_chr33_5202706_5203635+,Basenji_breed-1.1_CM016463.1_5420519_5421448+,CA611_1.0_CM062033.1_5422853_5423782+,Clu-1_CM067751.1_5971472_5972401+,OD_1.0_CM061954.1_5338815_5339744+,UMICH_Zoey_3.1_CM016601.1_5188931_5189860…
2-14.4	15	Basenji_chr33_5261434_5262363+,Dingo_chr33_5354143_5355072+,German_Shepherd_chr33_5380135_5381064+,Gray_Wolf_chr33_6385101_6386030+,Labrador_retriever_chr33_5322998_5323927+,canFam3_chr33_5212986_5213915+,BD_1.0_CM061994.1_5396232_5397161+,Basenji_breed-1.1_CM016463.1_5430811_5431740+,CA611_1.0_CM062033.1_5433143_5434072+,Clu-1_CM067751.1_5981777_5982706+,OD_1.0_CM061954.1_5349104_5350033+,UMICH_…
2-14.5	13	Basenji_chr33_5280091_5281020+,Dingo_chr33_5372862_5373791+,German_Shepherd_chr33_5398788_5399717+,Gray_Wolf_chr33_6404047_6404976+,Labrador_retriever_chr33_5341641_5342570+,canFam3_chr33_5231624_5232553+,BD_1.0_CM061994.1_5414885_5415814+,CA611_1.0_CM062033.1_5451797_5452726+,Clu-1_CM067751.1_6000492_6001421+,OD_1.0_CM061954.1_5367743_5368672+,UMICH_Zoey_3.1_CM016601.1_5217849_5218778+,UU_Cfam_G…
2-15.1	15	Basenji_chr20_51743588_51744526+,Dingo_chr20_51881770_51882708+,German_Shepherd_chr20_52288154_52289092+,Gray_Wolf_chr20_6634027_6634965-,Labrador_retriever_chr20_52110857_52111795+,canFam3_chr20_51588157_51589095+,BD_1.0_CM061981.1_51689961_51690863+,Basenji_breed-1.1_CM016450.1_51726428_51727366+,CA611_1.0_CM062020.1_51712360_51713298+,Clu-1_CM067738.1_52254945_52255883+,OD_1.0_CM061941.1_51858…
2-15.2	14	Basenji_chr20_51768141_51769094+,Dingo_chr20_51906133_51907086+,German_Shepherd_chr20_52312327_52313280+,Gray_Wolf_chr20_6609451_6610404-,Labrador_retriever_chr20_52135667_52136620+,canFam3_chr20_51612498_51613451+,Basenji_breed-1.1_CM016450.1_51750983_51751936+,CA611_1.0_CM062020.1_51737984_51738937+,Clu-1_CM067738.1_52279569_52280522+,OD_1.0_CM061941.1_51882862_51883815+,UMICH_Zoey_3.1_CM016588…
2-15.3	15	Basenji_chr20_51779991_51780929+,Dingo_chr20_51917996_51918934+,German_Shepherd_chr20_52324417_52325355+,Gray_Wolf_chr20_6597429_6598367-,Labrador_retriever_chr20_52147515_52148453+,canFam3_chr20_51625532_51626470+,BD_1.0_CM061981.1_51726391_51727329+,Basenji_breed-1.1_CM016450.1_51762844_51763782+,CA611_1.0_CM062020.1_51750023_51750961+,Clu-1_CM067738.1_52291398_52292336+,OD_1.0_CM061941.1_51894…
2-15.4	14	Basenji_chr20_51788667_51789605-,Dingo_chr20_51926636_51927574-,German_Shepherd_chr20_52333088_52334026-,Gray_Wolf_chr20_6588787_6589725+,Labrador_retriever_chr20_52156210_52157148-,canFam3_chr20_51634215_51635153-,BD_1.0_CM061981.1_51734845_51735783-,Basenji_breed-1.1_CM016450.1_51771520_51772458-,CA611_1.0_CM062020.1_51758701_51759639-,Clu-1_CM067738.1_52299843_52300781-,OD_1.0_CM061941.1_51903…
2-15.5	14	Basenji_chr20_51798137_51799093-,Dingo_chr20_51936105_51937061-,German_Shepherd_chr20_52343797_52344753-,Gray_Wolf_chr20_6579298_6580254+,Labrador_retriever_chr20_52165681_52166637-,canFam3_chr20_51643686_51644642-,BD_1.0_CM061981.1_51744920_51745876-,Basenji_breed-1.1_CM016450.1_51780989_51781945-,CA611_1.0_CM062020.1_51768168_51769124-,Clu-1_CM067738.1_52309907_52310863-,OD_1.0_CM061941.1_51912…
2-15.6	14	Basenji_chr20_51821267_51822205-,Dingo_chr20_51959357_51960295-,German_Shepherd_chr20_52366936_52367874-,Gray_Wolf_chr20_6556044_6556982+,Labrador_retriever_chr20_52188848_52189786-,canFam3_chr20_51666807_51667745-,BD_1.0_CM061981.1_51768075_51769013-,Basenji_breed-1.1_CM016450.1_51804129_51805067-,CA611_1.0_CM062020.1_51791376_51792314-,Clu-1_CM067738.1_52333072_52334010-,OD_1.0_CM061941.1_51935…
2-16.1	15	Basenji_chr14_1748446_1749393+,Dingo_chr14_1750691_1751638+,German_Shepherd_chr14_1708559_1709506+,Gray_Wolf_chr14_59511541_59512488-,Labrador_retriever_chr14_1777545_1778492+,canFam3_chr14_2051218_2052165+,BD_1.0_CM061975.1_1706045_1706992+,Basenji_breed-1.1_CM016444.1_8302517_8303464+,CA611_1.0_CM062014.1_1700971_1701918+,Clu-1_CM067732.1_1791220_1792167+,OD_1.0_CM061935.1_1681036_1681983+,UMIC…
2-16.2	14	Basenji_chr14_1769932_1770870+,Dingo_chr14_1772184_1773122+,German_Shepherd_chr14_1730050_1730988+,Gray_Wolf_chr14_59489408_59490346-,Labrador_retriever_chr14_1799026_1799964+,canFam3_chr14_2072699_2073637+,Basenji_breed-1.1_CM016444.1_8324022_8324960+,CA611_1.0_CM062014.1_1722598_1723536+,Clu-1_CM067732.1_1812709_1813647+,OD_1.0_CM061935.1_1702698_1703636+,UMICH_Zoey_3.1_CM016582.1_1983562_19845…
2-16.3	15	Basenji_chr14_1033195_1034133-,Dingo_chr14_1007503_1008441-,German_Shepherd_chr14_993121_994059-,Gray_Wolf_chr14_60193136_60194074+,Labrador_retriever_chr14_1061981_1062919-,canFam3_chr14_1341098_1342036-,BD_1.0_CM061975.1_991771_992709-,Basenji_breed-1.1_CM016444.1_7587475_7588413-,CA611_1.0_CM062014.1_988845_989783-,Clu-1_CM067732.1_1076161_1077099-,OD_1.0_CM061935.1_967003_967941-,UMICH_Zoey_3…
2-16.4	15	Basenji_chr14_1079472_1080407-,Dingo_chr14_1053592_1054527-,German_Shepherd_chr14_1039395_1040330-,Gray_Wolf_chr14_60161830_60162765+,Labrador_retriever_chr14_1108279_1109214-,canFam3_chr14_1387375_1388310-,BD_1.0_CM061975.1_1038233_1039168-,Basenji_breed-1.1_CM016444.1_7633752_7634687-,CA611_1.0_CM062014.1_1035341_1036276-,Clu-1_CM067732.1_1122481_1123416-,OD_1.0_CM061935.1_1013477_1014412-,UMIC…
2-16.5	15	Basenji_chr14_1111530_1112468-,Dingo_chr14_1085594_1086532-,German_Shepherd_chr14_1071627_1072565-,Gray_Wolf_chr14_60129798_60130736+,Labrador_retriever_chr14_1140270_1141208-,canFam3_chr14_1419373_1420311-,BD_1.0_CM061975.1_1070431_1071369-,Basenji_breed-1.1_CM016444.1_7665765_7666703-,CA611_1.0_CM062014.1_1067546_1068484-,Clu-1_CM067732.1_1154508_1155446-,OD_1.0_CM061935.1_1045704_1046642-,UMIC…
2-17	15	Basenji_chr20_51734766_51735704+,Dingo_chr20_51872944_51873882+,German_Shepherd_chr20_52279720_52280658+,Gray_Wolf_chr20_6642023_6642961-,Labrador_retriever_chr20_52102044_52102982+,canFam3_chr20_51579751_51580689+,BD_1.0_CM061981.1_51681969_51682907+,Basenji_breed-1.1_CM016450.1_51717605_51718543+,CA611_1.0_CM062020.1_51703540_51704478+,Clu-1_CM067738.1_52246747_52247685+,OD_1.0_CM061941.1_51849…
2-18.1	19	Basenji_chr14_2178206_2179168+,Dingo_chr14_2207483_2208436+,German_Shepherd_chr14_2130589_2131551+,Gray_Wolf_chr14_58566720_58567682-,Gray_Wolf_chr14_59098284_59099246-,Labrador_retriever_chr14_2199491_2200453+,canFam3_chr14_2466120_2467082+,BD_1.0_CM061975.1_2426908_2427870+,Basenji_breed-1.1_CM016444.1_8617111_8618073-,Basenji_breed-1.1_CM016444.1_9135136_9136098-,CA611_1.0_CM062014.1_2444302_2…
2-18.2	17	Basenji_chr14_2194559_2195518+,Dingo_chr14_2223572_2224531+,German_Shepherd_chr14_2146695_2147654+,Gray_Wolf_chr14_58550425_58551384-,Gray_Wolf_chr14_59082078_59083037-,Labrador_retriever_chr14_2216000_2216959+,canFam3_chr14_2482980_2483939+,BD_1.0_CM061975.1_2443212_2444171+,Basenji_breed-1.1_CM016444.1_9118766_9119725-,CA611_1.0_CM062014.1_2460616_2461575+,Clu-1_CM067732.1_2230066_2231025+,OD_1…
2-18.3	17	Basenji_chr14_2231174_2232136+,Dingo_chr14_2267437_2268399+,German_Shepherd_chr14_2183296_2184258+,Gray_Wolf_chr14_58506568_58507530-,Gray_Wolf_chr14_59038443_59039405-,Labrador_retriever_chr14_2260075_2261037+,canFam3_chr14_2527049_2528011+,Basenji_breed-1.1_CM016444.1_9082182_9083144-,CA611_1.0_CM062014.1_2304064_2305026-,Clu-1_CM067732.1_2274192_2275154+,OD_1.0_CM061935.1_2295321_2296283-,UMIC…
2-18.4	14	Basenji_chr14_2382852_2383814-,German_Shepherd_chr14_27928_28890-,Gray_Wolf_chr14_58327679_58328641+,Gray_Wolf_chr14_58858615_58859577+,Labrador_retriever_chr14_2444949_2445911-,canFam3_chr14_2712134_2713096-,BD_1.0_CM061975.1_2130257_2131219+,CA611_1.0_CM062014.1_2131264_2132226+,Clu-1_CM067732.1_2452815_2453777-,OD_1.0_CM061935.1_2109750_2110712+,UNSW_AlpineDingo_1.0_CM041946.1_2419287_2420249-…
2-18.5	16	UU_Cfam_GSD_1.0_CM021975.1_2101914_2102876+,Yella_v2_CM062145.1_2443451_2444413-,canFam3_chr14_2763585_2764547-,Labrador_retriever_chr14_2492280_2493242-,Gray_Wolf_chr14_58275031_58275993+,OD_1.0_CM061935.1_2058026_2058988+,CA611_1.0_CM062014.1_2082740_2083702+,German_Shepherd_chr14_2403956_2404918-,UNSW_AlpineDingo_1.0_CM041946.1_2689306_2690268-,Clu-1_CM067732.1_2503534_2504496-,BD_1.0_CM061975…
2-19.1	15	Basenji_chr28_2295647_2296600+,Dingo_chr28_2357207_2358160+,German_Shepherd_chr28_2436333_2437286+,Gray_Wolf_chr28_3462001_3462912+,Labrador_retriever_chr28_2461854_2462807+,canFam3_chr28_2281372_2282325+,BD_1.0_CM061989.1_2361160_2362113+,Basenji_breed-1.1_CM016458.2_3440261_3441214+,CA611_1.0_CM062028.1_2310292_2311245+,Clu-1_CM067746.1_2369672_2370625+,OD_1.0_CM061949.1_2322471_2323424+,UMICH_…
2-19.2	16	Basenji_chr28_2309724_2310677+,Dingo_chr28_2371262_2372215+,German_Shepherd_chr28_2450413_2451366+,Gray_Wolf_chr28_3476059_3477012+,Labrador_retriever_chr28_2475930_2476883+,canFam3_chr28_2295451_2296404+,BD_1.0_CM061989.1_2375236_2376189+,Basenji_breed-1.1_CM016458.2_3454344_3455297+,CA611_1.0_CM062028.1_2322522_2323475+,Clu-1_CM067746.1_2381903_2382856+,OD_1.0_CM061949.1_2336551_2337504+,UMICH_…
2-19.3	11	Dingo_chr28_2458618_2459580-,German_Shepherd_chr28_2540472_2541434-,Gray_Wolf_chr28_3563381_3564343-,Labrador_retriever_chr28_2563304_2564266-,canFam3_chr28_2384751_2385713-,BD_1.0_CM061989.1_2464544_2465506-,Basenji_breed-1.1_CM016458.2_3542990_3543952-,OD_1.0_CM061949.1_2425823_2426785-,UMICH_Zoey_3.1_CM016596.1_2362194_2363156-,UNSW_AlpineDingo_1.0_CM041959.1_2803089_2804051-,Yella_v2_CM062159…
2-20.1	15	Basenji_chr18_39577917_39578837-,Dingo_chr18_39716082_39717002-,German_Shepherd_chr18_40048600_40049520-,Gray_Wolf_chr18_16480012_16480932+,Labrador_retriever_chr18_40405799_40406719-,canFam3_chr18_39711397_39712317-,BD_1.0_CM061979.1_40099165_40100085-,Basenji_breed-1.1_CM016448.2_40740683_40741603-,CA611_1.0_CM062018.1_40048631_40049551-,Clu-1_CM067736.1_40106909_40107829-,OD_1.0_CM061939.1_403…
2-20.2	13	Basenji_chr18_39607383_39608345-,Dingo_chr18_39745565_39746527-,German_Shepherd_chr18_40078088_40079050-,Gray_Wolf_chr18_16450439_16451401+,Labrador_retriever_chr18_40435455_40436417-,canFam3_chr18_39740880_39741842-,CA611_1.0_CM062018.1_40078091_40079053-,Clu-1_CM067736.1_40136419_40137381-,OD_1.0_CM061939.1_40331062_40332024-,UMICH_Zoey_3.1_CM016586.1_40041380_40042342-,UNSW_AlpineDingo_1.0_CM0…
2-20.3	12	Basenji_chr18_39617996_39618934+,German_Shepherd_chr18_40089194_40090132+,Gray_Wolf_chr18_16439859_16440797-,Labrador_retriever_chr18_40446183_40447121+,canFam3_chr18_39752170_39753108+,BD_1.0_CM061979.1_40139439_40140377+,CA611_1.0_CM062018.1_40088751_40089689+,Clu-1_CM067736.1_40147069_40148007+,OD_1.0_CM061939.1_40342215_40343153+,UMICH_Zoey_3.1_CM016586.1_40052082_40053020+,UU_Cfam_GSD_1.0_CM…
2-23.1	15	canFam3_chr21_30093293_30094243+,Basenji_chr21_30405624_30406574+,Dingo_chr21_30565891_30566841+,German_Shepherd_chr21_30979212_30980162+,Gray_Wolf_chr21_20687318_20688268-,Labrador_retriever_chr21_30922266_30923216+,canFam3_chr21_30102588_30103538+,BD_1.0_CM061982.1_30216010_30216960+,CA611_1.0_CM062021.1_30339772_30340722+,Clu-1_CM067739.1_30560668_30561618+,OD_1.0_CM061942.1_30268709_30269659+…
2-23.2	14	Basenji_chr21_30421392_30422342+,Dingo_chr21_30587937_30588887+,German_Shepherd_chr21_31001286_31002236+,Gray_Wolf_chr21_20671543_20672493-,Labrador_retriever_chr21_30944222_30945172+,canFam3_chr21_30124572_30125522+,BD_1.0_CM061982.1_30231785_30232735+,CA611_1.0_CM062021.1_30355577_30356527+,Clu-1_CM067739.1_30576445_30577395+,OD_1.0_CM061942.1_30289443_30290393+,UMICH_Zoey_3.1_CM016589.1_302585…
2-23.3	14	Basenji_chr21_30436763_30437713+,Dingo_chr21_30603370_30604320+,German_Shepherd_chr21_31016722_31017672+,Gray_Wolf_chr21_20656152_20657102-,Labrador_retriever_chr21_30959665_30960615+,canFam3_chr21_30140008_30140958+,BD_1.0_CM061982.1_30247156_30248106+,CA611_1.0_CM062021.1_30371012_30371962+,Clu-1_CM067739.1_30591841_30592791+,OD_1.0_CM061942.1_30304870_30305820+,UMICH_Zoey_3.1_CM016589.1_302739…
2-23.4	15	Basenji_chr21_30446859_30447791+,Dingo_chr21_30613461_30614393+,German_Shepherd_chr21_31026818_31027750+,Gray_Wolf_chr21_20646080_20647012-,Labrador_retriever_chr21_30969756_30970688+,canFam3_chr21_30150104_30151036+,BD_1.0_CM061982.1_30257252_30258184+,Basenji_breed-1.1_CM016451.2_30300390_30301322+,CA611_1.0_CM062021.1_30381100_30382032+,Clu-1_CM067739.1_30601931_30602863+,OD_1.0_CM061942.1_303…
2-24	15	Basenji_chr5_10223562_10224497-,Dingo_chr5_10246379_10247314-,German_Shepherd_chr5_10371855_10372790-,Gray_Wolf_chr5_10894761_10895696-,Labrador_retriever_chr5_10187374_10188309-,canFam3_chr5_10237833_10238768-,BD_1.0_CM061966.1_10235402_10236337-,Basenji_breed-1.1_CM016435.1_1833164_1834099-,CA611_1.0_CM062005.1_10211513_10212448-,Clu-1_CM067723.1_10372636_10373571-,OD_1.0_CM061926.1_10207011_10…
2-25.1	15	UNSW_AlpineDingo_1.0_CM041938.1_10566878_10567813-,CA611_1.0_CM062005.1_10424066_10425001-,UMICH_Zoey_3.1_CM016573.1_10467178_10468113-,Gray_Wolf_chr5_11107654_11108589-,Clu-1_CM067723.1_10585582_10586517-,Yella_v2_CM062136.1_10435911_10436846-,UU_Cfam_GSD_1.0_CM021966.1_10481611_10482546-,OD_1.0_CM061926.1_10421207_10422142-,Basenji_breed-1.1_CM016435.1_2045832_2046767-,BD_1.0_CM061966.1_1044956…
2-25.2	15	Dingo_chr5_10479950_10480885+,BD_1.0_CM061966.1_10469003_10469938+,CA611_1.0_CM062005.1_10442411_10443346+,OD_1.0_CM061926.1_10440416_10441351+,UNSW_AlpineDingo_1.0_CM041938.1_10585240_10586175+,Clu-1_CM067723.1_10603935_10604870+,Gray_Wolf_chr5_11126000_11126935+,Basenji_breed-1.1_CM016435.1_2064184_2065119+,Basenji_chr5_10453938_10454873+,UMICH_Zoey_3.1_CM016573.1_10485513_10486448+,UU_Cfam_GSD…
2-25.3	13	Dingo_chr5_10490458_10491393-,Basenji_chr5_10464447_10465382-,Labrador_retriever_chr5_10428898_10429833-,canFam3_chr5_10479635_10480570-,UMICH_Zoey_3.1_CM016573.1_10495997_10496932-,UNSW_AlpineDingo_1.0_CM041938.1_10595763_10596698-,Yella_v2_CM062136.1_10464758_10465693-,German_Shepherd_chr5_10613406_10614341-,UU_Cfam_GSD_1.0_CM021966.1_10510457_10511392-,OD_1.0_CM061926.1_10450929_10451864-,Gray…
2-27	13	Basenji_chr18_39627766_39628701-,Dingo_chr18_39765952_39766887-,German_Shepherd_chr18_40098903_40099838-,Gray_Wolf_chr18_16430082_16431017+,Labrador_retriever_chr18_40455876_40456811-,canFam3_chr18_39761894_39762829-,BD_1.0_CM061979.1_40149233_40150168-,Basenji_breed-1.1_CM016448.2_40791382_40792317-,CA611_1.0_CM062018.1_40098674_40099609-,Clu-1_CM067736.1_40156868_40157803-,OD_1.0_CM061939.1_403…
2-28.1	13	Basenji_chr15_17525867_17526802+,Dingo_chr15_17531870_17532805+,German_Shepherd_chr15_17666393_17667328+,Labrador_retriever_chr15_17788734_17789669+,canFam3_chr15_17530843_17531778+,BD_1.0_CM061976.1_17614628_17615563+,CA611_1.0_CM062015.1_17569896_17570831+,Clu-1_CM067733.1_17719338_17720273+,OD_1.0_CM061936.1_17679130_17680065+,UMICH_Zoey_3.1_CM016583.1_17472559_17473494+,UNSW_AlpineDingo_1.0_C…
2-28.2	13	Basenji_chr15_17550255_17551190+,Dingo_chr15_17556085_17557020+,German_Shepherd_chr15_17690827_17691762+,Gray_Wolf_chr15_19140747_19141682+,Labrador_retriever_chr15_17813214_17814149+,canFam3_chr15_17555388_17556323+,BD_1.0_CM061976.1_17639184_17640119+,Basenji_breed-1.1_CM016445.2_17663803_17664738+,CA611_1.0_CM062015.1_17594113_17595048+,OD_1.0_CM061936.1_17703677_17704612+,UMICH_Zoey_3.1_CM016…
2-28.3	15	Basenji_chr15_17562758_17563693+,Dingo_chr15_17568586_17569521+,German_Shepherd_chr15_17703318_17704253+,Gray_Wolf_chr15_19153230_19154165+,Labrador_retriever_chr15_17825705_17826640+,canFam3_chr15_17567898_17568833+,BD_1.0_CM061976.1_17651664_17652599+,Basenji_breed-1.1_CM016445.2_17676307_17677242+,CA611_1.0_CM062015.1_17606618_17607553+,Clu-1_CM067733.1_17756531_17757466+,OD_1.0_CM061936.1_177…
2-30.1	15	Basenji_chr20_47318520_47319449+,Dingo_chr20_47468514_47469443+,German_Shepherd_chr20_47867409_47868338+,Gray_Wolf_chr20_11054049_11054978-,Labrador_retriever_chr20_47675986_47676915+,canFam3_chr20_47178077_47179006+,BD_1.0_CM061981.1_47286288_47287217+,Basenji_breed-1.1_CM016450.1_47116594_47117523+,CA611_1.0_CM062020.1_47289412_47290341+,Clu-1_CM067738.1_47866017_47866976+,OD_1.0_CM061941.1_474…
2-30.10	6	Dingo_chr20_47678532_47679500+,Gray_Wolf_chr20_10843327_10844295-,Basenji_breed-1.1_CM016450.1_47545078_47546046+,Clu-1_CM067738.1_48082595_48083563+,UMICH_Zoey_3.1_CM016588.1_47111871_47112839+,UU_Cfam_GSD_1.0_CM021981.1_47796778_47797746+,
2-30.11	15	Basenji_chr20_47553063_47553995+,Dingo_chr20_47703711_47704643+,German_Shepherd_chr20_48099427_48100359+,Gray_Wolf_chr20_10818203_10819135-,Labrador_retriever_chr20_47910856_47911788+,canFam3_chr20_47407953_47408885+,Basenji_breed-1.1_CM016450.1_47351390_47352322+,Basenji_breed-1.1_CM016450.1_47570241_47571173+,CA611_1.0_CM062020.1_47532299_47533231+,Clu-1_CM067738.1_48108127_48109059+,OD_1.0_CM0…
2-30.12	14	Basenji_chr20_47601370_47602302+,Dingo_chr20_47751312_47752244+,German_Shepherd_chr20_48147701_48148633+,Gray_Wolf_chr20_10774855_10775787-,Labrador_retriever_chr20_47959213_47960145+,canFam3_chr20_47455639_47456571+,BD_1.0_CM061981.1_47563550_47564482+,Basenji_breed-1.1_CM016450.1_47613562_47614494+,CA611_1.0_CM062020.1_47580577_47581509+,OD_1.0_CM061941.1_47737943_47738875+,UMICH_Zoey_3.1_CM016…
2-30.13	13	Basenji_chr20_47624607_47625560+,Dingo_chr20_47774911_47775864+,German_Shepherd_chr20_48170941_48171894+,Gray_Wolf_chr20_10751138_10752091-,Labrador_retriever_chr20_47982454_47983407+,BD_1.0_CM061981.1_47586522_47587475+,Basenji_breed-1.1_CM016450.1_47636822_47637775+,CA611_1.0_CM062020.1_47603816_47604769+,Clu-1_CM067738.1_48151340_48152293+,OD_1.0_CM061941.1_47761172_47762125+,UNSW_AlpineDingo_…
2-30.14	13	Basenji_chr20_47645723_47646652-,Dingo_chr20_47795991_47796920-,German_Shepherd_chr20_48192056_48192985-,Gray_Wolf_chr20_10734129_10735058+,Labrador_retriever_chr20_48003576_48004505-,canFam3_chr20_47499997_47500926-,BD_1.0_CM061981.1_47608567_47609496-,CA611_1.0_CM062020.1_47624929_47625858-,Clu-1_CM067738.1_48166594_48167523-,OD_1.0_CM061941.1_47782287_47783216-,UNSW_AlpineDingo_1.0_CM041952.1_…
2-30.15	14	Basenji_chr20_47668129_47669061+,Dingo_chr20_47818396_47819328+,German_Shepherd_chr20_48214467_48215399+,Gray_Wolf_chr20_10705499_10706431-,Labrador_retriever_chr20_48025993_48026925+,canFam3_chr20_47522414_47523346+,BD_1.0_CM061981.1_47631006_47631938+,Basenji_breed-1.1_CM016450.1_47676112_47677044+,CA611_1.0_CM062020.1_47647368_47648300+,Clu-1_CM067738.1_48189023_48189955+,OD_1.0_CM061941.1_478…
2-30.16	14	Basenji_chr20_47706024_47706986+,Dingo_chr20_47858604_47859566-,German_Shepherd_chr20_48258617_48259579+,Gray_Wolf_chr20_10664390_10665352+,Labrador_retriever_chr20_48063914_48064876+,canFam3_chr20_47562201_47563163-,BD_1.0_CM061981.1_47675167_47676129+,Basenji_breed-1.1_CM016450.1_47721688_47722650-,CA611_1.0_CM062020.1_47697645_47698607+,OD_1.0_CM061941.1_47848660_47849622+,UMICH_Zoey_3.1_CM016…
2-30.17	15	Basenji_chr20_47756205_47757137+,Dingo_chr20_47902741_47903673+,German_Shepherd_chr20_48308844_48309776+,Gray_Wolf_chr20_10619850_10620782-,Labrador_retriever_chr20_48114146_48115078+,canFam3_chr20_47602887_47603819+,BD_1.0_CM061981.1_47725364_47726296+,Basenji_breed-1.1_CM016450.1_47762378_47763310+,CA611_1.0_CM062020.1_47747833_47748765+,Clu-1_CM067738.1_48270792_48271724+,OD_1.0_CM061941.1_478…
2-30.18	15	Basenji_chr20_47768670_47769638+,Dingo_chr20_47914871_47915839+,German_Shepherd_chr20_48321112_48322080+,Gray_Wolf_chr20_10607548_10608516-,Labrador_retriever_chr20_48126421_48127389+,canFam3_chr20_47615175_47616143+,BD_1.0_CM061981.1_47737645_47738613+,Basenji_breed-1.1_CM016450.1_47774674_47775663+,CA611_1.0_CM062020.1_47760104_47761072+,Clu-1_CM067738.1_48283093_48284061+,OD_1.0_CM061941.1_479…
2-30.19	14	Basenji_chr20_47775630_47776742+,Dingo_chr20_47921830_47922798+,German_Shepherd_chr20_48328070_48329038+,Gray_Wolf_chr20_10600588_10601556-,Labrador_retriever_chr20_48133383_48134480+,canFam3_chr20_47622131_47623099+,BD_1.0_CM061981.1_47744605_47745702+,CA611_1.0_CM062020.1_47767065_47768162+,Clu-1_CM067738.1_48290050_48291018+,OD_1.0_CM061941.1_47918091_47919188+,UMICH_Zoey_3.1_CM016588.1_473531…
2-30.2	13	Dingo_chr20_47476933_47477901-,German_Shepherd_chr20_47875815_47876783-,Gray_Wolf_chr20_11045589_11046557+,canFam3_chr20_47186497_47187465-,BD_1.0_CM061981.1_47294709_47295677-,Basenji_breed-1.1_CM016450.1_47125009_47125977-,CA611_1.0_CM062020.1_47297830_47298798-,Clu-1_CM067738.1_47881872_47882840-,OD_1.0_CM061941.1_47452230_47453198-,UMICH_Zoey_3.1_CM016588.1_46908698_46909666-,UNSW_AlpineDingo…
2-30.20	7	Basenji_chr20_47833838_47834770+,German_Shepherd_chr20_48385480_48386412+,Gray_Wolf_chr20_10542966_10543898-,Labrador_retriever_chr20_48190693_48191625+,canFam3_chr20_47679462_47680394+,Clu-1_CM067738.1_48347108_48348040+,UMICH_Zoey_3.1_CM016588.1_47410164_47411096+,
2-30.21	14	Basenji_chr20_47867108_47868040+,Dingo_chr20_47987730_47988800+,German_Shepherd_chr20_48417007_48417939+,Gray_Wolf_chr20_10511418_10512350-,Labrador_retriever_chr20_48222266_48223198+,canFam3_chr20_47712079_47713011+,BD_1.0_CM061981.1_47811638_47812570+,Basenji_breed-1.1_CM016450.1_47869512_47870444+,CA611_1.0_CM062020.1_47834036_47834968+,OD_1.0_CM061941.1_47985122_47986054+,UMICH_Zoey_3.1_CM016…
2-30.22	8	Basenji_chr20_47883123_47884055+,Dingo_chr20_48003982_48004914+,Gray_Wolf_chr20_10495365_10496297-,canFam3_chr20_47728039_47728971+,Basenji_breed-1.1_CM016450.1_47885529_47886461+,CA611_1.0_CM062020.1_47850342_47851274+,Clu-1_CM067738.1_48394968_48395900+,UNSW_AlpineDingo_1.0_CM041952.1_48250515_48251447+,
2-30.23	14	Basenji_chr20_47894344_47895312+,Dingo_chr20_48015209_48016177+,German_Shepherd_chr20_48445007_48445975+,Labrador_retriever_chr20_48252135_48253103+,canFam3_chr20_47739262_47740230+,BD_1.0_CM061981.1_47838898_47839866+,Basenji_breed-1.1_CM016450.1_47896744_47897712+,CA611_1.0_CM062020.1_47861556_47862524+,Clu-1_CM067738.1_48406175_48407143+,OD_1.0_CM061941.1_48012372_48013340+,UMICH_Zoey_3.1_CM01…
2-30.24	15	Basenji_chr20_47915373_47916305-,Dingo_chr20_48037109_48038041-,German_Shepherd_chr20_48466904_48467836-,Gray_Wolf_chr20_10467775_10468707+,Labrador_retriever_chr20_48274033_48274965-,canFam3_chr20_47760465_47761397-,BD_1.0_CM061981.1_47860796_47861728-,Basenji_breed-1.1_CM016450.1_47917545_47918477-,CA611_1.0_CM062020.1_47883440_47884372-,Clu-1_CM067738.1_48428094_48429026-,OD_1.0_CM061941.1_480…
2-30.25	13	Basenji_chr20_51428405_51429340+,Dingo_chr20_51566024_51566959+,German_Shepherd_chr20_51973342_51974277+,Gray_Wolf_chr20_6949573_6950508-,Labrador_retriever_chr20_51795133_51796068+,canFam3_chr20_51273954_51274889+,Basenji_breed-1.1_CM016450.1_51466013_51466948+,CA611_1.0_CM062020.1_51397678_51398613+,Clu-1_CM067738.1_51941664_51942599+,OD_1.0_CM061941.1_51542644_51543579+,UMICH_Zoey_3.1_CM016588…
2-30.26	13	Basenji_chr20_51611804_51612742-,Dingo_chr20_51750298_51751236-,German_Shepherd_chr20_52157212_52158150-,Gray_Wolf_chr20_6764499_6765437+,canFam3_chr20_51458187_51459125-,BD_1.0_CM061981.1_51558281_51559219-,CA611_1.0_CM062020.1_51581992_51582930-,Clu-1_CM067738.1_52124382_52125320-,OD_1.0_CM061941.1_51726783_51727721-,UMICH_Zoey_3.1_CM016588.1_51186849_51187787-,UNSW_AlpineDingo_1.0_CM041952.1_5…
2-30.3	10	Basenji_chr20_47339046_47340014-,German_Shepherd_chr20_47887918_47888886-,Gray_Wolf_chr20_11033482_11034450+,Labrador_retriever_chr20_47696514_47697482-,canFam3_chr20_47199049_47200017-,BD_1.0_CM061981.1_47307257_47308225-,CA611_1.0_CM062020.1_47309924_47310892-,OD_1.0_CM061941.1_47464336_47465304-,UU_Cfam_GSD_1.0_CM021981.1_47611276_47612244-,Yella_v2_CM062151.1_47259533_47260501-,
2-30.4	15	Basenji_chr20_47368459_47369391-,Dingo_chr20_47518459_47519391-,German_Shepherd_chr20_47917941_47918873-,Gray_Wolf_chr20_11004071_11005003+,Labrador_retriever_chr20_47726257_47727189-,canFam3_chr20_47222663_47223595-,BD_1.0_CM061981.1_47331117_47332049-,Basenji_breed-1.1_CM016450.1_47166769_47167701-,CA611_1.0_CM062020.1_47338975_47339907-,Clu-1_CM067738.1_47923949_47924881-,OD_1.0_CM061941.1_474…
2-30.5	15	Basenji_chr20_47387099_47388052-,Dingo_chr20_47537244_47538197-,German_Shepherd_chr20_47936547_47937500-,Gray_Wolf_chr20_10985407_10986360+,Labrador_retriever_chr20_47744876_47745829-,canFam3_chr20_47242145_47243098-,BD_1.0_CM061981.1_47350066_47351019-,Basenji_breed-1.1_CM016450.1_47185407_47186360-,CA611_1.0_CM062020.1_47357753_47358706-,Clu-1_CM067738.1_47942946_47943899-,OD_1.0_CM061941.1_475…
2-30.6	15	Basenji_chr20_47415483_47416415+,Dingo_chr20_47563288_47564220+,German_Shepherd_chr20_47962672_47963604+,Gray_Wolf_chr20_10959134_10960066-,Labrador_retriever_chr20_47773231_47774163+,canFam3_chr20_47268252_47269184+,BD_1.0_CM061981.1_47376953_47377885+,Basenji_breed-1.1_CM016450.1_47213789_47214721+,CA611_1.0_CM062020.1_47383848_47384780+,Clu-1_CM067738.1_47971111_47972043+,OD_1.0_CM061941.1_475…
2-30.7	16	Basenji_chr20_47435914_47436843+,Dingo_chr20_47586920_47587849+,German_Shepherd_chr20_47982880_47983809+,Gray_Wolf_chr20_10938699_10939628-,Labrador_retriever_chr20_47793661_47794590+,canFam3_chr20_47291875_47292804+,BD_1.0_CM061981.1_47400414_47401343+,Basenji_breed-1.1_CM016450.1_47234218_47235147+,Basenji_breed-1.1_CM016450.1_47442411_47443340+,CA611_1.0_CM062020.1_47406698_47407627+,Clu-1_CM0…
2-30.8	14	Dingo_chr20_47607091_47608059-,German_Shepherd_chr20_48003068_48004036-,Gray_Wolf_chr20_10918812_10919780+,Labrador_retriever_chr20_47813847_47814815-,canFam3_chr20_47312982_47313950-,BD_1.0_CM061981.1_47421631_47422599-,Basenji_breed-1.1_CM016450.1_47473420_47474388-,CA611_1.0_CM062020.1_47428208_47429176-,Clu-1_CM067738.1_48010716_48011684-,OD_1.0_CM061941.1_47585293_47586261-,UMICH_Zoey_3.1_CM…
2-30.9	16	Basenji_chr20_47466514_47467482-,Dingo_chr20_47617525_47618493-,German_Shepherd_chr20_48013499_48014467-,Gray_Wolf_chr20_10908353_10909321+,Labrador_retriever_chr20_47824287_47825255-,canFam3_chr20_47323417_47324385-,BD_1.0_CM061981.1_47433119_47434087-,Basenji_breed-1.1_CM016450.1_47264827_47265795-,Basenji_breed-1.1_CM016450.1_47484515_47485483-,CA611_1.0_CM062020.1_47439275_47440243-,Clu-1_CM0…
2-32.1	14	Basenji_chr18_39728647_39729579-,Dingo_chr18_39865380_39866312-,German_Shepherd_chr18_40203883_40204815-,Gray_Wolf_chr18_16330646_16331578+,Labrador_retriever_chr18_40556100_40557032-,canFam3_chr18_39866537_39867469-,BD_1.0_CM061979.1_40250034_40250966-,Basenji_breed-1.1_CM016448.2_40896155_40897087-,CA611_1.0_CM062018.1_40200541_40201473-,OD_1.0_CM061939.1_40457972_40458904-,UMICH_Zoey_3.1_CM016…
2-32.2	15	Basenji_chr18_39598954_39599898+,Dingo_chr18_39737136_39738080+,German_Shepherd_chr18_40069673_40070617+,Gray_Wolf_chr18_16458873_16459817-,Labrador_retriever_chr18_40427034_40427978+,canFam3_chr18_39732465_39733409+,BD_1.0_CM061979.1_40120361_40121305+,Basenji_breed-1.1_CM016448.2_40761803_40762747+,CA611_1.0_CM062018.1_40069676_40070620+,Clu-1_CM067736.1_40128000_40128944+,OD_1.0_CM061939.1_403…
2-33.1	15	Basenji_chr5_9988267_9989199+,Dingo_chr5_10011194_10012126+,German_Shepherd_chr5_10135387_10136319+,Gray_Wolf_chr5_10657459_10658391+,Labrador_retriever_chr5_9946098_9947030+,canFam3_chr5_10003131_10004063+,BD_1.0_CM061966.1_9998903_9999835+,Basenji_breed-1.1_CM016435.1_1598204_1599136+,CA611_1.0_CM062005.1_9975380_9976312+,Clu-1_CM067723.1_10135224_10136156+,OD_1.0_CM061926.1_9948357_9949289+,UM…
2-33.2	13	Basenji_chr5_10511063_10511995-,Dingo_chr5_10537020_10537952-,German_Shepherd_chr5_10660230_10661162-,Gray_Wolf_chr5_11182260_11183192-,Labrador_retriever_chr5_10475517_10476449-,canFam3_chr5_10525880_10526812-,BD_1.0_CM061966.1_10526385_10527317-,Basenji_breed-1.1_CM016435.1_2120687_2121619-,CA611_1.0_CM062005.1_10499112_10500044-,OD_1.0_CM061926.1_10497777_10498709-,UMICH_Zoey_3.1_CM016573.1_10…
2-34.1	15	Basenji_chr14_1801473_1802411+,Dingo_chr14_1803714_1804652+,German_Shepherd_chr14_1761597_1762535+,Gray_Wolf_chr14_59457966_59458904-,Labrador_retriever_chr14_1830560_1831498+,canFam3_chr14_2104120_2105058+,BD_1.0_CM061975.1_1759491_1760429+,Basenji_breed-1.1_CM016444.1_8355572_8356510+,CA611_1.0_CM062014.1_1754357_1755295+,Clu-1_CM067732.1_1844274_1845212+,OD_1.0_CM061935.1_1734461_1735399+,UMIC…
2-34.2	13	Basenji_chr14_1824819_1825757+,Dingo_chr14_1827058_1827996+,German_Shepherd_chr14_1784936_1785874+,Labrador_retriever_chr14_1853903_1854841+,canFam3_chr14_2127466_2128404+,BD_1.0_CM061975.1_1782813_1783751+,Basenji_breed-1.1_CM016444.1_8378919_8379857+,CA611_1.0_CM062014.1_1777715_1778653+,Clu-1_CM067732.1_1867623_1868561+,UMICH_Zoey_3.1_CM016582.1_2038454_2039392+,UNSW_AlpineDingo_1.0_CM041946.1…
2-34.3	13	Basenji_chr14_1843431_1844408+,Dingo_chr14_1845664_1846641+,German_Shepherd_chr14_1803544_1804521+,Gray_Wolf_chr14_59415720_59416697-,Labrador_retriever_chr14_1872514_1873491+,canFam3_chr14_2146081_2147058+,Basenji_breed-1.1_CM016444.1_8397531_8398508+,CA611_1.0_CM062014.1_1796403_1797380+,Clu-1_CM067732.1_1886219_1887196+,OD_1.0_CM061935.1_1776480_1777457+,UMICH_Zoey_3.1_CM016582.1_2057065_20580…
2-34.4	15	Basenji_chr14_1931204_1932148+,Dingo_chr14_1927311_1928255+,German_Shepherd_chr14_1885207_1886151+,Gray_Wolf_chr14_59341984_59342928-,Labrador_retriever_chr14_1954345_1955289+,canFam3_chr14_2222431_2223375+,BD_1.0_CM061975.1_1875526_1876470+,Basenji_breed-1.1_CM016444.1_8479279_8480223+,CA611_1.0_CM062014.1_1870321_1871265+,Clu-1_CM067732.1_1968129_1969073+,OD_1.0_CM061935.1_1850067_1851011+,UMIC…
2-34.5	15	Basenji_chr14_1980563_1981501+,Dingo_chr14_1976413_1977351+,German_Shepherd_chr14_1934368_1935306+,Gray_Wolf_chr14_59292826_59293764-,Labrador_retriever_chr14_2003463_2004401+,canFam3_chr14_2271823_2272761+,BD_1.0_CM061975.1_1919544_1920482+,Basenji_breed-1.1_CM016444.1_8528705_8529643+,CA611_1.0_CM062014.1_1918497_1919435+,Clu-1_CM067732.1_2017283_2018221+,OD_1.0_CM061935.1_1894127_1895065+,UMIC…
2-35.1	12	canFam3_chr18_40723795_40724727-,Labrador_retriever_chr18_41372936_41373868-,Gray_Wolf_chr18_15521368_15522300+,German_Shepherd_chr18_41027812_41028744-,Basenji_chr18_40392230_40393162-,Basenji_breed-1.1_CM016448.2_41587061_41587993-,Clu-1_CM067736.1_41022982_41023914-,UMICH_Zoey_3.1_CM016586.1_40899766_40900698-,UNSW_AlpineDingo_1.0_CM041950.1_41348314_41349246-,UU_Cfam_GSD_1.0_CM021979.1_411403…
2-35.2	20	canFam3_chr18_40808890_40809822-,canFam3_chr18_40710931_40711863-,Basenji_breed-1.1_CM016448.2_41574051_41574983-,UNSW_AlpineDingo_1.0_CM041950.1_41335445_41336377-,Basenji_chr18_40479464_40480396-,German_Shepherd_chr18_41094687_41095619-,Un_Labrador_retriever_chrUn_13672_14604-,Basenji_breed-1.1_CM016448.2_41653938_41654870-,CA611_1.0_CM062018.1_40879726_40880658-,UMICH_Zoey_3.1_REHQ01000569.1_2…
2-36	15	Basenji_chr18_39964982_39965923-,Dingo_chr18_40100554_40101495-,German_Shepherd_chr18_40439741_40440682-,Gray_Wolf_chr18_16093244_16094185+,Labrador_retriever_chr18_40801058_40801999-,canFam3_chr18_40105455_40106396-,BD_1.0_CM061979.1_40486715_40487656-,Basenji_breed-1.1_CM016448.2_41132112_41133053-,CA611_1.0_CM062018.1_40436759_40437700-,Clu-1_CM067736.1_40501510_40502451-,OD_1.0_CM061939.1_406…
2-38	15	Basenji_chr14_989453_990307+,Dingo_chr14_963652_964506+,German_Shepherd_chr14_949352_950206+,Gray_Wolf_chr14_60236954_60237808-,Labrador_retriever_chr14_1018208_1019062+,canFam3_chr14_1297331_1298185+,BD_1.0_CM061975.1_947856_948710+,Basenji_breed-1.1_CM016444.1_7543712_7544566+,CA611_1.0_CM062014.1_945091_945945+,Clu-1_CM067732.1_1032382_1033236+,OD_1.0_CM061935.1_923086_923940+,UMICH_Zoey_3.1_C…
2-40.1	14	Basenji_chr27_211725_212687+,Dingo_chr27_215697_216659+,German_Shepherd_chr27_204345_205307+,Gray_Wolf_chr27_234367_235329+,Labrador_retriever_chr27_208327_209289+,canFam3_chr27_204081_205043+,BD_1.0_CM061988.1_46178875_46179837-,CA611_1.0_CM062027.1_46157304_46158266-,Clu-1_CM067745.1_46212097_46213059-,OD_1.0_CM061948.1_46283311_46284273-,UMICH_Zoey_3.1_CM016595.1_203535_204497+,UNSW_AlpineDing…
2-40.2	14	Dingo_chr27_305128_306090+,German_Shepherd_chr27_292468_293430+,Gray_Wolf_chr27_322131_323093+,Labrador_retriever_chr27_297535_298497+,canFam3_chr27_292161_293123+,Basenji_chr27_300716_301678+,Basenji_breed-1.1_CM016457.1_1670794_1671756+,CA611_1.0_CM062027.1_46069042_46070004-,Clu-1_CM067745.1_46124293_46125255-,OD_1.0_CM061948.1_46194851_46195813-,UMICH_Zoey_3.1_CM016595.1_292076_293038+,UNSW_A…
2-40.3	14	Basenji_chr27_313444_314385-,Dingo_chr27_317983_318924-,German_Shepherd_chr27_305330_306271-,Gray_Wolf_chr27_334993_335934-,Labrador_retriever_chr27_310400_311341-,canFam3_chr27_305016_305957-,Basenji_breed-1.1_CM016457.1_1683681_1684622-,CA611_1.0_CM062027.1_46056198_46057139+,Clu-1_CM067745.1_46111673_46112614+,OD_1.0_CM061948.1_46182025_46182966+,UMICH_Zoey_3.1_CM016595.1_304931_305872-,UNSW_A…
2-41.1	11	Basenji_chr18_39786641_39787591-,Dingo_chr18_39922911_39923861-,Gray_Wolf_chr18_16273007_16273957+,Labrador_retriever_chr18_40614439_40615389-,canFam3_chr18_39924673_39925623-,BD_1.0_CM061979.1_40308273_40309223-,Basenji_breed-1.1_CM016448.2_40953958_40954908-,Clu-1_CM067736.1_40314365_40315315-,OD_1.0_CM061939.1_40516138_40517088-,UMICH_Zoey_3.1_CM016586.1_40224331_40225281-,Yella_v2_CM062149.1_…
2-41.2	15	Basenji_chr18_39800775_39801710+,Dingo_chr18_39937003_39937938+,German_Shepherd_chr18_40275560_40276495+,Gray_Wolf_chr18_16258905_16259840-,Labrador_retriever_chr18_40628543_40629478+,canFam3_chr18_39941729_39942664+,BD_1.0_CM061979.1_40322369_40323304+,Basenji_breed-1.1_CM016448.2_40968068_40969003+,CA611_1.0_CM062018.1_40272504_40273439+,Clu-1_CM067736.1_40328460_40329395+,OD_1.0_CM061939.1_405…
2-41.3	15	Basenji_chr18_39839460_39840395+,Dingo_chr18_39975683_39976618+,German_Shepherd_chr18_40314276_40315211+,Gray_Wolf_chr18_16220418_16221353-,Labrador_retriever_chr18_40673790_40674725+,canFam3_chr18_39980198_39981133+,BD_1.0_CM061979.1_40361157_40362092+,Basenji_breed-1.1_CM016448.2_41006749_41007684+,CA611_1.0_CM062018.1_40311221_40312156+,Clu-1_CM067736.1_40367162_40368097+,OD_1.0_CM061939.1_405…
2-42.1	14	Un_canFam3_chrUn_10136_11065+,Gray_Wolf_chr33_6476709_6477638+,UMICH_Zoey_3.1_CM016601.1_5276894_5277823+,Yella_v2_CM062164.1_5361288_5362217+,German_Shepherd_chr33_5458719_5459648+,Clu-1_CM067751.1_6059532_6060461+,Basenji_breed-1.1_CM016463.1_5508325_5509254+,UU_Cfam_GSD_1.0_CM021994.1_5617299_5618228+,BD_1.0_CM061994.1_5474139_5475068+,Dingo_chr33_5431563_5432492+,Basenji_chr33_5339565_5340494…
2-42.2	12	Basenji_chr33_5352713_5353648+,Basenji_breed-1.1_CM016463.1_5521794_5522729+,Dingo_chr33_5444925_5445860+,Gray_Wolf_chr33_6490075_6491010+,CA611_1.0_CM062033.1_5525145_5526080+,Yella_v2_CM062164.1_5374823_5375758+,UU_Cfam_GSD_1.0_CM021994.1_5630443_5631378+,UMICH_Zoey_3.1_CM016601.1_5290037_5290972+,OD_1.0_CM061954.1_5440439_5441374+,Clu-1_CM067751.1_6072692_6073627+,German_Shepherd_chr33_5471862…
2-42.3	1	Un_canFam3_chrUn_8529_9458+,
2-42.4	13	Yella_v2_CM062164.1_5388284_5389213+,UNSW_AlpineDingo_1.0_CM041964.1_5467752_5468681+,Clu-1_CM067751.1_6086169_6087098+,CA611_1.0_CM062033.1_5538605_5539534+,Dingo_chr33_5457197_5458126+,Basenji_breed-1.1_CM016463.1_5535260_5536189+,UU_Cfam_GSD_1.0_CM021994.1_5643945_5644874+,UMICH_Zoey_3.1_CM016601.1_5303541_5304470+,OD_1.0_CM061954.1_5453950_5454879+,BD_1.0_CM061994.1_5500814_5501743+,Labrador_…
2-42.5	13	Gray_Wolf_chr33_6512301_6513230+,Yella_v2_CM062164.1_5402402_5403331+,Basenji_breed-1.1_CM016463.1_5549632_5550561+,UNSW_AlpineDingo_1.0_CM041964.1_5481682_5482611+,Basenji_chr33_5380319_5381248+,CA611_1.0_CM062033.1_5552946_5553875+,UMICH_Zoey_3.1_CM016601.1_5317158_5318087+,OD_1.0_CM061954.1_5467554_5468471+,BD_1.0_CM061994.1_5514419_5515348+,German_Shepherd_chr33_5498983_5499912+,UU_Cfam_GSD_1…
2-42.6	13	Dingo_chr33_5486690_5487619+,Gray_Wolf_chr33_6527638_6528567+,canFam3_chr33_5315710_5316639+,BD_1.0_CM061994.1_5529789_5530718+,UNSW_AlpineDingo_1.0_CM041964.1_5497029_5497958+,CA611_1.0_CM062033.1_5568300_5569229+,Basenji_breed-1.1_CM016463.1_5565005_5565934+,German_Shepherd_chr33_5514356_5515285+,Labrador_retriever_chr33_5455277_5456206+,OD_1.0_CM061954.1_5482926_5483855+,UU_Cfam_GSD_1.0_CM0219…
2-43	14	Basenji_chr18_39415299_39416444-,Dingo_chr18_39561325_39562266-,German_Shepherd_chr18_39882133_39883287-,Gray_Wolf_chr18_16642417_16643361+,Labrador_retriever_chr18_40243420_40244361-,canFam3_chr18_39566144_39567088-,BD_1.0_CM061979.1_39935336_39936277-,Basenji_breed-1.1_CM016448.2_40576285_40577262-,CA611_1.0_CM062018.1_39884740_39885681-,Clu-1_CM067736.1_39944249_39945394-,OD_1.0_CM061939.1_401…
2-44	14	Dingo_chr9_61324980_61325912-,German_Shepherd_chr9_60888288_60889220-,Gray_Wolf_chr9_1031268_1032200+,Labrador_retriever_chr9_60977578_60978510-,canFam3_chr9_60061040_60061972-,BD_1.0_CM061970.1_60175754_60176686-,Basenji_breed-1.1_CM016439.2_59277918_59278850-,CA611_1.0_CM062009.1_60034638_60035570-,Clu-1_CM067727.1_59087532_59088464-,OD_1.0_CM061930.1_60560129_60561061-,UMICH_Zoey_3.1_CM016577.…
2-45	15	Basenji_chr35_26526118_26527080+,Dingo_chr35_26755334_26756296+,German_Shepherd_chr35_26776413_26777375+,Gray_Wolf_chr35_28479042_28480004+,Labrador_retriever_chr35_26821444_26822406+,canFam3_chr35_26507802_26508764+,BD_1.0_CM061996.1_27296126_27297088+,Basenji_breed-1.1_SDHF02001418.1_58535_59497-,CA611_1.0_CM062035.1_27269990_27270952+,Clu-1_CM067753.1_26719063_26720025+,OD_1.0_CM061956.1_27236…
2-46	15	Basenji_chr5_9808920_9809849-,Dingo_chr5_9831660_9832589-,German_Shepherd_chr5_9955299_9956228-,Gray_Wolf_chr5_10477970_10478899-,Labrador_retriever_chr5_9766391_9767320-,canFam3_chr5_9826884_9827813-,BD_1.0_CM061966.1_9819016_9819945-,Basenji_breed-1.1_CM016435.1_1418113_1419042-,CA611_1.0_CM062005.1_9796102_9797031-,Clu-1_CM067723.1_9955927_9956856-,OD_1.0_CM061926.1_9768379_9769308-,UMICH_Zoey…
2-48	14	Basenji_chr5_9824092_9825021+,Dingo_chr5_9846828_9847757+,German_Shepherd_chr5_9970492_9971421+,Gray_Wolf_chr5_10493162_10494091+,Labrador_retriever_chr5_9781555_9782484+,canFam3_chr5_9842076_9843005+,BD_1.0_CM061966.1_9834210_9835139+,Basenji_breed-1.1_CM016435.1_1433284_1434213+,CA611_1.0_CM062005.1_9811322_9812251+,Clu-1_CM067723.1_9971102_9972031+,OD_1.0_CM061926.1_9783573_9784502+,UMICH_Zoey…
2-49.1	15	Basenji_chr16_5594301_5595254-,Dingo_chr16_5859492_5860445-,German_Shepherd_chr16_5568570_5569523-,Gray_Wolf_chr16_55978050_55979003+,Labrador_retriever_chr16_5796003_5796956-,canFam3_chr16_5942879_5943832-,BD_1.0_CM061977.1_5404828_5405781-,Basenji_breed-1.1_CM016446.2_5705448_5706401-,CA611_1.0_CM062016.1_5452500_5453453-,Clu-1_CM067734.1_5544869_5545822-,OD_1.0_CM061937.1_5552106_5553059-,UMIC…
2-49.2	14	Basenji_chr16_5618549_5619502-,Dingo_chr16_5883738_5884691-,German_Shepherd_chr16_5592786_5593739-,Gray_Wolf_chr16_55953792_55954745+,Labrador_retriever_chr16_5820258_5821211-,canFam3_chr16_5966896_5967849-,Basenji_breed-1.1_CM016446.2_5729680_5730633-,CA611_1.0_CM062016.1_5476759_5477712-,Clu-1_CM067734.1_5569058_5570011-,OD_1.0_CM061937.1_5576323_5577276-,UMICH_Zoey_3.1_CM016584.1_5761500_57624…
2-49.3	15	Basenji_chr16_5644443_5645396-,Dingo_chr16_5909520_5910473-,German_Shepherd_chr16_5618689_5619642-,Gray_Wolf_chr16_55928011_55928964+,Labrador_retriever_chr16_5846045_5846998-,canFam3_chr16_5992676_5993629-,BD_1.0_CM061977.1_5454952_5455905-,Basenji_breed-1.1_CM016446.2_5762712_5763665-,CA611_1.0_CM062016.1_5509768_5510721-,Clu-1_CM067734.1_5594964_5595917-,OD_1.0_CM061937.1_5609330_5610283-,UMIC…
2-49.4	15	Basenji_chr16_5668228_5669181-,Dingo_chr16_5933304_5934257-,German_Shepherd_chr16_5642471_5643424-,Gray_Wolf_chr16_55904225_55905178+,Labrador_retriever_chr16_5869833_5870786-,canFam3_chr16_6016464_6017417-,BD_1.0_CM061977.1_5478741_5479694-,Basenji_breed-1.1_CM016446.2_5786568_5787521-,CA611_1.0_CM062016.1_5533550_5534503-,Clu-1_CM067734.1_5618749_5619702-,OD_1.0_CM061937.1_5633112_5634065-,UMIC…
2-50.1	15	Basenji_chr18_40766517_40767434-,Dingo_chr18_40949721_40950638-,German_Shepherd_chr18_41381784_41382701-,Gray_Wolf_chr18_15154740_15155657+,Labrador_retriever_chr18_41725894_41726826-,canFam3_chr18_41088247_41089164-,BD_1.0_CM061979.1_41122157_41123074-,Basenji_breed-1.1_CM016448.2_41941023_41941940-,CA611_1.0_CM062018.1_41162854_41163771-,Clu-1_CM067736.1_41389777_41390694-,OD_1.0_CM061939.1_414…
2-50.2	13	Basenji_chr18_40804221_40805138-,Dingo_chr18_40987405_40988322-,German_Shepherd_chr18_41418985_41419902-,Gray_Wolf_chr18_15117301_15118218+,Labrador_retriever_chr18_41763113_41764030-,BD_1.0_CM061979.1_41159370_41160287-,Basenji_breed-1.1_CM016448.2_41978220_41979137-,CA611_1.0_CM062018.1_41200523_41201440-,OD_1.0_CM061939.1_41466492_41467409-,UMICH_Zoey_3.1_CM016586.1_41228951_41229868-,UNSW_Alp…
2-51.1	13	UNSW_AlpineDingo_1.0_CM041950.1_40940214_40941143+,Clu-1_CM067736.1_40674205_40675134+,CA611_1.0_CM062018.1_40610850_40611779+,Basenji_breed-1.1_CM016448.2_41306273_41307202+,Basenji_chr18_40139125_40140054+,canFam3_chr18_40284436_40285365+,Yella_v2_CM062149.1_40774316_40775245+,UU_Cfam_GSD_1.0_CM021979.1_40725156_40726085+,OD_1.0_CM061939.1_40869994_40870923+,Labrador_retriever_chr18_40974210_40…
2-51.2	14	CA611_1.0_CM062018.1_40735503_40736432+,Dingo_chr18_40398516_40399445+,German_Shepherd_chr18_40743758_40744687+,Gray_Wolf_chr18_15793315_15794244-,Labrador_retriever_chr18_41104521_41105450+,canFam3_chr18_40415007_40415936+,BD_1.0_CM061979.1_40791308_40792237+,Basenji_breed-1.1_SDHF02001454.1_11800_12729-,Clu-1_CM067736.1_40799003_40799932+,OD_1.0_CM061939.1_41000104_41001033+,UMICH_Zoey_3.1_CM01…
2-51.3	21	Yella_v2_CM062149.1_41047070_41047999-,UU_Cfam_GSD_1.0_JAAHUQ010002423.1_19138_20067+,UU_Cfam_GSD_1.0_JAAHUQ010002302.1_30006_30935+,UU_Cfam_GSD_1.0_JAAHUQ010001444.1_15885_16814+,UU_Cfam_GSD_1.0_CM021979.1_40996388_40997317-,UU_Cfam_GSD_1.0_CM021979.1_40939229_40940158+,UNSW_AlpineDingo_1.0_CM041950.1_41210003_41210932-,UMICH_Zoey_3.1_CM016586.1_40765174_40766103-,Clu-1_JARVCP010000072.1_26992_2…
2-51.4	29	Dingo_chr18_41084622_41085551+,Clu-1_CM067736.1_41522074_41523003+,Clu-1_CM067736.1_41700977_41701906+,UNSW_AlpineDingo_1.0_CM041950.1_41857438_41858367+,Basenji_chr18_40897896_40898825+,German_Shepherd_chr18_41512641_41513570+,Gray_Wolf_chr18_14853497_14854426-,Gray_Wolf_chr18_15024090_15025019-,Labrador_retriever_chr18_41859295_41860224+,canFam3_chr18_41203382_41204311+,BD_1.0_CM061979.1_412530…
2-52.1	15	Clu-1_CM067739.1_31912037_31912981-,CA611_1.0_CM062021.1_31692064_31693008-,UU_Cfam_GSD_1.0_CM021982.1_32055052_32055996-,Basenji_breed-1.1_CM016451.2_31678189_31679133-,Gray_Wolf_chr21_19368987_19369931+,UNSW_AlpineDingo_1.0_CM041953.1_32410444_32411388-,UMICH_Zoey_3.1_CM016589.1_31595213_31596157-,OD_1.0_CM061942.1_31624531_31625475-,Basenji_chr21_31761237_31762181-,Labrador_retriever_chr21_323…
2-52.2	14	German_Shepherd_chr21_35929_36873-,Dingo_chr21_31974245_31975189-,Labrador_retriever_chr21_32337020_32337964-,canFam3_chr21_31472700_31473644-,Yella_v2_CM062152.1_31488740_31489684-,UNSW_AlpineDingo_1.0_CM041953.1_32422257_32423201-,BD_1.0_CM061982.1_31578714_31579658-,Basenji_chr21_31773046_31773990-,Basenji_chr21_31782976_31783938-,CA611_1.0_CM062021.1_31703929_31704873-,UU_Cfam_GSD_1.0_CM02198…
2-52.3	10	Dingo_chr21_31984185_31985147-,Labrador_retriever_chr21_32346963_32347925-,UNSW_AlpineDingo_1.0_CM041953.1_32432197_32433159-,Yella_v2_CM062152.1_31498678_31499640-,German_Shepherd_chr21_32352931_32353893-,Basenji_breed-1.1_CM016451.2_31699990_31700952-,CA611_1.0_CM062021.1_31713639_31714601-,UU_Cfam_GSD_1.0_CM021982.1_32076627_32077589-,Gray_Wolf_chr21_19351836_19352798+,Clu-1_CM067739.1_3193339…
2-52.4	14	Dingo_chr21_32003390_32004334-,Labrador_retriever_chr21_32366190_32367134-,canFam3_chr21_31492259_31493203-,BD_1.0_CM061982.1_31598275_31599219-,UMICH_Zoey_3.1_CM016589.1_31636019_31636963-,UNSW_AlpineDingo_1.0_CM041953.1_32451420_32452364-,Yella_v2_CM062152.1_31517892_31518836-,Gray_Wolf_chr21_19332701_19333645+,OD_1.0_CM061942.1_31656352_31657296-,Clu-1_CM067739.1_31952569_31953513-,Basenji_chr…
2-53.1	14	Basenji_chr18_40779201_40780130-,Dingo_chr18_40962670_40963599-,German_Shepherd_chr18_41394454_41395383-,Gray_Wolf_chr18_15141828_15142757+,Labrador_retriever_chr18_41738583_41739512-,canFam3_chr18_41100902_41101831-,BD_1.0_CM061979.1_41134839_41135768-,Basenji_breed-1.1_CM016448.2_41953691_41954620-,CA611_1.0_CM062018.1_41175586_41176515-,OD_1.0_CM061939.1_41441961_41442890-,UMICH_Zoey_3.1_CM016…
2-53.2	14	Basenji_chr18_40817772_40818689-,German_Shepherd_chr18_41432537_41433454-,Gray_Wolf_chr18_15103743_15104660+,Labrador_retriever_chr18_41776679_41777596-,canFam3_chr18_41123148_41124212-,BD_1.0_CM061979.1_41172921_41173838-,Basenji_breed-1.1_CM016448.2_41991771_41992688-,CA611_1.0_CM062018.1_41214090_41215007-,Clu-1_CM067736.1_41440799_41441716-,OD_1.0_CM061939.1_41480043_41480960-,UMICH_Zoey_3.1_…
2-53.3	14	Basenji_chr18_40827689_40828618-,Dingo_chr18_41013330_41014259-,German_Shepherd_chr18_41442454_41443383-,Gray_Wolf_chr18_15093815_15094744+,Labrador_retriever_chr18_41786603_41787532-,canFam3_chr18_41133209_41134138-,BD_1.0_CM061979.1_41182838_41183767-,Basenji_breed-1.1_CM016448.2_42001688_42002617-,CA611_1.0_CM062018.1_41224012_41224941-,Clu-1_CM067736.1_41450720_41451649-,OD_1.0_CM061939.1_414…
2-53.4	14	Basenji_chr18_40847167_40848105-,Dingo_chr18_41032788_41033726-,German_Shepherd_chr18_41461934_41462872-,Gray_Wolf_chr18_15074323_15075261+,Labrador_retriever_chr18_41806223_41807161-,canFam3_chr18_41152679_41153617-,BD_1.0_CM061979.1_41202328_41203266-,Basenji_breed-1.1_CM016448.2_42021166_42022104-,CA611_1.0_CM062018.1_41243624_41244562-,Clu-1_CM067736.1_41470190_41471128-,OD_1.0_CM061939.1_415…
2-53.5	15	Basenji_chr18_41009978_41010907-,Dingo_chr18_41205402_41206331-,German_Shepherd_chr18_41624749_41625678-,Gray_Wolf_chr18_14725283_14726212+,Gray_Wolf_chr18_14916456_14917385+,Labrador_retriever_chr18_41968062_41968991-,BD_1.0_CM061979.1_41365073_41366002-,Basenji_breed-1.1_CM016448.2_42180916_42181845-,CA611_1.0_CM062018.1_41405421_41406350-,Clu-1_CM067736.1_41637124_41638053-,OD_1.0_CM061939.1_4…
2-53.6	16	Basenji_chr18_41035640_41036569-,Dingo_chr18_41230219_41231133-,German_Shepherd_chr18_41650422_41651351-,Gray_Wolf_chr18_14700124_14701053+,Gray_Wolf_chr18_14891966_14892895+,Labrador_retriever_chr18_41993751_41994680-,BD_1.0_CM061979.1_41390779_41391708-,Basenji_breed-1.1_CM016448.2_42046956_42047885-,Basenji_breed-1.1_CM016448.2_42205722_42206651-,CA611_1.0_CM062018.1_41430217_41431146-,Clu-1_C…
2-54.1	15	Basenji_chr20_46680098_46681057+,Dingo_chr20_46813407_46814366+,German_Shepherd_chr20_47232534_47233493+,Gray_Wolf_chr20_11689191_11690150-,Labrador_retriever_chr20_47031775_47032734+,canFam3_chr20_46543258_46544217+,BD_1.0_CM061981.1_46651700_46652659+,Basenji_breed-1.1_CM016450.1_46478913_46479872+,CA611_1.0_CM062020.1_46651508_46652467+,Clu-1_CM067738.1_47227233_47228192+,OD_1.0_CM061941.1_467…
2-54.2	14	Basenji_chr20_46695378_46696325-,Dingo_chr20_46828691_46829638-,German_Shepherd_chr20_47247586_47248533-,Gray_Wolf_chr20_11674338_11675285+,Labrador_retriever_chr20_47046823_47047770-,canFam3_chr20_46558776_46559723-,BD_1.0_CM061981.1_46666747_46667694-,Basenji_breed-1.1_CM016450.1_46494006_46494953-,CA611_1.0_CM062020.1_46666713_46667660-,Clu-1_CM067738.1_47242057_47242983-,OD_1.0_CM061941.1_467…
2-54.3	14	Basenji_chr20_46599300_46600259+,Dingo_chr20_46732575_46733534+,German_Shepherd_chr20_47156016_47156975+,Gray_Wolf_chr20_11770573_11771532-,Labrador_retriever_chr20_46952673_46953632+,canFam3_chr20_46464193_46465152+,BD_1.0_CM061981.1_46575155_46576114+,Basenji_breed-1.1_CM016450.1_46402231_46403190+,CA611_1.0_CM062020.1_46570746_46571705+,Clu-1_CM067738.1_47144054_47145013+,OD_1.0_CM061941.1_467…
2-57	15	Basenji_chr18_41222746_41223675-,Dingo_chr18_41426820_41427749-,German_Shepherd_chr18_41837526_41838455-,Gray_Wolf_chr18_14507939_14508868+,Labrador_retriever_chr18_42180972_42181901-,canFam3_chr18_41526398_41527327-,BD_1.0_CM061979.1_41578194_41579123-,Basenji_breed-1.1_CM016448.2_42398616_42399545-,CA611_1.0_CM062018.1_41623177_41624106-,Clu-1_CM067736.1_41857177_41858106-,OD_1.0_CM061939.1_418…
2-58.1	10	Basenji_chr14_2112727_2113674+,German_Shepherd_chr14_2065160_2066107+,Gray_Wolf_chr14_58632201_58633148-,Gray_Wolf_chr14_59163758_59164705-,Labrador_retriever_chr14_2134040_2134987+,CA611_1.0_CM062014.1_2378795_2379742+,Clu-1_CM067732.1_2148391_2149338+,OD_1.0_CM061935.1_2371276_2372223+,UU_Cfam_GSD_1.0_CM021975.1_2476856_2477803+,Yella_v2_CM062145.1_2085282_2086229+,
2-58.2	10	Basenji_chr14_2134763_2135710+,German_Shepherd_chr14_2087166_2088113+,Gray_Wolf_chr14_59141560_59142507-,Labrador_retriever_chr14_2156051_2156998+,BD_1.0_CM061975.1_2383439_2384386+,Basenji_breed-1.1_CM016444.1_8660603_8661550-,CA611_1.0_CM062014.1_2400800_2401747+,UMICH_Zoey_3.1_CM016582.1_2333373_2334320+,UU_Cfam_GSD_1.0_CM021975.1_2498865_2499812+,Yella_v2_CM062145.1_2107292_2108239+,
2-59.1	15	Basenji_chr18_37135042_37135980+,Dingo_chr18_37297805_37298743+,German_Shepherd_chr18_37637020_37637958+,Gray_Wolf_chr18_18883153_18884091-,Labrador_retriever_chr18_37968258_37969196+,canFam3_chr18_37329690_37330628+,BD_1.0_CM061979.1_37677461_37678399+,Basenji_breed-1.1_CM016448.2_38329747_38330685+,CA611_1.0_CM062018.1_37614945_37615883+,Clu-1_CM067736.1_37676786_37677724+,OD_1.0_CM061939.1_378…
2-59.2	15	Basenji_chr18_37163442_37164380+,Dingo_chr18_37326195_37327133+,German_Shepherd_chr18_37665194_37666132+,Gray_Wolf_chr18_18854756_18855694-,Labrador_retriever_chr18_37996432_37997370+,canFam3_chr18_37358094_37359032+,BD_1.0_CM061979.1_37705643_37706581+,Basenji_breed-1.1_CM016448.2_38357928_38358866+,CA611_1.0_CM062018.1_37643865_37644803+,Clu-1_CM067736.1_37705409_37706347+,OD_1.0_CM061939.1_378…
2-59.3	13	Basenji_chr18_37218905_37219843+,Dingo_chr18_37382149_37383087+,German_Shepherd_chr18_37721156_37722094+,Gray_Wolf_chr18_18798534_18799472-,Labrador_retriever_chr18_38052989_38053927+,Basenji_breed-1.1_CM016448.2_38413888_38414826+,CA611_1.0_CM062018.1_37699098_37700036+,Clu-1_CM067736.1_37767029_37767967+,OD_1.0_CM061939.1_37949067_37950005+,UMICH_Zoey_3.1_CM016586.1_37642793_37643731+,UNSW_Alpi…
2-59.4	9	Dingo_chr18_37411088_37412026+,Gray_Wolf_chr18_18767388_18768326-,Labrador_retriever_chr18_38081970_38082908+,canFam3_chr18_37432769_37433707+,CA611_1.0_CM062018.1_37734948_37735886+,Clu-1_CM067736.1_37791779_37792717+,OD_1.0_CM061939.1_37973077_37974015+,UMICH_Zoey_3.1_CM016586.1_37679916_37680854+,Yella_v2_CM062149.1_37907025_37907963+,
2-60	14	Basenji_chr18_37916824_37917777+,Dingo_chr18_38076246_38077199+,German_Shepherd_chr18_38417260_38418213+,Gray_Wolf_chr18_18117054_18118007-,canFam3_chr18_38085574_38086527+,BD_1.0_CM061979.1_38459531_38460484+,Basenji_breed-1.1_CM016448.2_39089115_39090068+,CA611_1.0_CM062018.1_38402649_38403602+,Clu-1_CM067736.1_38469838_38470791+,OD_1.0_CM061939.1_38647609_38648562+,UMICH_Zoey_3.1_CM016586.1_38…
2-61	15	Basenji_chr18_38874854_38875783-,Dingo_chr18_39033624_39034553-,German_Shepherd_chr18_39394965_39395894-,Gray_Wolf_chr18_17165988_17166917+,Labrador_retriever_chr18_39719500_39720429-,canFam3_chr18_39037856_39038785-,BD_1.0_CM061979.1_39413652_39414581-,Basenji_breed-1.1_CM016448.2_40048730_40049659-,CA611_1.0_CM062018.1_39362638_39363567-,Clu-1_CM067736.1_39415554_39416483-,OD_1.0_CM061939.1_396…
2-62	12	Basenji_chr9_47015897_47016826-,German_Shepherd_chr9_47856509_47857438-,Gray_Wolf_chr9_14053816_14054745+,Labrador_retriever_chr9_47955628_47956557-,canFam3_chr9_47120640_47121569-,BD_1.0_CM061970.1_47160096_47161025-,CA611_1.0_CM062009.1_46964044_46964973-,Clu-1_CM067727.1_46041483_46042412-,OD_1.0_CM061930.1_47520707_47521636-,UMICH_Zoey_3.1_CM016577.1_46719492_46720421-,UNSW_AlpineDingo_1.0_CM…
2-64	14	Basenji_chr35_26137418_26138359-,Dingo_chr35_26329393_26330334-,German_Shepherd_chr35_26382261_26383202-,Gray_Wolf_chr35_28080501_28081442-,Labrador_retriever_chr35_26419101_26420042-,canFam3_chr35_26118356_26119297-,BD_1.0_CM061996.1_26893750_26894691-,Basenji_breed-1.1_CM016465.1_30627068_30628009-,CA611_1.0_CM062035.1_26870835_26871776-,Clu-1_CM067753.1_26320326_26321267-,OD_1.0_CM061956.1_268…
2-65	15	Basenji_chr14_1884053_1885045-,Dingo_chr14_1880126_1881118-,German_Shepherd_chr14_1838003_1838995-,Gray_Wolf_chr14_59382884_59383876+,Labrador_retriever_chr14_1906976_1907968-,canFam3_chr14_2180537_2181529-,BD_1.0_CM061975.1_1834084_1835076-,Basenji_breed-1.1_CM016444.1_8431994_8432986-,CA611_1.0_CM062014.1_1829013_1830005-,Clu-1_CM067732.1_1920796_1921788-,OD_1.0_CM061935.1_1809095_1810087-,UMIC…
2-66	15	Basenji_chr18_39393337_39394266-,Dingo_chr18_39539169_39540098-,German_Shepherd_chr18_39860166_39861095-,Gray_Wolf_chr18_16664597_16665526+,Labrador_retriever_chr18_40221465_40222394-,canFam3_chr18_39543985_39544914-,BD_1.0_CM061979.1_39913383_39914312-,Basenji_breed-1.1_CM016448.2_40554147_40555076-,CA611_1.0_CM062018.1_39862394_39863323-,Clu-1_CM067736.1_39922336_39923265-,OD_1.0_CM061939.1_401…
2-68.1	37	canFam3_chr25_49989139_49990077-,Un_BD_1.0_CM061986.1_50141531_50142469-,Basenji_breed-1.1_CM016455.2_50104684_50105622-,Basenji_breed-1.1_CM016455.2_50097784_50098722-,UMICH_Zoey_3.1_CM016593.1_50251113_50252051-,UMICH_Zoey_3.1_CM016593.1_50257862_50258800-,Un_canFam3_chrUn_894_1832-,Clu-1_CM067743.1_50219993_50220931-,Un_canFam3_chrUn_7897_8835+,Un_canFam3_chrUn_2417_3355+,Gray_Wolf_chr25_14297…
2-68.2	13	Dingo_chr25_50178424_50179362-,Basenji_chr25_50041936_50042874-,German_Shepherd_chr25_50976585_50977523-,Gray_Wolf_chr25_1409055_1409993+,Labrador_retriever_chr25_50393111_50394049-,Basenji_breed-1.1_CM016455.2_50111454_50112392-,CA611_1.0_CM062025.1_50178285_50179223-,OD_1.0_CM061946.1_50243324_50244262-,UMICH_Zoey_3.1_CM016593.1_50264628_50265566-,UU_Cfam_GSD_1.0_CM021986.1_50273311_50274249-,Y…
2-70.1	12	OD_1.0_CM061939.1_40669118_40670077-,canFam3_chr18_40078756_40079715-,Labrador_retriever_chr18_40774317_40775276-,Dingo_chr18_40074444_40075403-,UNSW_AlpineDingo_1.0_CM041950.1_40695188_40696147-,Yella_v2_CM062149.1_40573522_40574481-,CA611_1.0_CM062018.1_40410153_40411112-,Basenji_breed-1.1_CM016448.2_41105413_41106372-,BD_1.0_CM061979.1_40460016_40460975-,Gray_Wolf_chr18_16119950_16120909+,Base…
2-70.2	15	Basenji_chr18_39945671_39946606-,German_Shepherd_chr18_40420443_40421378-,Gray_Wolf_chr18_16112581_16113516+,Labrador_retriever_chr18_40781728_40782663-,BD_1.0_CM061979.1_40467404_40468339-,Clu-1_CM067736.1_40482184_40483119-,UMICH_Zoey_3.1_CM016586.1_40399042_40399977-,Yella_v2_CM062149.1_40580910_40581845-,OD_1.0_CM061939.1_40676527_40677462-,Clu-1_CM067736.1_40473720_40474655-,Basenji_breed-1.…
2-70.3	15	Dingo_chr18_40091577_40092512-,Basenji_chr18_39956027_39956962-,German_Shepherd_chr18_40430801_40431736-,BD_1.0_CM061979.1_40477760_40478695-,Basenji_breed-1.1_CM016448.2_41123157_41124092-,UNSW_AlpineDingo_1.0_CM041950.1_40712344_40713279-,UU_Cfam_GSD_1.0_CM021979.1_40542398_40543333-,Yella_v2_CM062149.1_40591266_40592201-,Clu-1_CM067736.1_40492557_40493492-,CA611_1.0_CM062018.1_40427784_4042871…
2-71.1	14	UU_Cfam_GSD_1.0_CM021982.1_30807336_30808289+,UNSW_AlpineDingo_1.0_CM041953.1_31336269_31337222+,UMICH_Zoey_3.1_CM016589.1_30444404_30445357+,OD_1.0_CM061942.1_30476491_30477444+,Clu-1_CM067739.1_30770211_30771164+,Basenji_breed-1.1_CM016451.2_30465440_30466393+,canFam3_chr21_30311378_30312331+,Gray_Wolf_chr21_20489248_20490201-,German_Shepherd_chr21_31186337_31187290+,Basenji_chr21_30611773_3061…
2-71.2	14	Dingo_chr21_30793740_30794723+,Basenji_chr21_30632401_30633354+,German_Shepherd_chr21_31206957_31207910+,Gray_Wolf_chr21_20468635_20469588-,Labrador_retriever_chr21_31151109_31152062+,canFam3_chr21_30332001_30332954+,BD_1.0_CM061982.1_30449184_30450137+,Basenji_breed-1.1_CM016451.2_30486064_30487017+,CA611_1.0_CM062021.1_30568449_30569402+,Clu-1_CM067739.1_30790835_30791788+,OD_1.0_CM061942.1_304…
2-71.3	13	Dingo_chr21_30773159_30774112+,Clu-1_CM067739.1_30910016_30910969+,UNSW_AlpineDingo_1.0_CM041953.1_31477784_31478737+,Basenji_chr21_30754075_30755028+,German_Shepherd_chr21_31328394_31329347+,Gray_Wolf_chr21_20369898_20370851-,UU_Cfam_GSD_1.0_CM021982.1_30949395_30950348+,UMICH_Zoey_3.1_CM016589.1_30586126_30587079+,OD_1.0_CM061942.1_30616635_30617588+,CA611_1.0_CM062021.1_30691601_30692554+,Base…
2-71.4	14	German_Shepherd_chr21_31340318_31341271+,Basenji_chr21_30766007_30766960+,canFam3_chr21_30470105_30471058+,Basenji_breed-1.1_CM016451.2_30619463_30620416+,UU_Cfam_GSD_1.0_CM021982.1_30961319_30962272+,Labrador_retriever_chr21_31284234_31285187+,BD_1.0_CM061982.1_30582514_30583467+,CA611_1.0_CM062021.1_30703521_30704474+,OD_1.0_CM061942.1_30628560_30629513+,UMICH_Zoey_3.1_CM016589.1_30598049_30599…
2-72	15	Basenji_chr30_678413_679351+,Dingo_chr30_694107_695045+,German_Shepherd_chr30_1426137_1427075+,Gray_Wolf_chr30_1818639_1819577+,Labrador_retriever_chr30_634060_634998+,canFam3_chr30_537492_538430+,BD_1.0_CM061991.1_649937_650875+,Basenji_breed-1.1_CM016460.2_468168_469106+,CA611_1.0_CM062030.1_657454_658392+,Clu-1_CM067748.1_588634_589572+,OD_1.0_CM061951.1_729749_730687+,UMICH_Zoey_3.1_CM016598.…
2-73	15	Basenji_chr5_9977932_9978957+,Dingo_chr5_10000861_10001886+,German_Shepherd_chr5_10125050_10126075+,Gray_Wolf_chr5_10647127_10648152+,Labrador_retriever_chr5_9935759_9936784+,canFam3_chr5_9992796_9993821+,BD_1.0_CM061966.1_9988565_9989590+,Basenji_breed-1.1_CM016435.1_1587861_1588886+,CA611_1.0_CM062005.1_9965048_9966073+,Clu-1_CM067723.1_10124890_10125915+,OD_1.0_CM061926.1_9938019_9939044+,UMIC…
2-74.1	13	Basenji_chr5_10215249_10216181-,Dingo_chr5_10238065_10238997-,German_Shepherd_chr5_10363554_10364486-,Gray_Wolf_chr5_10886450_10887382-,canFam3_chr5_10229526_10230458-,BD_1.0_CM061966.1_10227097_10228029-,Basenji_breed-1.1_CM016435.1_1824850_1825782-,CA611_1.0_CM062005.1_10203205_10204137-,Clu-1_CM067723.1_10364321_10365253-,OD_1.0_CM061926.1_10198706_10199638-,UMICH_Zoey_3.1_CM016573.1_10245655_…
2-74.2	14	Basenji_chr5_10313647_10314582-,Dingo_chr5_10336467_10337402-,German_Shepherd_chr5_10461934_10462869-,Gray_Wolf_chr5_10984968_10985903-,Labrador_retriever_chr5_10277386_10278321-,canFam3_chr5_10327838_10328773-,BD_1.0_CM061966.1_10325378_10326313-,Basenji_breed-1.1_CM016435.1_1923197_1924132-,CA611_1.0_CM062005.1_10301491_10302426-,Clu-1_CM067723.1_10462865_10463800-,OD_1.0_CM061926.1_10297003_10…
2-75.1	14	canFam3_chr18_40228014_40228970-,CA611_1.0_CM062018.1_40554346_40555293-,Clu-1_CM067736.1_40617977_40618912-,UNSW_AlpineDingo_1.0_CM041950.1_40883697_40884632-,Gray_Wolf_chr18_15976661_15977596+,Dingo_chr18_40217570_40218505-,Yella_v2_CM062149.1_40718096_40719031-,UU_Cfam_GSD_1.0_CM021979.1_40668891_40669826-,OD_1.0_CM061939.1_40813777_40814712-,Basenji_breed-1.1_CM016448.2_41250023_41250958-,BD_…
2-75.2	13	Dingo_chr18_40247373_40248308-,Gray_Wolf_chr18_15946858_15947793+,German_Shepherd_chr18_40587457_40588392-,Basenji_chr18_40112663_40113598-,Labrador_retriever_chr18_40947776_40948711-,canFam3_chr18_40257698_40258633-,BD_1.0_CM061979.1_40634415_40635350-,Basenji_breed-1.1_CM016448.2_41279814_41280749-,CA611_1.0_CM062018.1_40584118_40585053-,Clu-1_CM067736.1_40647763_40648698-,OD_1.0_CM061939.1_408…
2-75.3	15	German_Shepherd_chr18_40622138_40623067-,Labrador_retriever_chr18_40982456_40983385-,BD_1.0_CM061979.1_40669100_40670029-,OD_1.0_CM061939.1_40878253_40879182-,UU_Cfam_GSD_1.0_CM021979.1_40733396_40734325-,Yella_v2_CM062149.1_40782577_40783506-,Basenji_breed-1.1_SDHF02001454.1_133435_134364+,Dingo_chr18_40282092_40283021-,UNSW_AlpineDingo_1.0_CM041950.1_40948438_40949367-,Basenji_chr18_40147366_40…
2-75.4	17	Basenji_chr18_40163845_40164756-,Basenji_breed-1.1_CM016448.2_41330994_41331905-,Clu-1_CM067736.1_40698923_40699834-,Dingo_chr18_40298536_40299447-,German_Shepherd_chr18_40637603_40638514-,Gray_Wolf_chr18_15895704_15896615+,Labrador_retriever_chr18_40997935_40998846-,CA611_1.0_CM062018.1_40635557_40636468-,UNSW_AlpineDingo_1.0_CM041950.1_40964890_40965801-,Yella_v2_CM062149.1_40798029_40798940-,U…
2-75.5	8	Dingo_chr18_40429320_40430231-,Un_Labrador_retriever_chrUn_35142_36056-,German_Shepherd_chr18_40774593_40775504-,Labrador_retriever_chr18_41135362_41136273-,canFam3_chr18_40445842_40446753-,CA611_1.0_CM062018.1_40766320_40767231-,UMICH_Zoey_3.1_CM016586.1_40818694_40819605+,Yella_v2_CM062149.1_40935229_40936140-,
2-76.1	14	German_Shepherd_chr18_40670629_40671561+,Dingo_chr18_40331380_40332312+,Gray_Wolf_chr18_15860614_15861546-,Labrador_retriever_chr18_41031104_41032036+,canFam3_chr18_40341886_40342818+,BD_1.0_CM061979.1_40717603_40718535+,Basenji_breed-1.1_SDHF02001454.1_84933_85865-,CA611_1.0_CM062018.1_40668300_40669232+,Clu-1_CM067736.1_40731749_40732681+,OD_1.0_CM061939.1_40926750_40927682+,UMICH_Zoey_3.1_CM01…
2-76.2	14	Gray_Wolf_chr18_15847240_15848172-,German_Shepherd_chr18_40684004_40684936+,Labrador_retriever_chr18_41044482_41045414+,canFam3_chr18_40355259_40356191+,BD_1.0_CM061979.1_40730978_40731910+,Basenji_breed-1.1_SDHF02001454.1_71559_72491-,CA611_1.0_CM062018.1_40681672_40682604+,Clu-1_CM067736.1_40745127_40746059+,OD_1.0_CM061939.1_40940125_40941057+,UMICH_Zoey_3.1_CM016586.1_40662619_40663551+,UNSW_…
2-76.3	14	German_Shepherd_chr18_40709744_40710676+,Labrador_retriever_chr18_41070478_41071410+,canFam3_chr18_40380992_40381924+,BD_1.0_CM061979.1_40757292_40758224+,Basenji_breed-1.1_SDHF02001454.1_45819_46751-,CA611_1.0_CM062018.1_40707429_40708361+,Clu-1_CM067736.1_40770878_40771810+,OD_1.0_CM061939.1_40966086_40967018+,UMICH_Zoey_3.1_CM016586.1_40688366_40689298+,UU_Cfam_GSD_1.0_CM021979.1_40820812_4082…
2-76.4	14	German_Shepherd_chr18_40719719_40720651+,Dingo_chr18_40380353_40381285+,Gray_Wolf_chr18_15811482_15812414-,Labrador_retriever_chr18_41080457_41081389+,canFam3_chr18_40390964_40391896+,BD_1.0_CM061979.1_40767268_40768200+,Basenji_breed-1.1_SDHF02001454.1_35843_36775-,CA611_1.0_CM062018.1_40717350_40718282+,Clu-1_CM067736.1_40780839_40781771+,OD_1.0_CM061939.1_40976062_40976994+,UMICH_Zoey_3.1_CM01…
2-76.5	14	German_Shepherd_chr18_40800843_40801775+,UU_Cfam_GSD_1.0_CM021979.1_40911916_40912848+,UU_Cfam_GSD_1.0_JAAHUQ010001998.1_23609_24541-,Yella_v2_CM062149.1_40961490_40962422+,UMICH_Zoey_3.1_CM016586.1_40792424_40793356-,Clu-1_CM067736.1_40862296_40863228+,Basenji_breed-1.1_CM016448.2_41358379_41359311+,Un_Labrador_retriever_chrUn_64391_65323-,Un_canFam3_chrUn_15689_16621-,canFam3_chr18_40472104_404…
2-76.6	21	Dingo_chr18_40504138_40505070+,German_Shepherd_chr18_40849424_40850356+,Basenji_breed-1.1_CM016448.2_41406968_41407900+,UMICH_Zoey_3.1_CM016586.1_40744067_40744999-,UU_Cfam_GSD_1.0_CM021979.1_40960499_40961431+,Yella_v2_CM062149.1_41011163_41012095+,canFam3_chr18_40532738_40533670-,UNSW_AlpineDingo_1.0_CM041950.1_41188778_41189710-,UU_Cfam_GSD_1.0_JAAHUQ010001444.1_55322_56254-,German_Shepherd_ch…
2-76.7	1	Basenji_chr18_40275413_40276345-,
2-76.8	10	Dingo_chr18_40553789_40554721-,Gray_Wolf_chr18_15618798_15619730+,Un_Labrador_retriever_chrUn_64714_65646+,UNSW_AlpineDingo_1.0_CM041950.1_41237248_41238180-,Yella_v2_CM062149.1_41074437_41075369-,UU_Cfam_GSD_1.0_CM021979.1_41023546_41024478-,Basenji_breed-1.1_CM016448.2_41470186_41471118-,canFam3_chr18_40606641_40607573-,German_Shepherd_chr18_40912471_40913403-,Labrador_retriever_chr18_41274560_…
2-76.9	14	Dingo_chr18_40610377_40611309+,Basenji_chr18_40338309_40339241+,German_Shepherd_chr18_40973950_40974882+,Gray_Wolf_chr18_15562197_15563129-,canFam3_chr18_40669777_40670709+,BD_1.0_CM061979.1_40831072_40832004+,Basenji_breed-1.1_CM016448.2_41533146_41534078+,CA611_1.0_CM062018.1_40826182_40827114+,Clu-1_CM067736.1_40982129_40983061+,OD_1.0_CM061939.1_41039864_41040796+,UMICH_Zoey_3.1_CM016586.1_40…
2-77.1	15	Basenji_chr11_52092963_52093922-,Dingo_chr11_51927138_51928097-,German_Shepherd_chr11_52543612_52544571-,Gray_Wolf_chr11_53759475_53760434-,Labrador_retriever_chr11_53567733_53568692-,canFam3_chr11_52461702_52462661-,BD_1.0_CM061972.1_51928636_51929595-,Basenji_breed-1.1_CM016441.2_50746248_50747207-,CA611_1.0_CM062011.1_51975447_51976406-,Clu-1_CM067729.1_52181774_52182733-,OD_1.0_CM061932.1_520…
2-77.2	15	Basenji_chr11_52134580_52135524+,Dingo_chr11_51968758_51969702+,German_Shepherd_chr11_52585226_52586170+,Gray_Wolf_chr11_53801083_53802027+,Labrador_retriever_chr11_53609536_53610480+,canFam3_chr11_52503297_52504241+,BD_1.0_CM061972.1_51970226_51971170+,Basenji_breed-1.1_CM016441.2_50787864_50788808+,CA611_1.0_CM062011.1_52017078_52018022+,Clu-1_CM067729.1_52223372_52224316+,OD_1.0_CM061932.1_520…
2-78.1	15	Basenji_chr38_23665454_23666395-,Dingo_chr38_23852944_23853885-,German_Shepherd_chr38_23914118_23915059-,Gray_Wolf_chr38_25723646_25724584-,Labrador_retriever_chr38_23368308_23369249-,canFam3_chr38_23236777_23237718-,BD_1.0_CM061999.1_23908932_23909873-,Basenji_breed-1.1_CM016468.2_27346409_27347350-,CA611_1.0_CM062038.1_23775848_23776786-,Clu-1_CM067756.1_24000880_24001821-,OD_1.0_CM061959.1_239…
2-78.2	15	Basenji_chr38_23694763_23695707+,Dingo_chr38_23881557_23882501+,German_Shepherd_chr38_23942720_23943664+,Gray_Wolf_chr38_25752315_25753259+,Labrador_retriever_chr38_23396906_23397850+,canFam3_chr38_23265396_23266340+,BD_1.0_CM061999.1_23937544_23938488+,Basenji_breed-1.1_CM016468.2_27375014_27375958+,CA611_1.0_CM062038.1_23804471_23805415+,Clu-1_CM067756.1_24029491_24030435+,OD_1.0_CM061959.1_239…
2-79	14	Basenji_chr18_38984786_38985736+,Dingo_chr18_39130136_39131086+,German_Shepherd_chr18_39497897_39498847+,Gray_Wolf_chr18_17068277_17069227-,Labrador_retriever_chr18_39822447_39823397+,canFam3_chr18_39139414_39140364+,BD_1.0_CM061979.1_39511324_39512274+,Basenji_breed-1.1_CM016448.2_40152376_40153326+,CA611_1.0_CM062018.1_39459174_39460124+,Clu-1_CM067736.1_39518950_39519900+,OD_1.0_CM061939.1_397…
2-80.1	11	Basenji_chr18_37982665_37983609-,German_Shepherd_chr18_38483098_38484042-,Gray_Wolf_chr18_18050992_18051936+,Labrador_retriever_chr18_38826601_38827545-,canFam3_chr18_38151622_38152566-,BD_1.0_CM061979.1_38525606_38526550-,CA611_1.0_CM062018.1_38468706_38469650-,Clu-1_CM067736.1_38535706_38536650-,OD_1.0_CM061939.1_38713743_38714687-,UU_Cfam_GSD_1.0_CM021979.1_38609838_38610782-,Yella_v2_CM062149…
2-80.2	13	Basenji_chr18_37993487_37994422-,Dingo_chr18_38153030_38153965-,German_Shepherd_chr18_38493916_38494851-,Gray_Wolf_chr18_18040182_18041117+,canFam3_chr18_38162447_38163382-,BD_1.0_CM061979.1_38536428_38537363-,Basenji_breed-1.1_CM016448.2_39172280_39173215-,CA611_1.0_CM062018.1_38479531_38480466-,Clu-1_CM067736.1_38546535_38547470-,OD_1.0_CM061939.1_38724558_38725493-,UMICH_Zoey_3.1_CM016586.1_38…
2-81	15	Basenji_chr14_1230543_1231481-,Dingo_chr14_1204561_1205499-,German_Shepherd_chr14_1190546_1191484-,Gray_Wolf_chr14_60020819_60021757+,Labrador_retriever_chr14_1259302_1260240-,canFam3_chr14_1538261_1539199-,BD_1.0_CM061975.1_1183157_1184095-,Basenji_breed-1.1_CM016444.1_7784758_7785696-,CA611_1.0_CM062014.1_1180290_1181228-,Clu-1_CM067732.1_1273646_1274584-,OD_1.0_CM061935.1_1158501_1159439-,UMIC…
2-82	15	Basenji_chr18_39757125_39758075+,Dingo_chr18_39893600_39894550+,German_Shepherd_chr18_40232134_40233084+,Gray_Wolf_chr18_16302507_16303457-,Labrador_retriever_chr18_40584435_40585385+,canFam3_chr18_39894988_39895938+,BD_1.0_CM061979.1_40278325_40279275+,Basenji_breed-1.1_CM016448.2_40924420_40925370+,CA611_1.0_CM062018.1_40228793_40229743+,Clu-1_CM067736.1_40285037_40285987+,OD_1.0_CM061939.1_404…
2-83.1	14	Clu-1_CM067736.1_41559056_41560018+,canFam3_chr18_41241081_41242043+,Dingo_chr18_41121600_41122562+,Gray_Wolf_chr18_14987099_14988019-,UU_Cfam_GSD_1.0_CM021979.1_41664120_41665082+,UMICH_Zoey_3.1_CM016586.1_41359478_41360440+,OD_1.0_CM061939.1_41597277_41598239+,CA611_1.0_CM062018.1_41333539_41334501+,Basenji_breed-1.1_CM016448.2_42109071_42110033+,BD_1.0_CM061979.1_41290156_41291118+,Labrador_re…
2-83.2	14	Gray_Wolf_chr18_14633181_14634143-,Basenji_breed-1.1_CM016448.2_42272622_42273584+,UNSW_AlpineDingo_1.0_CM041950.1_42070443_42071405+,UU_Cfam_GSD_1.0_CM021979.1_41826271_41827233+,UMICH_Zoey_3.1_CM016586.1_41533760_41534722+,OD_1.0_CM061939.1_41759183_41760145+,CA611_1.0_CM062018.1_41497119_41498081+,BD_1.0_CM061979.1_41452102_41453064+,canFam3_chr18_41400432_41401394+,Labrador_retriever_chr18_42…
2-84	15	Basenji_chr15_17246667_17247593-,Dingo_chr15_17256539_17257465-,German_Shepherd_chr15_17377058_17377984-,Gray_Wolf_chr15_18867070_18867996-,Labrador_retriever_chr15_17505492_17506418-,canFam3_chr15_17248135_17249061-,BD_1.0_CM061976.1_17332053_17332979-,Basenji_breed-1.1_CM016445.2_17358263_17359189-,CA611_1.0_CM062015.1_17288228_17289154-,Clu-1_CM067733.1_17445640_17446566-,OD_1.0_CM061936.1_173…
2-86.1	14	Basenji_chr30_591996_592931-,Dingo_chr30_606917_607852-,German_Shepherd_chr30_1339739_1340674-,Gray_Wolf_chr30_1732182_1733117-,Labrador_retriever_chr30_546915_547850-,canFam3_chr30_450349_451284-,BD_1.0_CM061991.1_562860_563795-,Basenji_breed-1.1_CM016441.2_66970025_66970960-,Basenji_breed-1.1_CM016460.2_381680_382615-,CA611_1.0_CM062030.1_574798_575733-,OD_1.0_CM061951.1_643343_644278-,UNSW_Alp…
2-86.2	15	Basenji_chr30_622819_623760-,Dingo_chr30_638417_639358-,German_Shepherd_chr30_1370522_1371463-,Gray_Wolf_chr30_1762965_1763906-,Labrador_retriever_chr30_578371_579312-,canFam3_chr30_481802_482743-,BD_1.0_CM061991.1_594313_595254-,Basenji_breed-1.1_CM016460.2_412491_413432-,CA611_1.0_CM062030.1_601764_602705-,Clu-1_CM067748.1_532936_533877-,OD_1.0_CM061951.1_674157_675098-,UMICH_Zoey_3.1_CM016598.…
2-87.1	14	Labrador_retriever_chr18_39698611_39699540-,Yella_v2_CM062149.1_39510484_39511413-,UU_Cfam_GSD_1.0_CM021979.1_39484819_39485748-,CA611_1.0_CM062018.1_39341739_39342668-,canFam3_chr18_39017521_39018450-,German_Shepherd_chr18_39374073_39375002-,Dingo_chr18_39012732_39013661-,UNSW_AlpineDingo_1.0_CM041950.1_39651609_39652538-,UMICH_Zoey_3.1_CM016586.1_39280321_39281250-,OD_1.0_CM061939.1_39587727_39…
2-87.2	14	Dingo_chr18_39021273_39022202-,Basenji_chr18_38862311_38863240-,German_Shepherd_chr18_39382625_39383554-,Gray_Wolf_chr18_17178334_17179263+,Labrador_retriever_chr18_39707149_39708078-,canFam3_chr18_39025537_39026466-,BD_1.0_CM061979.1_39401300_39402229-,Basenji_breed-1.1_CM016448.2_40036391_40037320-,CA611_1.0_CM062018.1_39350293_39351222-,OD_1.0_CM061939.1_39596227_39597156-,UMICH_Zoey_3.1_CM016…
2-88.1	14	Basenji_chr18_39221990_39222958+,Dingo_chr18_39367206_39368174+,German_Shepherd_chr18_39692234_39693202+,Gray_Wolf_chr18_16836278_16837246-,Labrador_retriever_chr18_40052858_40053826+,canFam3_chr18_39372613_39373581+,BD_1.0_CM061979.1_39741601_39742569+,Basenji_breed-1.1_CM016448.2_40382692_40383660+,CA611_1.0_CM062018.1_39690861_39691829+,Clu-1_CM067736.1_39753543_39754511+,OD_1.0_CM061939.1_399…
2-88.2	15	Basenji_chr18_39232437_39233384+,Dingo_chr18_39377665_39378612+,German_Shepherd_chr18_39702523_39703470+,Gray_Wolf_chr18_16826085_16827032-,Labrador_retriever_chr18_40063146_40064093+,canFam3_chr18_39382900_39383847+,BD_1.0_CM061979.1_39751849_39752796+,Basenji_breed-1.1_CM016448.2_40393168_40394115+,CA611_1.0_CM062018.1_39701149_39702096+,Clu-1_CM067736.1_39764002_39764949+,OD_1.0_CM061939.1_399…
2-90	15	Basenji_chr5_10237182_10238117-,Dingo_chr5_10260004_10260939-,German_Shepherd_chr5_10385422_10386357-,Gray_Wolf_chr5_10908549_10909484-,Labrador_retriever_chr5_10201008_10201943-,canFam3_chr5_10251411_10252346-,BD_1.0_CM061966.1_10248976_10249911-,Basenji_breed-1.1_CM016435.1_1846802_1847737-,CA611_1.0_CM062005.1_10225086_10226021-,Clu-1_CM067723.1_10386426_10387361-,OD_1.0_CM061926.1_10220600_10…
2-91.1	14	Basenji_chr16_5377978_5378910-,Dingo_chr16_5642983_5643915-,German_Shepherd_chr16_5363378_5364310-,Gray_Wolf_chr16_56194433_56195365+,Labrador_retriever_chr16_5590268_5591200-,canFam3_chr16_5725751_5726683-,Basenji_breed-1.1_CM016446.2_5487647_5488579-,CA611_1.0_CM062016.1_5234805_5235737-,Clu-1_CM067734.1_5339541_5340473-,OD_1.0_CM061937.1_5334363_5335295-,UMICH_Zoey_3.1_CM016584.1_5519547_55204…
2-91.2	14	Basenji_chr16_5477915_5478847-,Dingo_chr16_5743374_5744306-,German_Shepherd_chr16_5452858_5453790-,Gray_Wolf_chr16_56093962_56094894+,Labrador_retriever_chr16_5680133_5681065-,canFam3_chr16_5826282_5827214-,Basenji_breed-1.1_CM016446.2_5588216_5589148-,CA611_1.0_CM062016.1_5335297_5336229-,Clu-1_CM067734.1_5429160_5430092-,OD_1.0_CM061937.1_5434899_5435831-,UMICH_Zoey_3.1_CM016584.1_5620052_56209…
2-93	11	Basenji_chr18_37972662_37973600+,German_Shepherd_chr18_38473097_38474035+,Gray_Wolf_chr18_18060999_18061937-,Labrador_retriever_chr18_38816601_38817539+,BD_1.0_CM061979.1_38515604_38516542+,Basenji_breed-1.1_CM016448.2_39151447_39152385+,CA611_1.0_CM062018.1_38458704_38459642+,Clu-1_CM067736.1_38525703_38526641+,OD_1.0_CM061939.1_38703741_38704679+,UU_Cfam_GSD_1.0_CM021979.1_38599836_38600774+,Ye…
2-94.1	8	Dingo_chr18_40679840_40680754-,UNSW_AlpineDingo_1.0_CM041950.1_41381372_41382286-,Clu-1_CM067736.1_41055434_41056348-,Un_canFam3_chrUn_9763_10677+,Un_canFam3_chrUn_3044_3958+,canFam3_chr18_40755753_40756667-,Basenji_chr18_40425502_40426416-,Gray_Wolf_chr18_15488935_15489849+,
2-94.2	12	canFam3_chr18_40775586_40776500-,UNSW_AlpineDingo_1.0_CM041950.1_41401201_41402115-,Yella_v2_CM062149.1_41201841_41202755-,UU_Cfam_GSD_1.0_CM021979.1_41173176_41174090-,UMICH_Zoey_3.1_REHQ01000569.1_55762_56676+,OD_1.0_CM061939.1_41108134_41109048-,Clu-1_CM067736.1_41075019_41075933-,Basenji_breed-1.1_CM016448.2_41619861_41620775-,Labrador_retriever_chr18_41405791_41406705-,Gray_Wolf_chr18_154693…
2-94.3	15	Dingo_chr18_40698041_40698955-,canFam3_chr18_40837004_40837918-,Un_canFam3_chrUn_22946_23860+,Un_Labrador_retriever_chrUn_265017_265931+,UNSW_AlpineDingo_1.0_CM041950.1_41467313_41468227-,Gray_Wolf_chr18_15406258_15407172+,Clu-1_CM067736.1_41138183_41139097-,Yella_v2_CM062149.1_41263715_41264629-,UU_Cfam_GSD_1.0_CM021979.1_41235069_41235983-,OD_1.0_CM061939.1_41170016_41170930-,CA611_1.0_CM062018…
2-94.4	15	Un_Labrador_retriever_chrUn_208520_209434+,UNSW_AlpineDingo_1.0_CM041950.1_41485939_41486853-,Clu-1_CM067736.1_41156796_41157710-,Gray_Wolf_chr18_15387649_15388563+,canFam3_chr18_40855928_40856842-,CA611_1.0_CM062018.1_40928903_40929817-,Yella_v2_CM062149.1_41282301_41283215-,UU_Cfam_GSD_1.0_CM021979.1_41253656_41254570-,UMICH_Zoey_3.1_CM016586.1_40951108_40952022-,OD_1.0_CM061939.1_41188602_4118…
2-94.5	13	Dingo_chr18_40746284_40747198-,Basenji_chr18_40554905_40555819-,German_Shepherd_chr18_41170148_41171062-,canFam3_chr18_40885061_40885975-,Basenji_breed-1.1_CM016448.2_41729386_41730300-,CA611_1.0_CM062018.1_40957968_40958882-,UNSW_AlpineDingo_1.0_CM041950.1_41517833_41518747-,UU_Cfam_GSD_1.0_CM021979.1_41282713_41283627-,Gray_Wolf_chr18_15358790_15359704+,Clu-1_CM067736.1_41185660_41186574-,Un_La…
2-94.6	15	Basenji_chr18_40597866_40598780-,German_Shepherd_chr18_41213125_41214039-,Labrador_retriever_chr18_41558663_41559577-,Basenji_breed-1.1_CM016448.2_41772364_41773278-,OD_1.0_CM061939.1_41260625_41261539-,UMICH_Zoey_3.1_CM016586.1_41023108_41024022-,UU_Cfam_GSD_1.0_CM021979.1_41325693_41326607-,Yella_v2_CM062149.1_41354322_41355236-,Dingo_chr18_40782315_40783229-,Gray_Wolf_chr18_15322522_15323436+,…
2-94.7	16	Basenji_chr18_40620077_40620991-,German_Shepherd_chr18_41235337_41236251-,Gray_Wolf_chr18_15300716_15301630+,Labrador_retriever_chr18_41580923_41581837-,BD_1.0_CM061979.1_40975699_40976613-,Basenji_breed-1.1_CM016448.2_41794573_41795487-,CA611_1.0_CM062018.1_41016592_41017506-,Clu-1_CM067736.1_41243741_41244655-,OD_1.0_CM061939.1_41282840_41283754-,UMICH_Zoey_3.1_CM016586.1_41045311_41046225-,UU_…
2-94.8	13	German_Shepherd_chr18_41260364_41261278-,Basenji_chr18_40645105_40646019-,Labrador_retriever_chr18_41605956_41606870-,BD_1.0_CM061979.1_41000729_41001643-,Basenji_breed-1.1_CM016448.2_41819602_41820516-,CA611_1.0_CM062018.1_41040733_41041647-,OD_1.0_CM061939.1_41307869_41308783-,UMICH_Zoey_3.1_CM016586.1_41070339_41071253-,UU_Cfam_GSD_1.0_CM021979.1_41372931_41373845-,Yella_v2_CM062149.1_41401570…
2-94.9	16	canFam3_chr18_40992043_40992957-,Labrador_retriever_chr18_41632766_41633659-,Gray_Wolf_chr18_15249465_15250379+,Un_Labrador_retriever_chrUn_72086_73000+,BD_1.0_CM061979.1_41027531_41028445-,Basenji_breed-1.1_CM016448.2_41846395_41847309-,CA611_1.0_CM062018.1_41067207_41068121-,Clu-1_CM067736.1_41295012_41295926-,OD_1.0_CM061939.1_41334660_41335574-,UNSW_AlpineDingo_1.0_CM041950.1_41625302_4162621…
2-96	15	Basenji_chr18_40719708_40720631-,Dingo_chr18_40903093_40904016-,German_Shepherd_chr18_41334957_41335880-,Gray_Wolf_chr18_15200103_15201026+,Labrador_retriever_chr18_41680701_41681624-,canFam3_chr18_41041593_41042516-,BD_1.0_CM061979.1_41075346_41076269-,Basenji_breed-1.1_CM016448.2_41894206_41895129-,CA611_1.0_CM062018.1_41116042_41116965-,Clu-1_CM067736.1_41344390_41345313-,OD_1.0_CM061939.1_413…
2-98.1	14	Basenji_chr18_37930027_37930986+,Dingo_chr18_38089632_38090591+,German_Shepherd_chr18_38430462_38431421+,Gray_Wolf_chr18_18103841_18104800-,Labrador_retriever_chr18_38773622_38774581+,canFam3_chr18_38098986_38099945+,BD_1.0_CM061979.1_38472916_38473875+,Basenji_breed-1.1_CM016448.2_39108818_39109777+,Clu-1_CM067736.1_38483026_38483985+,OD_1.0_CM061939.1_38660812_38661771+,UMICH_Zoey_3.1_CM016586.…
2-98.2	15	Basenji_chr18_37958400_37959359+,Dingo_chr18_38117961_38118920+,German_Shepherd_chr18_38458834_38459793+,Gray_Wolf_chr18_18075499_18076458-,Labrador_retriever_chr18_38802031_38802990+,canFam3_chr18_38127332_38128291+,BD_1.0_CM061979.1_38501303_38502262+,Basenji_breed-1.1_CM016448.2_39137185_39138144+,CA611_1.0_CM062018.1_38444403_38445362+,Clu-1_CM067736.1_38511409_38512368+,OD_1.0_CM061939.1_386…
2-100.1	7	Dingo_chr9_48263779_48264741-,Gray_Wolf_chr9_14112803_14113765+,BD_1.0_CM061970.1_47101235_47102197-,Basenji_breed-1.1_CM016439.2_46183028_46183990-,CA611_1.0_CM062009.1_46905171_46906133-,Clu-1_CM067727.1_45982457_45983419-,OD_1.0_CM061930.1_47462012_47462974-,
2-100.2	14	Basenji_chr9_47073771_47074733+,Dingo_chr9_48382901_48383863+,German_Shepherd_chr9_47916662_47917624+,Gray_Wolf_chr9_13993584_13994546-,Labrador_retriever_chr9_48015891_48016853+,BD_1.0_CM061970.1_47220217_47221179+,Basenji_breed-1.1_CM016439.2_46300203_46301165+,CA611_1.0_CM062009.1_47021904_47022866+,Clu-1_CM067727.1_46101877_46102839+,OD_1.0_CM061930.1_47580836_47581798+,UMICH_Zoey_3.1_CM01657…
2-102.1	15	Basenji_chr16_5344603_5345544-,Dingo_chr16_5609608_5610549-,German_Shepherd_chr16_5329995_5330936-,Gray_Wolf_chr16_56227869_56228810+,Labrador_retriever_chr16_5556903_5557844-,canFam3_chr16_5692467_5693408-,BD_1.0_CM061977.1_5153755_5154696-,Basenji_breed-1.1_CM016446.2_5454276_5455217-,CA611_1.0_CM062016.1_5201437_5202378-,Clu-1_CM067734.1_5306135_5307076-,OD_1.0_CM061937.1_5300995_5301936-,UMIC…
2-102.2	13	Basenji_chr16_5493816_5494748-,Dingo_chr16_5759282_5760214-,German_Shepherd_chr16_5468755_5469687-,Gray_Wolf_chr16_56078054_56078986+,Labrador_retriever_chr16_5696040_5696972-,canFam3_chr16_5842189_5843121-,BD_1.0_CM061977.1_5303528_5304460-,Basenji_breed-1.1_CM016446.2_5604125_5605057-,CA611_1.0_CM062016.1_5351205_5352137-,OD_1.0_CM061937.1_5450807_5451739-,UMICH_Zoey_3.1_CM016584.1_5635960_5636…
2-102.3	15	Basenji_chr16_5364445_5365386-,Dingo_chr16_5629450_5630391-,German_Shepherd_chr16_5349837_5350778-,Gray_Wolf_chr16_56208022_56208963+,Labrador_retriever_chr16_5576742_5577683-,canFam3_chr16_5712223_5713164-,BD_1.0_CM061977.1_5173595_5174536-,Basenji_breed-1.1_CM016446.2_5474121_5475062-,CA611_1.0_CM062016.1_5221285_5222226-,Clu-1_CM067734.1_5326014_5326955-,OD_1.0_CM061937.1_5320833_5321774-,UMIC…
2-103.1	12	Basenji_chr38_23381793_23382737+,Dingo_chr38_23568890_23569834+,German_Shepherd_chr38_23631358_23632302+,Gray_Wolf_chr38_25439968_25440912+,Labrador_retriever_chr38_23083770_23084714+,canFam3_chr38_22958458_22959402+,Basenji_breed-1.1_CM016468.2_27072565_27073509+,CA611_1.0_CM062038.1_23491818_23492762+,Clu-1_CM067756.1_23716089_23717033+,UMICH_Zoey_3.1_CM016606.1_22847094_22848038+,UNSW_AlpineDi…
2-103.2	15	Basenji_chr38_23391600_23392544+,Dingo_chr38_23578623_23579567+,German_Shepherd_chr38_23641002_23641946+,Gray_Wolf_chr38_25449804_25450748+,Labrador_retriever_chr38_23093414_23094358+,canFam3_chr38_22968106_22969050+,BD_1.0_CM061999.1_23635009_23635953+,Basenji_breed-1.1_CM016468.2_27082230_27083174+,CA611_1.0_CM062038.1_23501659_23502603+,Clu-1_CM067756.1_23725922_23726866+,OD_1.0_CM061959.1_236…
2-104.1	14	Basenji_chr9_32703876_32704820+,Dingo_chr9_34024396_34025340+,German_Shepherd_chr9_33412184_33413128+,Gray_Wolf_chr9_28350400_28351344-,Labrador_retriever_chr9_33635849_33636793+,canFam3_chr9_32828502_32829446+,BD_1.0_CM061970.1_32859552_32860496+,Basenji_breed-1.1_CM016439.2_32072306_32073250+,CA611_1.0_CM062009.1_32654511_32655455+,Clu-1_CM067727.1_31724859_31725803+,OD_1.0_CM061930.1_33117374_…
2-104.2	18	Basenji_chr9_32715089_32716033+,Dingo_chr9_34035598_34036542+,German_Shepherd_chr9_33423425_33424369+,German_Shepherd_chr9_33434602_33435546+,Gray_Wolf_chr9_28339167_28340111-,Labrador_retriever_chr9_33647079_33648023+,canFam3_chr9_32839729_32840673+,BD_1.0_CM061970.1_32870784_32871728+,Basenji_breed-1.1_CM016439.2_32083515_32084459+,CA611_1.0_CM062009.1_32665744_32666688+,Clu-1_CM067727.1_317360…
2-106.1	15	Basenji_chr11_60246497_60247471-,Dingo_chr11_60087660_60088634-,German_Shepherd_chr11_60734116_60735090-,Gray_Wolf_chr11_61928922_61929896-,Labrador_retriever_chr11_61710821_61711795-,canFam3_chr11_60575220_60576194-,BD_1.0_CM061972.1_60059074_60060048-,Basenji_breed-1.1_CM016441.2_58892481_58893455-,CA611_1.0_CM062011.1_60136949_60137923-,Clu-1_CM067729.1_60333377_60334351-,OD_1.0_CM061932.1_601…
2-106.2	15	Basenji_chr11_60258965_60259921-,Dingo_chr11_60100077_60101033-,German_Shepherd_chr11_60746345_60747301-,Gray_Wolf_chr11_61941134_61942084-,Labrador_retriever_chr11_61723046_61724002-,canFam3_chr11_60587676_60588632-,BD_1.0_CM061972.1_60071308_60072264-,Basenji_breed-1.1_CM016441.2_58904948_58905904-,CA611_1.0_CM062011.1_60149177_60150133-,Clu-1_CM067729.1_60345604_60346560-,OD_1.0_CM061932.1_601…
2-108.1	15	Basenji_chr18_39107764_39108681-,Dingo_chr18_39252794_39253711-,German_Shepherd_chr18_39614075_39614992-,Gray_Wolf_chr18_16950482_16951399+,Labrador_retriever_chr18_39938484_39939401-,canFam3_chr18_39257361_39258278-,BD_1.0_CM061979.1_39627485_39628402-,Basenji_breed-1.1_CM016448.2_40268775_40269692-,CA611_1.0_CM062018.1_39576445_39577362-,Clu-1_CM067736.1_39639425_39640342-,OD_1.0_CM061939.1_398…
2-108.2	15	Basenji_chr18_39156311_39157228-,Dingo_chr18_39291177_39292094+,German_Shepherd_chr18_39626431_39627348-,Gray_Wolf_chr18_16901770_16902687+,Labrador_retriever_chr18_39987061_39987978-,canFam3_chr18_39295827_39296744+,BD_1.0_CM061979.1_39665548_39666465+,Basenji_breed-1.1_CM016448.2_40317352_40318269-,CA611_1.0_CM062018.1_39625021_39625938-,Clu-1_CM067736.1_39677546_39678463+,OD_1.0_CM061939.1_398…
2-109.1	15	Basenji_chr16_5555147_5556088-,Dingo_chr16_5820515_5821456-,German_Shepherd_chr16_5529565_5530506-,Gray_Wolf_chr16_56017056_56017997+,Labrador_retriever_chr16_5757034_5757975-,canFam3_chr16_5903910_5904851-,BD_1.0_CM061977.1_5365858_5366799-,Basenji_breed-1.1_CM016446.2_5666463_5667404-,CA611_1.0_CM062016.1_5413525_5414466-,Clu-1_CM067734.1_5505861_5506802-,OD_1.0_CM061937.1_5513128_5514069-,UMIC…
2-109.2	15	Basenji_chr16_5570140_5571075-,Dingo_chr16_5835534_5836469-,German_Shepherd_chr16_5544587_5545522-,Gray_Wolf_chr16_56002043_56002978+,Labrador_retriever_chr16_5772041_5772976-,canFam3_chr16_5918918_5919853-,BD_1.0_CM061977.1_5380860_5381795-,Basenji_breed-1.1_CM016446.2_5681470_5682405-,CA611_1.0_CM062016.1_5428530_5429465-,Clu-1_CM067734.1_5520892_5521827-,OD_1.0_CM061937.1_5528137_5529072-,UMIC…
2-110	15	Basenji_chr38_23575589_23576530+,Dingo_chr38_23762771_23763712+,German_Shepherd_chr38_23824524_23825465+,Gray_Wolf_chr38_25633552_25634493+,Labrador_retriever_chr38_23278121_23279062+,canFam3_chr38_23146266_23147207+,BD_1.0_CM061999.1_23820501_23821442+,Basenji_breed-1.1_CM016468.2_27256439_27257380+,CA611_1.0_CM062038.1_23686185_23687126+,Clu-1_CM067756.1_23910919_23911860+,OD_1.0_CM061959.1_238…
2-111	14	Basenji_chr18_38071437_38072381+,Dingo_chr18_38230729_38231673+,German_Shepherd_chr18_38571818_38572762+,Gray_Wolf_chr18_17964303_17965247-,Labrador_retriever_chr18_38915226_38916170+,canFam3_chr18_38240309_38241253+,BD_1.0_CM061979.1_38614332_38615276+,Basenji_breed-1.1_CM016448.2_39250074_39251018+,CA611_1.0_CM062018.1_38557293_38558237+,Clu-1_CM067736.1_38624292_38625236+,OD_1.0_CM061939.1_388…
2-113.1	14	Basenji_chr27_5932838_5933767-,Dingo_chr27_5939085_5940014-,German_Shepherd_chr27_5927110_5928039-,Gray_Wolf_chr27_5916595_5917524-,Labrador_retriever_chr27_5979330_5980259-,canFam3_chr27_5928239_5929168-,Basenji_breed-1.1_CM016457.1_5710937_5711866-,CA611_1.0_CM062027.1_40418066_40418995+,Clu-1_CM067745.1_40490471_40491400+,OD_1.0_CM061948.1_40494399_40495328+,UMICH_Zoey_3.1_CM016595.1_5942121_5…
2-113.2	14	Basenji_chr27_5946764_5947687-,Dingo_chr27_5953459_5954382-,German_Shepherd_chr27_5941231_5942154-,Gray_Wolf_chr27_5930716_5931639-,Labrador_retriever_chr27_5993767_5994690-,Basenji_breed-1.1_CM016457.1_5725059_5725982-,CA611_1.0_CM062027.1_40403704_40404627+,Clu-1_CM067745.1_40476315_40477238+,OD_1.0_CM061948.1_40480010_40480933+,UMICH_Zoey_3.1_CM016595.1_5956247_5957170-,UMICH_Zoey_3.1_REHQ0100…
2-113.3	15	Basenji_chr27_5973635_5974639-,Dingo_chr27_5973967_5974971-,German_Shepherd_chr27_5968092_5969096-,Gray_Wolf_chr27_5957608_5958612-,Labrador_retriever_chr27_6014273_6015277-,canFam3_chr27_5962749_5963753-,BD_1.0_CM061988.1_40422803_40423807+,Basenji_breed-1.1_CM016457.1_5751608_5752612-,CA611_1.0_CM062027.1_40382999_40384003+,Clu-1_CM067745.1_40449350_40450354+,OD_1.0_CM061948.1_40459446_40460450…
2-113.4	15	Basenji_chr27_5994867_5995790-,Dingo_chr27_5995191_5996114-,German_Shepherd_chr27_5995921_5996844-,Gray_Wolf_chr27_5978859_5979782-,Labrador_retriever_chr27_6035007_6035930-,canFam3_chr27_5981926_5982849-,BD_1.0_CM061988.1_40401399_40402322+,Basenji_breed-1.1_CM016457.1_5779490_5780413-,CA611_1.0_CM062027.1_40361619_40362542+,Clu-1_CM067745.1_40428214_40429137+,OD_1.0_CM061948.1_40413035_40413958…
2-113.5	15	Basenji_chr27_6010876_6011799-,Dingo_chr27_6011159_6012082-,German_Shepherd_chr27_6011869_6012792-,Gray_Wolf_chr27_5994844_5995767-,Labrador_retriever_chr27_6051157_6052080-,canFam3_chr27_5997878_5998801-,BD_1.0_CM061988.1_40385436_40386359+,Basenji_breed-1.1_CM016457.1_5795466_5796389-,CA611_1.0_CM062027.1_40345651_40346574+,Clu-1_CM067745.1_40412233_40413156+,OD_1.0_CM061948.1_40397069_40397992…
2-114.1	24	Dingo_chr9_61403880_61404824+,BD_1.0_CM061970.1_60250097_60251041+,CA611_1.0_CM062009.1_60108899_60109843+,OD_1.0_CM061930.1_60634472_60635416+,UMICH_Zoey_3.1_CM016577.1_59810901_59811845+,UNSW_AlpineDingo_1.0_CM041942.1_62183095_62184039+,Gray_Wolf_chr9_957242_958186-,Clu-1_CM067727.1_59161568_59162512+,Basenji_chr9_60126356_60127300+,Basenji_breed-1.1_CM016439.2_59351942_59352886+,UMICH_Zoey_3.…
2-114.2	12	Dingo_chr9_61395941_61396870+,UNSW_AlpineDingo_1.0_CM041942.1_62175156_62176085+,UU_Cfam_GSD_1.0_CM021970.1_60208089_60209018+,OD_1.0_CM061930.1_60626576_60627505+,BD_1.0_CM061970.1_60242201_60243130+,Basenji_chr9_60118249_60119178+,Basenji_breed-1.1_CM016439.2_59343830_59344759+,German_Shepherd_chr9_60954917_60955846+,CA611_1.0_CM062009.1_60101003_60101932+,UMICH_Zoey_3.1_REHQ01000450.1_3032_396…
2-115	13	Basenji_chr5_10572619_10573554+,Dingo_chr5_10598637_10599572+,German_Shepherd_chr5_10721667_10722602+,Gray_Wolf_chr5_11243735_11244670+,Labrador_retriever_chr5_10536941_10537876+,canFam3_chr5_10587439_10588374+,BD_1.0_CM061966.1_10587787_10588722+,CA611_1.0_CM062005.1_10560715_10561650+,Clu-1_CM067723.1_10721685_10722620+,OD_1.0_CM061926.1_10559265_10560200+,UNSW_AlpineDingo_1.0_CM041938.1_107023…
2-116.1	13	Basenji_chr33_5156230_5157153+,Dingo_chr33_5250130_5251053+,German_Shepherd_chr33_5276419_5277342+,Gray_Wolf_chr33_6281397_6282320+,Labrador_retriever_chr33_5218960_5219883+,canFam3_chr33_5109247_5110170+,Basenji_breed-1.1_CM016463.1_5326889_5327812+,CA611_1.0_CM062033.1_5328689_5329612+,Clu-1_CM067751.1_5877863_5878786+,OD_1.0_CM061954.1_5245346_5246269+,UNSW_AlpineDingo_1.0_CM041964.1_5260329_5…
2-116.2	14	Basenji_chr33_5185777_5186757+,Dingo_chr33_5279600_5280577+,German_Shepherd_chr33_5305840_5306820+,Gray_Wolf_chr33_6310796_6311776+,Labrador_retriever_chr33_5248493_5249473+,canFam3_chr33_5138694_5139674+,BD_1.0_CM061994.1_5321510_5322490+,Basenji_breed-1.1_CM016463.1_5356477_5357457+,CA611_1.0_CM062033.1_5358355_5359335+,Clu-1_CM067751.1_5907295_5908275+,OD_1.0_CM061954.1_5274808_5275788+,UNSW_A…
2-117	15	Basenji_chr8_2931456_2932385+,Dingo_chr8_3039635_3040564+,German_Shepherd_chr8_3314208_3315137+,Gray_Wolf_chr8_72649288_72650217-,Labrador_retriever_chr8_3177411_3178340+,canFam3_chr8_3070746_3071675+,BD_1.0_CM061969.1_3081021_3081950+,Basenji_breed-1.1_CM016438.2_5122312_5123241+,CA611_1.0_CM062008.1_3131899_3132828+,Clu-1_CM067726.1_3030557_3031486+,OD_1.0_CM061929.1_3011554_3012483+,UMICH_Zoey…
2-118	15	Basenji_chr5_10369576_10370511+,Dingo_chr5_10392475_10393410+,German_Shepherd_chr5_10518749_10519684+,Gray_Wolf_chr5_11041581_11042516+,Labrador_retriever_chr5_10334236_10335171+,canFam3_chr5_10384660_10385595+,BD_1.0_CM061966.1_10383799_10384734+,Basenji_breed-1.1_CM016435.1_1980025_1980960+,CA611_1.0_CM062005.1_10358266_10359201+,Clu-1_CM067723.1_10519500_10520435+,OD_1.0_CM061926.1_10355409_10…
2-120	14	Basenji_chr18_37293368_37294342+,Dingo_chr18_37453926_37454900+,German_Shepherd_chr18_37795670_37796644+,Gray_Wolf_chr18_18723499_18724473-,Labrador_retriever_chr18_38124637_38125611+,canFam3_chr18_37474234_37475208+,BD_1.0_CM061979.1_37836183_37837157+,Basenji_breed-1.1_CM016448.2_38488342_38489316+,CA611_1.0_CM062018.1_37779109_37780083+,Clu-1_CM067736.1_37841378_37842352+,OD_1.0_CM061939.1_380…
2-121.1	15	Clu-1_CM067736.1_40659543_40660472-,Yella_v2_CM062149.1_40759663_40760592-,UU_Cfam_GSD_1.0_CM021979.1_40710511_40711440-,UNSW_AlpineDingo_1.0_CM041950.1_40925551_40926480-,UMICH_Zoey_3.1_CM016586.1_40577191_40578120-,OD_1.0_CM061939.1_40855343_40856272-,Basenji_breed-1.1_CM016448.2_41291600_41292529-,BD_1.0_CM061979.1_40646189_40647118-,canFam3_chr18_40269770_40270699-,Labrador_retriever_chr18_40…
2-121.2	17	OD_1.0_CM061939.1_40903704_40904633-,UU_Cfam_GSD_1.0_CM021979.1_40758853_40759782-,Yella_v2_CM062149.1_40808014_40808943-,Basenji_breed-1.1_SDHF02001454.1_107982_108911+,BD_1.0_CM061979.1_40694557_40695486-,Un_canFam3_chrUn_11674_12603+,Labrador_retriever_chr18_41007922_41008851-,Gray_Wolf_chr18_15885704_15886633+,German_Shepherd_chr18_40647594_40648523-,UNSW_AlpineDingo_1.0_CM041950.1_40974899_4…
2-121.3	18	Basenji_chr18_40301902_40302831+,canFam3_chr18_40633142_40634071+,Gray_Wolf_chr18_15598608_15599537-,Clu-1_CM067736.1_40945703_40946632+,UNSW_AlpineDingo_1.0_CM041950.1_41257645_41258574+,UU_Cfam_GSD_1.0_CM021979.1_41050059_41050973+,German_Shepherd_chr18_40939010_40939939+,Un_Labrador_retriever_chrUn_44522_45451-,Basenji_breed-1.1_CM016448.2_41496725_41497654+,Gray_Wolf_chr18_15753587_15754516+,…
2-123	14	Basenji_chr33_5140950_5141870+,Dingo_chr33_5234813_5235733+,German_Shepherd_chr33_5261094_5262014+,Gray_Wolf_chr33_6265971_6266891+,Labrador_retriever_chr33_5203637_5204557+,canFam3_chr33_5093779_5094699+,Basenji_breed-1.1_CM016463.1_5311298_5312218+,CA611_1.0_CM062033.1_5313239_5314159+,Clu-1_CM067751.1_5862650_5863570+,OD_1.0_CM061954.1_5229864_5230784+,UMICH_Zoey_3.1_CM016601.1_5078335_5079255…
2-124	15	Basenji_chr18_39674240_39675172-,Dingo_chr18_39812457_39813389-,German_Shepherd_chr18_40150414_40151346-,Gray_Wolf_chr18_16383781_16384713+,Labrador_retriever_chr18_40502621_40503553-,canFam3_chr18_39813073_39814005-,BD_1.0_CM061979.1_40196583_40197515-,Basenji_breed-1.1_CM016448.2_40842613_40843545-,CA611_1.0_CM062018.1_40147726_40148658-,Clu-1_CM067736.1_40203558_40204487-,OD_1.0_CM061939.1_404…
2-125	14	Basenji_chr18_39199452_39200405+,Dingo_chr18_39344687_39345640+,Gray_Wolf_chr18_16858857_16859810-,Labrador_retriever_chr18_40030112_40031065+,canFam3_chr18_39349882_39350835+,BD_1.0_CM061979.1_39719063_39720016+,Basenji_breed-1.1_CM016448.2_40360148_40361101+,CA611_1.0_CM062018.1_39668118_39669071+,Clu-1_CM067736.1_39731116_39732069+,OD_1.0_CM061939.1_39920734_39921687+,UMICH_Zoey_3.1_CM016586.1…
2-126.1	5	Un_CA611_1.0_CM062018.1_40901954_40902880+,Un_Labrador_retriever_chrUn_273358_274284-,canFam3_chr18_40828545_40829471+,Gray_Wolf_chr18_15414483_15415409-,Clu-1_CM067736.1_41129939_41130865+,
2-126.2	15	Basenji_breed-1.1_CM016448.2_41884400_41885344-,OD_1.0_CM061939.1_41372666_41373610-,UMICH_Zoey_3.1_CM016586.1_41135129_41136073-,Yella_v2_CM062149.1_41466365_41467309-,UU_Cfam_GSD_1.0_CM021979.1_41437724_41438668-,BD_1.0_CM061979.1_41065540_41066484-,German_Shepherd_chr18_41325151_41326095-,Basenji_chr18_40709904_40710848-,canFam3_chr18_41031334_41032278-,Labrador_retriever_chr18_41670894_416718…
2-127.1	12	BD_1.0_CM061981.1_46598131_46599057+,canFam3_chr20_46486639_46487568+,Basenji_chr20_46621971_46622900+,UU_Cfam_GSD_1.0_CM021981.1_46897906_46898835+,UNSW_AlpineDingo_1.0_CM041952.1_46924113_46925042+,Dingo_chr20_46755238_46756167+,CA611_1.0_CM062020.1_46593419_46594348+,Yella_v2_CM062151.1_46542439_46543368+,UMICH_Zoey_3.1_CM016588.1_46210343_46211272+,OD_1.0_CM061941.1_46728593_46729522+,Labrado…
2-127.2	14	German_Shepherd_chr20_47186124_47187053-,Dingo_chr20_46762410_46763441-,Gray_Wolf_chr20_11740161_11741192+,Labrador_retriever_chr20_46983051_46984082-,canFam3_chr20_46494273_46495304-,BD_1.0_CM061981.1_46605267_46606196-,CA611_1.0_CM062020.1_46600589_46601620-,Clu-1_CM067738.1_47174392_47175321-,OD_1.0_CM061941.1_46736017_46737048-,UMICH_Zoey_3.1_CM016588.1_46217687_46218718-,UNSW_AlpineDingo_1.0…
2-127.3	2	Dingo_chr20_46746169_46747119+,UNSW_AlpineDingo_1.0_CM041952.1_46915044_46915994+,
2-127.4	15	Clu-1_CM067738.1_47185639_47186568-,German_Shepherd_chr20_47197369_47198298-,BD_1.0_CM061981.1_46616511_46617440-,Basenji_breed-1.1_CM016450.1_46443627_46444589-,Basenji_chr20_46642453_46643382-,Dingo_chr20_46775729_46776658-,canFam3_chr20_46507598_46508527-,UMICH_Zoey_3.1_CM016588.1_46231010_46231939-,Yella_v2_CM062151.1_46563190_46564119-,CA611_1.0_CM062020.1_46613905_46614834-,UU_Cfam_GSD_1.0_…
2-127.5	11	Basenji_chr20_46662011_46662934+,Basenji_breed-1.1_CM016450.1_46460829_46461785+,Dingo_chr20_46795313_46796236+,Labrador_retriever_chr20_47013689_47014612+,CA611_1.0_CM062020.1_46633422_46634345+,OD_1.0_CM061941.1_46766495_46767418+,UMICH_Zoey_3.1_CM016588.1_46248145_46249068+,UU_Cfam_GSD_1.0_CM021981.1_46937899_46938822+,Yella_v2_CM062151.1_46580335_46581258+,UNSW_AlpineDingo_1.0_CM041952.1_4696…
2-127.6	14	Dingo_chr20_46802753_46803682+,Basenji_chr20_46669447_46670376+,Gray_Wolf_chr20_11699868_11700797-,Labrador_retriever_chr20_47021114_47022043+,canFam3_chr20_46532526_46533548+,Basenji_breed-1.1_CM016450.1_46468262_46469191+,CA611_1.0_CM062020.1_46640852_46641781+,OD_1.0_CM061941.1_46773821_46774843+,UMICH_Zoey_3.1_CM016588.1_46255574_46256503+,Yella_v2_CM062151.1_46587661_46588683+,German_Shepher…
2-128	15	Basenji_chr18_39924871_39925803-,Dingo_chr18_40060951_40061883-,German_Shepherd_chr18_40399576_40400508-,Gray_Wolf_chr18_16133368_16134300+,Labrador_retriever_chr18_40760872_40761804-,canFam3_chr18_40065359_40066291-,BD_1.0_CM061979.1_40446611_40447543-,Basenji_breed-1.1_CM016448.2_41092004_41092936-,CA611_1.0_CM062018.1_40396655_40397587-,Clu-1_CM067736.1_40452606_40453538-,OD_1.0_CM061939.1_406…
2-129.1	14	Basenji_chr16_5433416_5434345-,Dingo_chr16_5698483_5699412-,German_Shepherd_chr16_5416554_5417483-,Gray_Wolf_chr16_56138832_56139761+,Labrador_retriever_chr16_5643855_5644784-,canFam3_chr16_5781387_5782316-,BD_1.0_CM061977.1_5242758_5243687-,Basenji_breed-1.1_CM016446.2_5543304_5544233-,CA611_1.0_CM062016.1_5290426_5291355-,Clu-1_CM067734.1_5392883_5393812-,OD_1.0_CM061937.1_5390010_5390939-,UMIC…
2-129.2	10	Basenji_chr16_5441741_5442673-,Dingo_chr16_5707178_5708110-,Gray_Wolf_chr16_56130141_56131073+,canFam3_chr16_5790121_5791053-,BD_1.0_CM061977.1_5251471_5252403-,Basenji_breed-1.1_CM016446.2_5552033_5552965-,CA611_1.0_CM062016.1_5299124_5300056-,OD_1.0_CM061937.1_5398734_5399666-,UMICH_Zoey_3.1_CM016584.1_5583886_5584818-,UU_Cfam_GSD_1.0_CM021977.1_5511260_5512192-,
2-129.3	15	Basenji_chr16_5447527_5448459-,Dingo_chr16_5712959_5713891-,German_Shepherd_chr16_5422433_5423365-,Gray_Wolf_chr16_56124360_56125292+,Labrador_retriever_chr16_5649711_5650643-,canFam3_chr16_5795909_5796841-,BD_1.0_CM061977.1_5257253_5258185-,Basenji_breed-1.1_CM016446.2_5557826_5558758-,CA611_1.0_CM062016.1_5304916_5305848-,Clu-1_CM067734.1_5398737_5399669-,OD_1.0_CM061937.1_5404522_5405454-,UMIC…
2-130	13	Basenji_chr15_17619531_17620508+,Dingo_chr15_17625153_17626130+,German_Shepherd_chr15_17759772_17760749+,Gray_Wolf_chr15_19209721_19210698+,Labrador_retriever_chr15_17882170_17883147+,canFam3_chr15_17624173_17625150+,BD_1.0_CM061976.1_17708307_17709284+,CA611_1.0_CM062015.1_17663368_17664345+,Clu-1_CM067733.1_17813359_17814336+,OD_1.0_CM061936.1_17772906_17773883+,UMICH_Zoey_3.1_CM016583.1_175656…
2-131	14	Basenji_chr9_47085326_47086273-,Dingo_chr9_48394419_48395366-,German_Shepherd_chr9_47928200_47929147-,Gray_Wolf_chr9_13982052_13982999+,Labrador_retriever_chr9_48027439_48028386-,canFam3_chr9_47191669_47192616-,BD_1.0_CM061970.1_47231772_47232719-,Basenji_breed-1.1_CM016439.2_46311755_46312702-,CA611_1.0_CM062009.1_47033462_47034409-,Clu-1_CM067727.1_46113470_46114417-,OD_1.0_CM061930.1_47592392_…
2-132.1	14	Dingo_chr1_101489533_101490477+,German_Shepherd_chr1_101870267_101871211+,Gray_Wolf_chr1_21176746_21177690+,Labrador_retriever_chr1_101929595_101930539+,canFam3_chr1_101283715_101284659+,BD_1.0_CM061962.1_101588553_101589497+,Basenji_breed-1.1_CM016431.2_102414492_102415352-,CA611_1.0_CM062001.1_101707663_101708607-,Clu-1_CM067719.1_101557292_101558236-,OD_1.0_CM061922.1_101768332_101769276-,UMIC…
2-132.2	15	Basenji_chr1_101295277_101296251-,Dingo_chr1_101498657_101499631-,German_Shepherd_chr1_101879400_101880374-,Gray_Wolf_chr1_21185884_21186858-,Labrador_retriever_chr1_101938717_101939691-,canFam3_chr1_101292824_101293798-,BD_1.0_CM061962.1_101597686_101598660-,Basenji_breed-1.1_CM016431.2_102405330_102406304+,CA611_1.0_CM062001.1_101696155_101697129+,Clu-1_CM067719.1_101548120_101549094+,OD_1.0_CM…
2-134	15	Basenji_chr18_39354921_39355862-,Dingo_chr18_39500490_39501431-,German_Shepherd_chr18_39821766_39822707-,Gray_Wolf_chr18_16703445_16704386+,Labrador_retriever_chr18_40182572_40183513-,canFam3_chr18_39505561_39506502-,BD_1.0_CM061979.1_39874501_39875442-,Basenji_breed-1.1_CM016448.2_40515721_40516662-,CA611_1.0_CM062018.1_39823798_39824739-,Clu-1_CM067736.1_39883424_39884365-,OD_1.0_CM061939.1_400…
2-135.1	14	Basenji_chr8_560673_561632+,Dingo_chr8_619067_620026+,German_Shepherd_chr8_812661_813620+,Gray_Wolf_chr8_75121606_75122565-,Labrador_retriever_chr8_659047_660006+,canFam3_chr8_611594_612553+,BD_1.0_CM061969.1_595281_596240+,Basenji_breed-1.1_CM016438.2_2474133_2475092+,CA611_1.0_CM062008.1_611238_612197+,OD_1.0_CM061929.1_615972_616931+,UMICH_Zoey_3.1_CM016576.1_598147_599106+,UNSW_AlpineDingo_1.…
2-135.2	15	Basenji_chr8_591630_592589+,Dingo_chr8_655484_656443+,German_Shepherd_chr8_848608_849567+,Gray_Wolf_chr8_75085580_75086539-,Labrador_retriever_chr8_695023_695982+,canFam3_chr8_647261_648220+,BD_1.0_CM061969.1_626417_627376+,Basenji_breed-1.1_CM016438.2_2510278_2511237+,CA611_1.0_CM062008.1_647410_648369+,Clu-1_CM067726.1_649144_650103+,OD_1.0_CM061929.1_652110_653069+,UMICH_Zoey_3.1_CM016576.1_63…
2-135.3	15	Basenji_chr8_680588_681529+,Dingo_chr8_744637_745578+,German_Shepherd_chr8_938004_938945+,Gray_Wolf_chr8_74996448_74997389-,Labrador_retriever_chr8_787231_788172+,canFam3_chr8_737285_738226+,BD_1.0_CM061969.1_717003_717944+,Basenji_breed-1.1_CM016438.2_2599428_2600369+,CA611_1.0_CM062008.1_736559_737500+,Clu-1_CM067726.1_739475_740416+,OD_1.0_CM061929.1_741249_742190+,UMICH_Zoey_3.1_CM016576.1_72…
2-136	15	Basenji_chr18_39091474_39092412+,Dingo_chr18_39236545_39237483+,German_Shepherd_chr18_39597772_39598710+,Gray_Wolf_chr18_16966098_16967036-,Labrador_retriever_chr18_39922166_39923104+,canFam3_chr18_39241055_39241993+,BD_1.0_CM061979.1_39611182_39612120+,Basenji_breed-1.1_CM016448.2_40252467_40253405+,CA611_1.0_CM062018.1_39560134_39561072+,Clu-1_CM067736.1_39621239_39622177+,OD_1.0_CM061939.1_398…
2-137.1	15	Basenji_chr18_37715011_37715955+,Dingo_chr18_37873990_37874934+,German_Shepherd_chr18_38216920_38217864+,Gray_Wolf_chr18_18302710_18303654-,Labrador_retriever_chr18_38552205_38553149+,canFam3_chr18_37892221_37893165+,BD_1.0_CM061979.1_38256316_38257260+,Basenji_breed-1.1_CM016448.2_38887229_38888173+,CA611_1.0_CM062018.1_38199326_38200270+,Clu-1_CM067736.1_38263326_38264270+,OD_1.0_CM061939.1_384…
2-137.2	15	canFam3_chr18_37955778_37956716-,Basenji_chr18_37785137_37786075-,Dingo_chr18_37938210_37939148-,German_Shepherd_chr18_38287269_38288207-,Gray_Wolf_chr18_18238676_18239614+,Labrador_retriever_chr18_38616597_38617535-,BD_1.0_CM061979.1_38327931_38328869-,Basenji_breed-1.1_CM016448.2_38957356_38958294-,CA611_1.0_CM062018.1_38269405_38270343-,Clu-1_CM067736.1_38338153_38339091-,OD_1.0_CM061939.1_385…
2-137.3	8	German_Shepherd_chr18_38299575_38300519-,Gray_Wolf_chr18_18226159_18227103+,Labrador_retriever_chr18_38629175_38630119-,canFam3_chr18_37968092_37969036-,UMICH_Zoey_3.1_CM016586.1_38226845_38227789-,UNSW_AlpineDingo_1.0_CM041950.1_38587633_38588577-,UU_Cfam_GSD_1.0_CM021979.1_38419967_38420911-,Yella_v2_CM062149.1_38448478_38449422-,
2-137.4	13	Basenji_chr18_37889149_37890093+,Dingo_chr18_38042497_38043441+,German_Shepherd_chr18_38389579_38390523+,Labrador_retriever_chr18_38729295_38730239+,canFam3_chr18_38058133_38059077+,BD_1.0_CM061979.1_38432084_38433028+,Basenji_breed-1.1_CM016448.2_39061417_39062361+,CA611_1.0_CM062018.1_38375214_38376158+,Clu-1_CM067736.1_38442158_38443102+,OD_1.0_CM061939.1_38619960_38620904+,UMICH_Zoey_3.1_CM01…
2-137.5	15	Basenji_chr18_37904863_37905807+,Dingo_chr18_38064280_38065224+,German_Shepherd_chr18_38405298_38406242+,Gray_Wolf_chr18_18129031_18129975-,Labrador_retriever_chr18_38744770_38745714+,canFam3_chr18_38073624_38074568+,BD_1.0_CM061979.1_38447573_38448517+,Basenji_breed-1.1_CM016448.2_39077142_39078086+,CA611_1.0_CM062018.1_38390693_38391637+,Clu-1_CM067736.1_38457870_38458814+,OD_1.0_CM061939.1_386…
2-138.1	13	Basenji_chr18_39515149_39516096-,Dingo_chr18_39653396_39654343-,German_Shepherd_chr18_39982099_39983046-,Gray_Wolf_chr18_16542647_16543594+,Labrador_retriever_chr18_40343213_40344160-,canFam3_chr18_39648933_39649880-,BD_1.0_CM061979.1_40036913_40037860-,Basenji_breed-1.1_CM016448.2_40678199_40679146-,CA611_1.0_CM062018.1_39985693_39986640-,Clu-1_CM067736.1_40044226_40045173-,OD_1.0_CM061939.1_402…
2-138.2	15	Basenji_chr18_39545489_39546436-,Dingo_chr18_39683313_39684260-,German_Shepherd_chr18_40012008_40012955-,Gray_Wolf_chr18_16512540_16513487+,Labrador_retriever_chr18_40373143_40374090-,canFam3_chr18_39678834_39679781-,BD_1.0_CM061979.1_40066778_40067725-,Basenji_breed-1.1_CM016448.2_40708114_40709061-,CA611_1.0_CM062018.1_40016043_40016990-,Clu-1_CM067736.1_40074232_40075179-,OD_1.0_CM061939.1_402…
2-138.3	16	Basenji_chr18_39568709_39569656-,Dingo_chr18_39706846_39707793-,German_Shepherd_chr18_40035359_40036306-,German_Shepherd_chr18_40039380_40040327-,Gray_Wolf_chr18_16489203_16490150+,Labrador_retriever_chr18_40396566_40397513-,canFam3_chr18_39702176_39703123-,BD_1.0_CM061979.1_40089978_40090925-,Basenji_breed-1.1_CM016448.2_40731433_40732380-,CA611_1.0_CM062018.1_40039379_40040326-,Clu-1_CM067736.1…
2-139	15	Basenji_chr14_2310991_2311947+,Dingo_chr14_2354126_2355082+,German_Shepherd_chr14_2264355_2265311+,Labrador_retriever_chr14_2346746_2347702+,canFam3_chr14_2613990_2614946+,BD_1.0_CM061975.1_2229716_2230672-,Basenji_breed-1.1_CM016444.1_8995502_8996458-,CA611_1.0_CM062014.1_2223059_2224015-,OD_1.0_CM061935.1_2208644_2209600-,UMICH_Zoey_3.1_CM016582.1_2510348_2511304+,UMICH_Zoey_3.1_REHQ01000590.1_…
2-140	14	Basenji_chr27_69468_70406-,Dingo_chr27_80222_81160-,German_Shepherd_chr27_68113_69051-,Gray_Wolf_chr27_98837_99775-,Labrador_retriever_chr27_73593_74531-,canFam3_chr27_68503_69441-,BD_1.0_CM061988.1_46314257_46315192+,Basenji_breed-1.1_CM016457.1_1440825_1441763-,CA611_1.0_CM062027.1_46292242_46293180+,Clu-1_CM067745.1_46347651_46348589+,OD_1.0_CM061948.1_46418572_46419507+,UNSW_AlpineDingo_1.0_C…
2-142	14	Basenji_chr18_39708428_39709399+,Dingo_chr18_39845156_39846127+,German_Shepherd_chr18_40183664_40184635+,Gray_Wolf_chr18_16350813_16351784-,Labrador_retriever_chr18_40535873_40536844+,canFam3_chr18_39846318_39847289+,Basenji_breed-1.1_CM016448.2_40875945_40876916+,CA611_1.0_CM062018.1_40180320_40181291+,Clu-1_CM067736.1_40236147_40237118+,OD_1.0_CM061939.1_40437603_40438574+,UMICH_Zoey_3.1_CM0165…
2-146.1	13	Basenji_chr18_39248920_39249855+,Dingo_chr18_39394468_39395403+,German_Shepherd_chr18_39719016_39719951+,Gray_Wolf_chr18_16809572_16810507-,Labrador_retriever_chr18_40079638_40080573+,canFam3_chr18_39399392_39400327+,Basenji_breed-1.1_CM016448.2_40409656_40410591+,CA611_1.0_CM062018.1_39717634_39718569+,Clu-1_CM067736.1_39780486_39781421+,OD_1.0_CM061939.1_39970229_39971164+,UNSW_AlpineDingo_1.0_…
2-146.2	14	Basenji_chr18_39262425_39263360+,Dingo_chr18_39407985_39408920+,German_Shepherd_chr18_39732556_39733491+,Gray_Wolf_chr18_16796056_16796991-,Labrador_retriever_chr18_40093156_40094091+,canFam3_chr18_39412932_39413867+,BD_1.0_CM061979.1_39781827_39782762+,Basenji_breed-1.1_CM016448.2_40423213_40424148+,CA611_1.0_CM062018.1_39731195_39732130+,Clu-1_CM067736.1_39793995_39794930+,OD_1.0_CM061939.1_399…
2-147.1	14	Basenji_chr18_39376725_39377684-,Dingo_chr18_39522348_39523307-,German_Shepherd_chr18_39843553_39844512-,Gray_Wolf_chr18_16681406_16682365+,Labrador_retriever_chr18_40204856_40205815-,canFam3_chr18_39527363_39528322-,BD_1.0_CM061979.1_39896784_39897743-,Basenji_breed-1.1_CM016448.2_40537526_40538485-,CA611_1.0_CM062018.1_39845772_39846731-,Clu-1_CM067736.1_39905710_39906669-,OD_1.0_CM061939.1_400…
2-147.2	15	Basenji_chr18_39384223_39385185-,Dingo_chr18_39529848_39530810-,German_Shepherd_chr18_39851058_39852020-,Gray_Wolf_chr18_16673879_16674841+,Labrador_retriever_chr18_40212370_40213332-,canFam3_chr18_39534869_39535831-,BD_1.0_CM061979.1_39904288_39905250-,Basenji_breed-1.1_CM016448.2_40545033_40545995-,CA611_1.0_CM062018.1_39853285_39854247-,Clu-1_CM067736.1_39913218_39914180-,OD_1.0_CM061939.1_401…
2-148	15	Basenji_chr18_39094215_39095150-,Dingo_chr18_39239233_39240168-,German_Shepherd_chr18_39600513_39601448-,Gray_Wolf_chr18_16963417_16964352+,Labrador_retriever_chr18_39924904_39925839-,canFam3_chr18_39243793_39244728-,BD_1.0_CM061979.1_39613923_39614858-,Basenji_breed-1.1_CM016448.2_40255208_40256143-,CA611_1.0_CM062018.1_39562876_39563811-,Clu-1_CM067736.1_39623928_39624863-,OD_1.0_CM061939.1_398…
2-149	15	Basenji_chr16_5867293_5868234+,Dingo_chr16_6131258_6132199+,German_Shepherd_chr16_5840462_5841403+,Gray_Wolf_chr16_55705926_55706867-,Labrador_retriever_chr16_6067740_6068681+,canFam3_chr16_6214126_6215067+,BD_1.0_CM061977.1_5676411_5677352+,Basenji_breed-1.1_CM016446.2_5984429_5985370+,CA611_1.0_CM062016.1_5731466_5732407+,Clu-1_CM067734.1_5817241_5818182+,OD_1.0_CM061937.1_5830860_5831801+,UMIC…
2-151	17	Basenji_chr30_268798_269772+,Dingo_chr30_295054_296028+,German_Shepherd_chr30_1021025_1021999+,Gray_Wolf_chr30_1413641_1414615+,Labrador_retriever_chr30_221245_222219+,canFam3_chr30_131500_132474+,BD_1.0_CM061991.1_257754_258728+,Basenji_breed-1.1_CM016460.2_58721_59695+,CA611_1.0_CM062030.1_269523_270497+,Clu-1_CM067748.1_205521_206495+,OD_1.0_CM061951.1_320054_321028+,UMICH_Zoey_3.1_CM016598.1_…
2-152	15	Basenji_chr9_32693502_32694443+,Dingo_chr9_34014006_34014947+,German_Shepherd_chr9_33401785_33402726+,Gray_Wolf_chr9_28360782_28361723-,Labrador_retriever_chr9_33625460_33626401+,canFam3_chr9_32818118_32819059+,BD_1.0_CM061970.1_32849165_32850106+,Basenji_breed-1.1_CM016439.2_32061916_32062857+,CA611_1.0_CM062009.1_32644118_32645059+,Clu-1_CM067727.1_31714462_31715403+,OD_1.0_CM061930.1_33106980_…
2-153	12	Basenji_chr18_39320688_39321617+,Dingo_chr18_39466221_39467150+,Gray_Wolf_chr18_16737821_16738750-,Labrador_retriever_chr18_40148339_40149268+,canFam3_chr18_39471348_39472277+,BD_1.0_CM061979.1_39840297_39841226+,Basenji_breed-1.1_CM016448.2_40481481_40482410+,CA611_1.0_CM062018.1_39789552_39790481+,OD_1.0_CM061939.1_40042233_40043162+,UMICH_Zoey_3.1_CM016586.1_39753488_39754417+,UNSW_AlpineDingo…
2-154.1	15	UNSW_AlpineDingo_1.0_CM041948.1_6349793_6350734+,Clu-1_CM067734.1_6239368_6240309+,Yella_v2_CM062147.1_6114089_6115030+,UU_Cfam_GSD_1.0_CM021977.1_6352876_6353817+,UMICH_Zoey_3.1_CM016584.1_6437152_6438093+,OD_1.0_CM061937.1_6252188_6253129+,CA611_1.0_CM062016.1_6153186_6154127+,Basenji_breed-1.1_CM016446.2_6405894_6406835+,BD_1.0_CM061977.1_6097893_6098834+,canFam3_chr16_6578449_6579390+,Labrado…
2-154.2	16	UU_Cfam_GSD_1.0_CM021977.1_7050678_7051622-,UNSW_AlpineDingo_1.0_CM041948.1_7061102_7062046-,Yella_v2_CM062147.1_6811998_6812942-,UMICH_Zoey_3.1_CM016584.1_7140580_7141524-,Clu-1_CM067734.1_6946416_6947360-,CA611_1.0_CM062016.1_6864923_6865867-,Basenji_breed-1.1_CM016446.2_7107987_7108931-,BD_1.0_CM061977.1_6796240_6797184-,Un_canFam3_chrUn_370_1314-,canFam3_chr16_7265702_7266646-,Labrador_retrie…
2-154.3	16	Dingo_chr16_7264234_7265178-,Basenji_chr16_6996877_6997821-,German_Shepherd_chr16_6962673_6963617-,Gray_Wolf_chr16_54568366_54569310+,Labrador_retriever_chr16_7201027_7201971-,canFam3_chr16_7279517_7280461-,Un_canFam3_chrUn_14185_15129-,BD_1.0_CM061977.1_6810054_6810998-,Basenji_breed-1.1_CM016446.2_7121802_7122746-,Basenji_breed-1.1_CM016446.2_7135665_7136609-,Clu-1_CM067734.1_6960268_6961212-,U…
2-154.4	15	Dingo_chr16_7278189_7279133-,Gray_Wolf_chr16_54554379_54555323+,Clu-1_CM067734.1_6974255_6975199-,OD_1.0_CM061937.1_6969995_6970939-,UNSW_AlpineDingo_1.0_CM041948.1_7088912_7089856-,canFam3_chr16_7293646_7294590-,Basenji_chr16_7011003_7011947-,German_Shepherd_chr16_6976803_6977747-,Labrador_retriever_chr16_7215156_7216100-,BD_1.0_CM061977.1_6824175_6825119-,Basenji_breed-1.1_CM016446.2_7149795_71…
2-155	15	Basenji_chr14_1264781_1265725-,Dingo_chr14_1238815_1239759-,German_Shepherd_chr14_1224785_1225729-,Gray_Wolf_chr14_59986550_59987494+,Labrador_retriever_chr14_1293594_1294538-,canFam3_chr14_1572128_1573072-,BD_1.0_CM061975.1_1217473_1218417-,Basenji_breed-1.1_CM016444.1_7819025_7819969-,CA611_1.0_CM062014.1_1214560_1215504-,Clu-1_CM067732.1_1307899_1308843-,OD_1.0_CM061935.1_1192807_1193751-,UMIC…
2-156	13	Basenji_chr18_40736931_40737884-,Dingo_chr18_40920329_40921282-,German_Shepherd_chr18_41352186_41353139-,Labrador_retriever_chr18_41697735_41698688-,canFam3_chr18_41058814_41059767-,BD_1.0_CM061979.1_41092577_41093530-,Basenji_breed-1.1_CM016448.2_41911435_41912388-,CA611_1.0_CM062018.1_41133267_41134220-,OD_1.0_CM061939.1_41399703_41400656-,UMICH_Zoey_3.1_CM016586.1_41162159_41163112-,UNSW_Alpin…
2-157	27	canFam3_chr3_31546074_31547012+,Labrador_retriever_chr3_31281368_31282306-,BD_1.0_CM061964.1_31202877_31203815-,Basenji_breed-1.1_CM016448.2_25920335_25921273-,OD_1.0_CM061924.1_31241087_31242025-,UMICH_Zoey_3.1_CM016571.1_31193010_31193948-,UU_Cfam_GSD_1.0_CM021964.1_31540852_31541790-,Yella_v2_CM062134.1_31187045_31187983-,Un_canFam3_chrUn_4203_5141-,Dingo_chr10_16359251_16360189-,Gray_Wolf_chr…
2-158	11	Basenji_chr18_39974423_39975361-,German_Shepherd_chr18_40449156_40450094-,Gray_Wolf_chr18_16083830_16084768+,Labrador_retriever_chr18_40810500_40811438-,canFam3_chr18_40114899_40115837-,BD_1.0_CM061979.1_40496156_40497094-,Basenji_breed-1.1_CM016448.2_41141553_41142491-,Clu-1_CM067736.1_40510929_40511867-,OD_1.0_CM061939.1_40705348_40706286-,UNSW_AlpineDingo_1.0_CM041950.1_40730763_40731701-,Yell…
2-159	12	Basenji_chr20_51586494_51587432-,Dingo_chr20_51724687_51725625-,Gray_Wolf_chr20_6789547_6790485+,Labrador_retriever_chr20_51954362_51955300-,BD_1.0_CM061981.1_51532952_51533890-,CA611_1.0_CM062020.1_51556662_51557600-,Clu-1_CM067738.1_52099138_52100076-,OD_1.0_CM061941.1_51701449_51702387-,UMICH_Zoey_3.1_CM016588.1_51161520_51162458-,UNSW_AlpineDingo_1.0_CM041952.1_51987795_51988733-,UU_Cfam_GSD_…
2-160.1	13	Basenji_chr18_39502904_39503854-,Dingo_chr18_39641041_39641991-,German_Shepherd_chr18_39969911_39970861-,Gray_Wolf_chr18_16554813_16555763+,Labrador_retriever_chr18_40331012_40331962-,BD_1.0_CM061979.1_40024722_40025672-,CA611_1.0_CM062018.1_39973331_39974281-,Clu-1_CM067736.1_40032047_40032997-,OD_1.0_CM061939.1_40226909_40227859-,UMICH_Zoey_3.1_CM016586.1_39937263_39938213-,UNSW_AlpineDingo_1.0…
2-160.2	18	Basenji_chr18_39526836_39527786-,Basenji_chr18_39556813_39557787-,Dingo_chr18_39664616_39665566-,German_Shepherd_chr18_39993370_39994320-,Gray_Wolf_chr18_16531164_16532114+,Labrador_retriever_chr18_40354486_40355436-,canFam3_chr18_39660198_39661148-,BD_1.0_CM061979.1_40048118_40049068-,BD_1.0_CM061979.1_40078067_40079041-,Basenji_breed-1.1_CM016448.2_40689459_40690409-,CA611_1.0_CM062018.1_399973…
2-160.3	10	Dingo_chr18_39694859_39695833-,German_Shepherd_chr18_40023366_40024340-,Gray_Wolf_chr18_16501169_16502143+,Labrador_retriever_chr18_40384568_40385542-,canFam3_chr18_39690184_39691158-,CA611_1.0_CM062018.1_40027393_40028367-,OD_1.0_CM061939.1_40280330_40281304-,UMICH_Zoey_3.1_CM016586.1_39990677_39991651-,UNSW_AlpineDingo_1.0_CM041950.1_40312994_40313968-,UU_Cfam_GSD_1.0_CM021979.1_40139488_401404…
2-162	16	Basenji_chr14_2292009_2292968+,Dingo_chr14_2335156_2336115+,German_Shepherd_chr14_2245383_2246342+,Gray_Wolf_chr14_58438635_58439594-,Gray_Wolf_chr14_58970811_58971770-,Labrador_retriever_chr14_2327775_2328734+,canFam3_chr14_2595008_2595967+,BD_1.0_CM061975.1_2248686_2249645-,Basenji_breed-1.1_CM016444.1_9014467_9015426-,CA611_1.0_CM062014.1_2241981_2242940-,Clu-1_CM067732.1_2341926_2342885+,OD_1…
2-165	15	Basenji_chr35_26032440_26033384-,Dingo_chr35_26199798_26200742-,German_Shepherd_chr35_26280144_26281088-,Gray_Wolf_chr35_27978584_27979528-,Labrador_retriever_chr35_26313574_26314518-,canFam3_chr35_26016794_26017738-,BD_1.0_CM061996.1_26789989_26790933-,Basenji_breed-1.1_CM016465.1_30521838_30522782-,CA611_1.0_CM062035.1_26766749_26767693-,Clu-1_CM067753.1_26218699_26219643-,OD_1.0_CM061956.1_267…
2-166.1	14	Basenji_chr21_30646783_30647730-,German_Shepherd_chr21_31221353_31222300-,Gray_Wolf_chr21_20454254_20455201+,Labrador_retriever_chr21_31165506_31166453-,canFam3_chr21_30346997_30347944-,BD_1.0_CM061982.1_30463574_30464521-,Basenji_breed-1.1_CM016451.2_30500446_30501393-,CA611_1.0_CM062021.1_30582847_30583794-,Clu-1_CM067739.1_30805231_30806178-,OD_1.0_CM061942.1_30511504_30512451-,UMICH_Zoey_3.1_…
2-166.2	17	Basenji_chr21_30915109_30916056-,Dingo_chr21_31052451_31053398-,Dingo_chr21_31104297_31105244-,German_Shepherd_chr21_31486434_31487381-,Gray_Wolf_chr21_20214222_20215169+,canFam3_chr21_30613535_30614482-,BD_1.0_CM061982.1_30722081_30723028-,Basenji_breed-1.1_CM016451.2_30773492_30774439-,Basenji_breed-1.1_CM016451.2_30829709_30830656-,Basenji_breed-1.1_SDHF02001666.1_38636_39583-,CA611_1.0_CM0620…
2-168	15	Basenji_chr33_5427217_5428185+,Dingo_chr33_5517939_5518907+,German_Shepherd_chr33_5545619_5546587+,Gray_Wolf_chr33_6558931_6559899+,Labrador_retriever_chr33_5486519_5487472+,canFam3_chr33_5347148_5348116+,BD_1.0_CM061994.1_5561051_5562019+,Basenji_breed-1.1_CM016463.1_5596291_5597259+,CA611_1.0_CM062033.1_5599539_5600507+,Clu-1_CM067751.1_6147221_6148189+,OD_1.0_CM061954.1_5514188_5515156+,UMICH_…
2-170	15	Basenji_chr21_30456806_30457738-,Dingo_chr21_30623984_30624916-,German_Shepherd_chr21_31037569_31038501-,Gray_Wolf_chr21_20635558_20636490+,Labrador_retriever_chr21_30980279_30981211-,canFam3_chr21_30160857_30161789-,BD_1.0_CM061982.1_30267198_30268130-,Basenji_breed-1.1_CM016451.2_30310337_30311269-,CA611_1.0_CM062021.1_30391616_30392548-,Clu-1_CM067739.1_30612453_30613385-,OD_1.0_CM061942.1_303…
2-171	15	Basenji_chr11_2735321_2736259-,Dingo_chr11_2845653_2846591-,German_Shepherd_chr11_3120242_3121180-,Gray_Wolf_chr11_3313076_3314014-,Labrador_retriever_chr11_2685683_2686621-,canFam3_chr11_2709377_2710315-,BD_1.0_CM061972.1_2682925_2683863-,Basenji_breed-1.1_CM016441.2_2723717_2724655-,CA611_1.0_CM062011.1_2692190_2693128-,Clu-1_CM067729.1_2822390_2823328-,OD_1.0_CM061932.1_2645799_2646737-,UMICH_…
2-172	15	Basenji_chr11_51993056_51994015-,Dingo_chr11_51827201_51828160-,German_Shepherd_chr11_52443501_52444460-,Gray_Wolf_chr11_53676922_53677881-,Labrador_retriever_chr11_53464128_53465087-,canFam3_chr11_52399129_52400088-,BD_1.0_CM061972.1_51850039_51850998-,Basenji_breed-1.1_CM016441.2_50628665_50629624-,CA611_1.0_CM062011.1_51875541_51876500-,Clu-1_CM067729.1_52081622_52082581-,OD_1.0_CM061932.1_519…
2-174.1	12	Basenji_chr21_31678926_31679894-,German_Shepherd_chr21_32249511_32250479-,Gray_Wolf_chr21_19434980_19435945-,Gray_Wolf_chr21_19451589_19452557+,Labrador_retriever_chr21_32242929_32243897-,canFam3_chr21_31378582_31379550-,BD_1.0_CM061982.1_31484519_31485487-,CA611_1.0_CM062021.1_31606821_31607789-,Clu-1_CM067739.1_31829740_31830708-,OD_1.0_CM061942.1_31541756_31542724-,UU_Cfam_GSD_1.0_CM021982.1_3…
2-174.2	14	Basenji_chr21_31695530_31696495+,Dingo_chr21_31896720_31897685+,German_Shepherd_chr21_32266334_32267299+,Labrador_retriever_chr21_32259744_32260709+,canFam3_chr21_31395182_31396147+,BD_1.0_CM061982.1_31501343_31502308+,Basenji_breed-1.1_CM016451.2_31612360_31613325+,CA611_1.0_CM062021.1_31623422_31624387+,Clu-1_CM067739.1_31846343_31847308+,OD_1.0_CM061942.1_31558569_31559534+,UMICH_Zoey_3.1_CM01…
2-175.1	15	Basenji_chr11_60138213_60139196+,Dingo_chr11_59978576_59979559+,German_Shepherd_chr11_60625920_60626903+,Gray_Wolf_chr11_61820892_61821875+,Labrador_retriever_chr11_61602156_61603139+,canFam3_chr11_60467150_60468133+,BD_1.0_CM061972.1_59950835_59951818+,Basenji_breed-1.1_CM016441.2_58784045_58785028+,CA611_1.0_CM062011.1_60028308_60029291+,Clu-1_CM067729.1_60225407_60226390+,OD_1.0_CM061932.1_600…
2-175.2	15	Basenji_chr11_60236738_60237679-,Dingo_chr11_60077897_60078838-,German_Shepherd_chr11_60724357_60725298-,Gray_Wolf_chr11_61919166_61920107-,Labrador_retriever_chr11_61701056_61701997-,canFam3_chr11_60565459_60566400-,BD_1.0_CM061972.1_60049311_60050252-,Basenji_breed-1.1_CM016441.2_58882719_58883660-,CA611_1.0_CM062011.1_60127187_60128128-,Clu-1_CM067729.1_60323614_60324555-,OD_1.0_CM061932.1_601…
2-177	15	Basenji_chr14_874935_875861+,Dingo_chr14_849050_849976+,German_Shepherd_chr14_835174_836100+,Gray_Wolf_chr14_60351883_60352809-,Labrador_retriever_chr14_903718_904644+,canFam3_chr14_1184208_1185134+,BD_1.0_CM061975.1_832659_833585+,Basenji_breed-1.1_CM016444.1_7429290_7430216+,CA611_1.0_CM062014.1_830368_831294+,Clu-1_CM067732.1_918207_919133+,OD_1.0_CM061935.1_807928_808854+,UMICH_Zoey_3.1_CM016…
2-178	15	Basenji_chr15_17424291_17425259+,Dingo_chr15_17436479_17437447+,German_Shepherd_chr15_17563272_17564240+,Gray_Wolf_chr15_19045455_19046423+,Labrador_retriever_chr15_17687074_17688042+,canFam3_chr15_17430822_17431790+,BD_1.0_CM061976.1_17518251_17519219+,Basenji_breed-1.1_CM016445.2_17535986_17536954+,CA611_1.0_CM062015.1_17474326_17475294+,Clu-1_CM067733.1_17624206_17625174+,OD_1.0_CM061936.1_175…
2-179	13	Basenji_chr27_99347_100285-,Dingo_chr27_110367_111305-,German_Shepherd_chr27_98304_99242-,Gray_Wolf_chr27_128742_129680-,Labrador_retriever_chr27_103681_104619-,canFam3_chr27_98702_99640-,BD_1.0_CM061988.1_46284079_46285017+,Basenji_breed-1.1_CM016457.1_1470709_1471647-,CA611_1.0_CM062027.1_46262347_46263285+,OD_1.0_CM061948.1_46388618_46389556+,UNSW_AlpineDingo_1.0_CM041958.1_112618_113556-,UU_C…
2-180	15	Basenji_chr18_37081831_37082766-,Dingo_chr18_37245938_37246873-,German_Shepherd_chr18_37584363_37585298-,Gray_Wolf_chr18_18935803_18936738+,Labrador_retriever_chr18_37915635_37916570-,canFam3_chr18_37275086_37276021-,BD_1.0_CM061979.1_37624782_37625717-,Basenji_breed-1.1_CM016448.2_38277069_38278004-,CA611_1.0_CM062018.1_37560113_37561048-,Clu-1_CM067736.1_37624091_37625026-,OD_1.0_CM061939.1_378…
2-181	15	Basenji_chr18_40726766_40727698-,Dingo_chr18_40910149_40911081-,German_Shepherd_chr18_41342015_41342947-,Gray_Wolf_chr18_15193038_15193970+,Labrador_retriever_chr18_41687543_41688475-,canFam3_chr18_41048647_41049579-,BD_1.0_CM061979.1_41082404_41083336-,Basenji_breed-1.1_CM016448.2_41901264_41902196-,CA611_1.0_CM062018.1_41123098_41124030-,Clu-1_CM067736.1_41351450_41352382-,OD_1.0_CM061939.1_413…
2-182.1	14	Basenji_chr2_55868172_55869116+,Dingo_chr2_56165835_56166779+,German_Shepherd_chr2_56974402_56975346+,Gray_Wolf_chr2_58387302_58388246+,Labrador_retriever_chr2_58041934_58042878+,canFam3_chr2_57507663_57508607+,BD_1.0_CM061963.1_56019776_56020720+,Basenji_breed-1.1_CM016432.1_55741154_55742098+,CA611_1.0_CM062002.1_56080488_56081432+,OD_1.0_CM061923.1_56183422_56184366+,UMICH_Zoey_3.1_CM016570.1_…
2-182.2	14	Basenji_chr27_60709_61653+,Dingo_chr27_71478_72422+,German_Shepherd_chr27_59354_60298+,Gray_Wolf_chr27_89941_90966+,Labrador_retriever_chr27_64832_65776+,canFam3_chr27_59750_60694+,BD_1.0_CM061988.1_46322725_46323669-,Basenji_breed-1.1_CM016457.1_1432070_1433014+,CA611_1.0_CM062027.1_46300992_46301936-,Clu-1_CM067745.1_46356470_46357495-,OD_1.0_CM061948.1_46427039_46427983-,UNSW_AlpineDingo_1.0_C…
2-183.1	16	Basenji_chr18_40902924_40903853-,Dingo_chr18_41089648_41090577-,German_Shepherd_chr18_41517669_41518598-,Gray_Wolf_chr18_14848470_14849399+,Gray_Wolf_chr18_15019062_15019991+,Labrador_retriever_chr18_41864325_41865254-,canFam3_chr18_41208410_41209339-,BD_1.0_CM061979.1_41258065_41258994-,Basenji_breed-1.1_CM016448.2_42077163_42078092-,CA611_1.0_CM062018.1_41301643_41302572-,Clu-1_CM067736.1_41527…
2-183.2	14	Basenji_chr18_41080731_41081660-,Dingo_chr18_41278127_41279056-,German_Shepherd_chr18_41695536_41696465-,Gray_Wolf_chr18_14649438_14650367+,Labrador_retriever_chr18_42038873_42039802-,canFam3_chr18_41384209_41385138-,BD_1.0_CM061979.1_41435892_41436821-,Basenji_breed-1.1_CM016448.2_42256423_42257352-,CA611_1.0_CM062018.1_41480888_41481817-,Clu-1_CM067736.1_41708738_41709667-,OD_1.0_CM061939.1_417…
2-184	13	Basenji_chr38_23133075_23134007+,Dingo_chr38_23319646_23320578+,German_Shepherd_chr38_23382432_23383364+,Gray_Wolf_chr38_25190474_25191406+,Labrador_retriever_chr38_22833893_22834825+,canFam3_chr38_22711249_22712181+,BD_1.0_CM061999.1_23393972_23394904+,Basenji_breed-1.1_SDHF02001592.1_3686_4618-,CA611_1.0_CM062038.1_23241424_23242356+,Clu-1_CM067756.1_23467065_23467997+,OD_1.0_CM061959.1_2343204…
2-185	18	Basenji_chr14_2061237_2062172-,Dingo_chr14_2092158_2093093-,German_Shepherd_chr14_2013444_2014379-,Gray_Wolf_chr14_58683098_58684033+,Gray_Wolf_chr14_59214689_59215624+,Labrador_retriever_chr14_2082735_2083670-,canFam3_chr14_2351634_2352569-,BD_1.0_CM061975.1_2310087_2311022-,Basenji_breed-1.1_CM016444.1_8731893_8732795+,CA611_1.0_CM062014.1_1999502_2000437-,CA611_1.0_CM062014.1_2329330_2330265-,…
2-186	14	Basenji_chr9_47096374_47097321-,Dingo_chr9_48405451_48406398-,German_Shepherd_chr9_47939261_47940208-,Gray_Wolf_chr9_13971015_13971962+,Labrador_retriever_chr9_48038480_48039427-,canFam3_chr9_47202710_47203657-,Basenji_breed-1.1_CM016439.2_46322817_46323764-,CA611_1.0_CM062009.1_47044502_47045449-,Clu-1_CM067727.1_46124522_46125469-,OD_1.0_CM061930.1_47603430_47604377-,UMICH_Zoey_3.1_CM016577.1_4…
2-187.1	15	Basenji_chr5_10399654_10400586-,Dingo_chr5_10422592_10423524-,German_Shepherd_chr5_10548668_10549600-,Gray_Wolf_chr5_11071785_11072717-,Labrador_retriever_chr5_10364153_10365085-,canFam3_chr5_10414897_10415829-,BD_1.0_CM061966.1_10413689_10414618-,Basenji_breed-1.1_CM016435.1_2009943_2010875-,CA611_1.0_CM062005.1_10388183_10389115-,Clu-1_CM067723.1_10549710_10550642-,OD_1.0_CM061926.1_10385326_10…
2-187.2	15	Basenji_chr5_10410097_10411029-,Dingo_chr5_10433062_10433994-,German_Shepherd_chr5_10559138_10560070-,Gray_Wolf_chr5_11082259_11083191-,Labrador_retriever_chr5_10374623_10375555-,canFam3_chr5_10425367_10426299-,BD_1.0_CM061966.1_10424155_10425087-,Basenji_breed-1.1_CM016435.1_2020413_2021345-,CA611_1.0_CM062005.1_10398650_10399582-,Clu-1_CM067723.1_10560185_10561117-,OD_1.0_CM061926.1_10395795_10…
2-188.1	15	BD_1.0_CM061971.1_17039876_17040847-,CA611_1.0_CM062010.1_17279579_17280550-,OD_1.0_CM061931.1_17178237_17179208-,UNSW_AlpineDingo_1.0_CM041943.1_17719446_17720417-,Yella_v2_CM062141.1_17059412_17060383-,UU_Cfam_GSD_1.0_CM021971.1_17214496_17215467-,UMICH_Zoey_3.1_CM016578.1_16847800_16848771-,Clu-1_CM067728.1_17524541_17525512-,Basenji_breed-1.1_CM016440.2_17090291_17091262-,Un_canFam3_chrUn_248…
2-188.2	13	Yella_v2_CM062141.1_16305205_16306143-,UU_Cfam_GSD_1.0_CM021971.1_16477053_16477991-,UNSW_AlpineDingo_1.0_CM041943.1_16990592_16991530-,UMICH_Zoey_3.1_CM016578.1_16101990_16102928-,Clu-1_CM067728.1_16800577_16801515-,CA611_1.0_CM062010.1_16501405_16502343-,Basenji_breed-1.1_CM016440.2_16031077_16032015+,Un_canFam3_chrUn_8836_9774+,Labrador_retriever_chr10_16287015_16287953-,Gray_Wolf_chr10_179799…
2-190	14	Basenji_chr5_10494245_10495207+,Dingo_chr5_10520238_10521200+,German_Shepherd_chr5_10642937_10643899+,Gray_Wolf_chr5_11166053_11167015+,Labrador_retriever_chr5_10458684_10459646+,canFam3_chr5_10509418_10510380+,BD_1.0_CM061966.1_10509041_10510003+,CA611_1.0_CM062005.1_10482702_10483664+,Clu-1_CM067723.1_10643990_10644952+,OD_1.0_CM061926.1_10480457_10481419+,UMICH_Zoey_3.1_CM016573.1_10525588_105…
2-191	15	Basenji_chr18_39408633_39409592-,Dingo_chr18_39554486_39555445-,German_Shepherd_chr18_39875464_39876423-,Gray_Wolf_chr18_16649261_16650220+,Labrador_retriever_chr18_40236557_40237516-,canFam3_chr18_39559281_39560240-,BD_1.0_CM061979.1_39928473_39929432-,Basenji_breed-1.1_CM016448.2_40569442_40570401-,CA611_1.0_CM062018.1_39877490_39878449-,Clu-1_CM067736.1_39937386_39938345-,OD_1.0_CM061939.1_401…
2-192	14	Basenji_chr18_38049258_38050199-,Dingo_chr18_38208561_38209502-,German_Shepherd_chr18_38549634_38550575-,Gray_Wolf_chr18_17986492_17987433+,Labrador_retriever_chr18_38893039_38893980-,canFam3_chr18_38218143_38219084-,BD_1.0_CM061979.1_38592026_38592967-,CA611_1.0_CM062018.1_38535072_38536013-,Clu-1_CM067736.1_38602072_38603013-,OD_1.0_CM061939.1_38780322_38781263-,UMICH_Zoey_3.1_CM016586.1_384766…
2-193	15	Basenji_chr14_1193532_1194476-,Dingo_chr14_1167540_1168484-,German_Shepherd_chr14_1153531_1154475-,Gray_Wolf_chr14_60058358_60059302+,Labrador_retriever_chr14_1222289_1223233-,canFam3_chr14_1501302_1502246-,BD_1.0_CM061975.1_1146006_1146950-,Basenji_breed-1.1_CM016444.1_7747744_7748688-,CA611_1.0_CM062014.1_1143190_1144134-,Clu-1_CM067732.1_1236607_1237551-,OD_1.0_CM061935.1_1121370_1122314-,UMIC…
2-196	14	Basenji_chr35_25230758_25231732-,German_Shepherd_chr35_25470922_25471896-,Gray_Wolf_chr35_27174296_27175270-,Labrador_retriever_chr35_25512107_25513081-,canFam3_chr35_25214917_25215891-,BD_1.0_CM061996.1_25986026_25987000-,Basenji_breed-1.1_CM016465.1_29671629_29672603-,CA611_1.0_CM062035.1_25959766_25960740-,Clu-1_CM067753.1_25443766_25444740-,OD_1.0_CM061956.1_25923508_25924482-,UMICH_Zoey_3.1_…
2-198.1	13	Basenji_chr10_17067346_17068257-,German_Shepherd_chr10_17676468_17677379-,Gray_Wolf_chr10_18686527_18687438-,Labrador_retriever_chr10_17011654_17012565-,Un_canFam3_chrUn_263133_264044+,BD_1.0_CM061971.1_17025718_17026629-,Basenji_breed-1.1_CM016440.2_17075667_17076578-,Clu-1_CM067728.1_17509919_17510830-,OD_1.0_CM061931.1_17164081_17164992-,UU_Cfam_GSD_1.0_CM021971.1_17199866_17200777-,Yella_v2_C…
2-198.2	13	German_Shepherd_chr3_31512796_31513758-,Basenji_chr3_31332642_31333604+,Gray_Wolf_chr3_32619272_32620234-,Labrador_retriever_chr3_31368097_31369059+,canFam3_chr3_31407197_31408159+,Basenji_breed-1.1_SDHF02001444.1_107588_108550-,UMICH_Zoey_3.1_CM016571.1_31405880_31406842+,UNSW_AlpineDingo_1.0_CM041936.1_31733509_31734471-,UU_Cfam_GSD_1.0_MU018722.1_117131_118093+,Un_CA611_1.0_CM062010.1_16611644…
2-199	15	Basenji_chr5_10282886_10283827-,Dingo_chr5_10305686_10306627-,German_Shepherd_chr5_10430969_10431907-,Gray_Wolf_chr5_10954097_10955038-,Labrador_retriever_chr5_10246670_10247611-,canFam3_chr5_10297138_10298079-,BD_1.0_CM061966.1_10294658_10295599-,Basenji_breed-1.1_CM016435.1_1892485_1893426-,CA611_1.0_CM062005.1_10270792_10271733-,Clu-1_CM067723.1_10431988_10432929-,OD_1.0_CM061926.1_10266281_10…
2-201	15	Basenji_chr17_57926669_57927628+,Dingo_chr17_57916351_57917310+,German_Shepherd_chr17_59048342_59049301+,Gray_Wolf_chr17_6414129_6415088-,Labrador_retriever_chr17_58999636_59000595+,canFam3_chr17_57996386_57997345+,BD_1.0_CM061978.1_58031496_58032455+,Basenji_breed-1.1_CM016447.1_57886119_57887072+,CA611_1.0_CM062017.1_57942890_57943849+,Clu-1_CM067735.1_58034258_58035217+,OD_1.0_CM061938.1_58149…
2-202.1	14	Basenji_chr20_47286022_47287011-,Dingo_chr20_47435912_47436901-,German_Shepherd_chr20_47833929_47834918-,Gray_Wolf_chr20_11086194_11087183+,Labrador_retriever_chr20_47637212_47638201-,canFam3_chr20_47145621_47146610-,BD_1.0_CM061981.1_47253887_47254876-,CA611_1.0_CM062020.1_47257049_47258038-,Clu-1_CM067738.1_47833757_47834746-,OD_1.0_CM061941.1_47400154_47401143-,UMICH_Zoey_3.1_CM016588.1_468679…
2-202.2	16	Basenji_chr20_47498339_47499301+,Dingo_chr20_47649294_47650256+,German_Shepherd_chr20_22847_23809+,Gray_Wolf_chr20_10876499_10877461-,Labrador_retriever_chr20_47856067_47857029+,canFam3_chr20_47355220_47356182+,BD_1.0_CM061981.1_47465021_47465983+,Basenji_breed-1.1_CM016450.1_47296658_47297620+,Basenji_breed-1.1_CM016450.1_47516375_47517337+,CA611_1.0_CM062020.1_47471238_47472200+,Clu-1_CM067738.…
2-202.3	14	Basenji_chr20_47569211_47570161+,Dingo_chr20_47719144_47720094+,Gray_Wolf_chr20_10801072_10802022-,Labrador_retriever_chr20_47926994_47927944+,canFam3_chr20_47424053_47425003+,BD_1.0_CM061981.1_47536649_47537599+,Basenji_breed-1.1_CM016450.1_47587377_47588327+,CA611_1.0_CM062020.1_47548404_47549354+,Clu-1_CM067738.1_48124316_48125266+,OD_1.0_CM061941.1_47705538_47706488+,UMICH_Zoey_3.1_CM016588.1…
2-203	13	Basenji_chr38_23099246_23100178+,Dingo_chr38_23285816_23286748+,German_Shepherd_chr38_23348822_23349754+,Gray_Wolf_chr38_25156652_25157584+,Labrador_retriever_chr38_22800242_22801174+,canFam3_chr38_22677659_22678591+,BD_1.0_CM061999.1_23360348_23361280+,Basenji_breed-1.1_SDHF02001592.1_37568_38500-,Clu-1_CM067756.1_23433421_23434353+,OD_1.0_CM061959.1_23398279_23399211+,UNSW_AlpineDingo_1.0_CM041…
2-206.1	11	Basenji_chr18_39827874_39828818+,German_Shepherd_chr18_40302704_40303648+,Gray_Wolf_chr18_16231995_16232939-,Labrador_retriever_chr18_40662204_40663148+,canFam3_chr18_39968630_39969574+,BD_1.0_CM061979.1_40349587_40350531+,Basenji_breed-1.1_CM016448.2_40995176_40996120+,CA611_1.0_CM062018.1_40299651_40300595+,OD_1.0_CM061939.1_40557241_40558185+,UU_Cfam_GSD_1.0_CM021979.1_40414041_40414985+,Yella…
2-206.2	12	Basenji_chr18_39859178_39860122+,Dingo_chr18_39995405_39996349+,German_Shepherd_chr18_40333990_40334934+,Gray_Wolf_chr18_16199163_16200107-,Labrador_retriever_chr18_40695011_40695955+,canFam3_chr18_39999907_40000851+,BD_1.0_CM061979.1_40380873_40381817+,Basenji_breed-1.1_CM016448.2_41026495_41027439+,CA611_1.0_CM062018.1_40330935_40331879+,Clu-1_CM067736.1_40386888_40387832+,OD_1.0_CM061939.1_405…
2-207	14	Basenji_chr18_39688721_39689659-,Dingo_chr18_39826609_39827547-,German_Shepherd_chr18_40164994_40165932-,Gray_Wolf_chr18_16369624_16370562+,Labrador_retriever_chr18_40517203_40518141-,canFam3_chr18_39827651_39828589-,BD_1.0_CM061979.1_40211066_40212004-,Basenji_breed-1.1_CM016448.2_40857266_40858204-,CA611_1.0_CM062018.1_40161883_40162821-,Clu-1_CM067736.1_40217712_40218647-,OD_1.0_CM061939.1_404…
2-208.1	15	Basenji_chr14_2548355_2549311+,Dingo_chr14_2583695_2584651+,German_Shepherd_chr14_2562375_2563331+,Gray_Wolf_chr14_58169426_58170382-,Labrador_retriever_chr14_2598800_2599756+,canFam3_chr14_2869947_2870903+,BD_1.0_CM061975.1_2559392_2560348+,Basenji_breed-1.1_CM016444.1_6480545_6481501-,CA611_1.0_CM062014.1_2549196_2550152+,Clu-1_CM067732.1_2617289_2618245+,OD_1.0_CM061935.1_2541213_2542169+,UMIC…
2-208.2	14	Basenji_chr14_2589242_2590186+,Dingo_chr14_2624366_2625310+,German_Shepherd_chr14_2603056_2604000+,Gray_Wolf_chr14_58128705_58129649-,Labrador_retriever_chr14_2639480_2640424+,canFam3_chr14_2910616_2911560+,BD_1.0_CM061975.1_2600191_2601135+,CA611_1.0_CM062014.1_2589863_2590807+,Clu-1_CM067732.1_2657974_2658918+,OD_1.0_CM061935.1_2581889_2582833+,UMICH_Zoey_3.1_CM016582.1_2844417_2845361+,UNSW_Al…
2-209.1	11	Dingo_chr11_51914872_51915831-,canFam3_chr11_52449404_52450363-,UNSW_AlpineDingo_1.0_CM041944.1_53668655_53669614-,German_Shepherd_chr11_52531346_52532305-,CA611_1.0_CM062011.1_51963181_51964140-,Yella_v2_CM062142.1_51266621_51267580-,UU_Cfam_GSD_1.0_CM021972.1_52782222_52783181-,Clu-1_CM067729.1_52169468_52170427-,Labrador_retriever_chr11_53555449_53556408-,Basenji_chr11_52080687_52081646-,Gray_…
2-209.2	15	Dingo_chr11_51950501_51951454-,Basenji_chr11_52116322_52117275-,German_Shepherd_chr11_52566967_52567920-,Gray_Wolf_chr11_53782812_53783765-,canFam3_chr11_52485039_52485992-,BD_1.0_CM061972.1_51951971_51952924-,Basenji_breed-1.1_CM016441.2_50769604_50770557-,CA611_1.0_CM062011.1_51998821_51999774-,Clu-1_CM067729.1_52205104_52206057-,OD_1.0_CM061932.1_52039039_52039992-,UMICH_Zoey_3.1_CM016579.1_52…
2-209.3	15	Labrador_retriever_chr11_53597957_53598913-,Yella_v2_CM062142.1_51309099_51310055-,Clu-1_CM067729.1_52211787_52212743-,Dingo_chr11_51957183_51958139-,German_Shepherd_chr11_52573651_52574607-,Gray_Wolf_chr11_53789497_53790453-,canFam3_chr11_52491722_52492678-,BD_1.0_CM061972.1_51958651_51959607-,Basenji_breed-1.1_CM016441.2_50776287_50777243-,CA611_1.0_CM062011.1_52005503_52006459-,OD_1.0_CM061932…
2-209.4	10	Labrador_retriever_chr11_53514517_53515476-,UU_Cfam_GSD_1.0_CM021972.1_52744574_52745533-,Yella_v2_CM062142.1_51246624_51247583-,UNSW_AlpineDingo_1.0_CM041944.1_53631010_53631969-,CA611_1.0_CM062011.1_51925534_51926493-,Basenji_breed-1.1_CM016441.2_50678702_50679661-,Gray_Wolf_chr11_53727161_53728120-,German_Shepherd_chr11_52493718_52494677-,Dingo_chr11_51877225_51878184-,Basenji_chr11_52043039_5…
2-209.5	14	BD_1.0_CM061972.1_51916368_51917327-,Basenji_chr11_52060652_52061611-,Dingo_chr11_51894840_51895799-,German_Shepherd_chr11_52511315_52512274-,Labrador_retriever_chr11_53532134_53533093-,Un_canFam3_chrUn_18231_19190-,Un_canFam3_chrUn_859_1818-,Basenji_breed-1.1_CM016441.2_50696313_50697272-,Basenji_breed-1.1_CM016441.2_50713908_50714867-,CA611_1.0_CM062011.1_51943146_51944105-,Clu-1_CM067729.1_521…
2-211	14	Basenji_chr18_39186836_39187771-,Dingo_chr18_39332075_39333010-,German_Shepherd_chr18_39656883_39657818-,Gray_Wolf_chr18_16871679_16872614+,Labrador_retriever_chr18_40017489_40018424-,canFam3_chr18_39337256_39338191-,BD_1.0_CM061979.1_39706456_39707391-,Basenji_breed-1.1_CM016448.2_40347511_40348446-,CA611_1.0_CM062018.1_39655557_39656492-,Clu-1_CM067736.1_39718382_39719416-,OD_1.0_CM061939.1_399…
2-212	15	Basenji_chr20_47181614_47182570-,Dingo_chr20_47313205_47314161-,German_Shepherd_chr20_47731307_47732263-,Gray_Wolf_chr20_11190788_11191744+,Labrador_retriever_chr20_47530991_47531947-,canFam3_chr20_47037917_47038873-,BD_1.0_CM061981.1_47147865_47148821-,Basenji_breed-1.1_CM016450.1_46975195_46976151-,CA611_1.0_CM062020.1_47150732_47151688-,Clu-1_CM067738.1_47729397_47730353-,OD_1.0_CM061941.1_472…
2-213	12	Basenji_chr5_10531442_10532386-,Dingo_chr5_10557388_10558332-,German_Shepherd_chr5_10680510_10681454-,Gray_Wolf_chr5_11202562_11203506-,Labrador_retriever_chr5_10495796_10496740-,canFam3_chr5_10546265_10547209-,BD_1.0_CM061966.1_10546656_10547600-,CA611_1.0_CM062005.1_10519497_10520441-,Clu-1_CM067723.1_10680498_10681442-,OD_1.0_CM061926.1_10518149_10519093-,UNSW_AlpineDingo_1.0_CM041938.1_106628…
2-214	15	Basenji_chr35_25096306_25097247-,Dingo_chr35_25236324_25237265-,German_Shepherd_chr35_25336759_25337700-,Gray_Wolf_chr35_27038647_27039588-,Labrador_retriever_chr35_25268192_25269133-,canFam3_chr35_25078788_25079729-,BD_1.0_CM061996.1_25838461_25839402-,Basenji_breed-1.1_CM016465.1_29537122_29538063-,CA611_1.0_CM062035.1_25804391_25805332-,Clu-1_CM067753.1_25302081_25303022-,OD_1.0_CM061956.1_257…
2-215	15	Basenji_chr38_23427433_23428392-,Dingo_chr38_23613746_23614705-,German_Shepherd_chr38_23676255_23677214-,Gray_Wolf_chr38_25484920_25485879-,Labrador_retriever_chr38_23128829_23129788-,canFam3_chr38_23003880_23004839-,BD_1.0_CM061999.1_23670985_23671944-,Basenji_breed-1.1_CM016468.2_27108101_27109060-,CA611_1.0_CM062038.1_23537202_23538161-,Clu-1_CM067756.1_23761553_23762512-,OD_1.0_CM061959.1_237…
2-216	24	Basenji_chr15_17294052_17295002-,Dingo_chr15_17304313_17305263-,Dingo_chr15_17342000_17342950+,German_Shepherd_chr15_17431022_17431972-,German_Shepherd_chr15_17468760_17469710+,Gray_Wolf_chr15_18913868_18914818-,Gray_Wolf_chr15_18952260_18953210+,Labrador_retriever_chr15_17592854_17593804+,canFam3_chr15_17336337_17337287+,BD_1.0_CM061976.1_17385773_17386723-,Basenji_breed-1.1_CM016445.2_17406108_…
2-217.1	14	Yella_v2_CM062141.1_141510_142436+,UU_Cfam_GSD_1.0_CM021971.1_290583_291509+,UNSW_AlpineDingo_1.0_CM041943.1_659572_660498+,OD_1.0_CM061931.1_188974_189900+,Clu-1_CM067728.1_620716_621642-,CA611_1.0_CM062010.1_295292_296218+,Basenji_breed-1.1_CM016440.2_175164_176090+,BD_1.0_CM061971.1_181155_182081+,Un_Labrador_retriever_chrUn_62267_63193+,Un_canFam3_chr31_7947_8873+,Gray_Wolf_chr10_1820055_1820…
2-217.2	13	Dingo_chr8_713229_714155+,Basenji_chr8_649179_650105+,German_Shepherd_chr8_906368_907294+,Gray_Wolf_chr8_75027867_75028793-,canFam3_chr8_705870_706796+,BD_1.0_CM061969.1_685595_686521+,Basenji_breed-1.1_CM016438.2_2568037_2568963+,CA611_1.0_CM062008.1_705151_706077+,Clu-1_CM067726.1_708047_708973+,OD_1.0_CM061929.1_709862_710788+,UNSW_AlpineDingo_1.0_CM041941.1_753617_754543+,UU_Cfam_GSD_1.0_CM02…
2-218	15	Basenji_chr5_9932997_9933926+,Dingo_chr5_9955544_9956473+,German_Shepherd_chr5_10079331_10080260+,Gray_Wolf_chr5_10602015_10602944+,Labrador_retriever_chr5_9890582_9891511+,canFam3_chr5_9950666_9951595+,BD_1.0_CM061966.1_9942969_9943898+,Basenji_breed-1.1_CM016435.1_1542171_1543100+,CA611_1.0_CM062005.1_9920071_9921000+,Clu-1_CM067723.1_10079785_10080714+,OD_1.0_CM061926.1_9892405_9893334+,UMICH_…
2-220.1	14	UU_Cfam_GSD_1.0_CM021971.1_17098514_17099449+,Yella_v2_CM062141.1_16942569_16943504+,UNSW_AlpineDingo_1.0_CM041943.1_17604117_17605052+,UMICH_Zoey_3.1_CM016578.1_16732525_16733460+,OD_1.0_CM061931.1_17056925_17057860+,Clu-1_CM067728.1_17409115_17410050+,CA611_1.0_CM062010.1_17162469_17163404+,Basenji_breed-1.1_CM016440.2_16974770_16975705+,BD_1.0_CM061971.1_16924854_16925789+,Un_canFam3_chrUn_363…
2-220.2	12	Yella_v2_CM062141.1_16961724_16962662+,UU_Cfam_GSD_1.0_CM021971.1_17116213_17117151+,UNSW_AlpineDingo_1.0_CM041943.1_17621821_17622759+,OD_1.0_CM061931.1_17074622_17075560+,Clu-1_CM067728.1_17426845_17427783+,CA611_1.0_CM062010.1_17181881_17182819+,Basenji_breed-1.1_CM016440.2_16992576_16993514+,Un_canFam3_chrUn_345544_346482-,Labrador_retriever_chr10_16928606_16929544+,Gray_Wolf_chr10_18603107_1…
2-220.3	15	Clu-1_CM067745.1_46391781_46392755+,BD_1.0_CM061988.1_46357458_46358432+,Gray_Wolf_chr27_54690_55664-,Yella_v2_CM062158.1_46232878_46233852+,UMICH_Zoey_3.1_CM016595.1_24599_25573-,OD_1.0_CM061948.1_46461774_46462748+,UU_Cfam_GSD_1.0_CM021988.1_46635637_46636611+,UNSW_AlpineDingo_1.0_CM041958.1_38951_39925-,CA611_1.0_CM062027.1_46335737_46336711+,Basenji_breed-1.1_CM016457.1_1397293_1398267-,canFa…
2-220.4	15	German_Shepherd_chr3_31626196_31627134-,Gray_Wolf_chr3_32732348_32733286-,Labrador_retriever_chr3_31533610_31534551-,canFam3_chr3_31300376_31301314+,UNSW_AlpineDingo_1.0_CM041936.1_31848037_31848975-,UU_Cfam_GSD_1.0_JAAHUQ010001127.1_54901_55839-,Un_Labrador_retriever_chrUn_155353_156291+,Un_Basenji_breed-1.1_CM016433.2_91771349_91772287-,Dingo_chr3_31206493_31207431+,German_Shepherd_chr3_3170356…
2-221	3	Un_Basenji_breed-1.1_CM016433.2_91781406_91782341-,canFam3_chr3_31290535_31291470+,Un_Labrador_retriever_chrUn_145293_146228+,
2-222	13	Labrador_retriever_chr3_31228056_31228997-,Basenji_chr3_31111419_31112351-,BD_1.0_CM061964.1_31149571_31150512-,Basenji_breed-1.1_CM016448.2_25867244_25868185-,Yella_v2_CM062134.1_31133698_31134639-,OD_1.0_CM061924.1_31187782_31188723-,CA611_1.0_CM062003.1_31200649_31201590-,UU_Cfam_GSD_1.0_CM021964.1_31487734_31488675-,UNSW_AlpineDingo_1.0_CM041936.1_31394130_31395071-,German_Shepherd_chr3_31321…
2-223	15	Basenji_chr18_39314844_39315776+,Dingo_chr18_39460384_39461316+,German_Shepherd_chr18_39781678_39782610+,Gray_Wolf_chr18_16743658_16744590-,Labrador_retriever_chr18_40142494_40143426+,canFam3_chr18_39465504_39466436+,BD_1.0_CM061979.1_39834453_39835385+,Basenji_breed-1.1_CM016448.2_40475637_40476569+,CA611_1.0_CM062018.1_39783708_39784640+,Clu-1_CM067736.1_39843321_39844253+,OD_1.0_CM061939.1_400…
2-224.1	11	Basenji_chr30_568670_569605+,German_Shepherd_chr30_1316353_1317288+,Gray_Wolf_chr30_1708774_1709709+,Labrador_retriever_chr30_523526_524497+,canFam3_chr30_426976_427911+,Clu-1_CM067748.1_478095_479030+,OD_1.0_CM061951.1_620026_620961+,UMICH_Zoey_3.1_CM016598.1_473510_474445+,UNSW_AlpineDingo_1.0_CM041961.1_466883_467818+,UU_Cfam_GSD_1.0_CM021991.1_701266_702201+,Yella_v2_CM062161.1_560836_561771+,
2-224.2	18	Basenji_chr30_226283_227218+,Dingo_chr30_258798_259733+,German_Shepherd_chr30_984768_985703+,Gray_Wolf_chr30_1377384_1378319+,Labrador_retriever_chr30_184994_185929+,canFam3_chr30_95021_95956+,BD_1.0_CM061991.1_221482_222420+,BD_1.0_CM061991.1_539491_540426+,Basenji_breed-1.1_CM016441.2_66946657_66947592+,Basenji_breed-1.1_CM016460.2_22467_23402+,CA611_1.0_CM062030.1_233265_234200+,CA611_1.0_CM06…
2-225	18	Basenji_chr14_2342145_2343119+,Dingo_chr14_2385008_2385982+,German_Shepherd_chr14_2313913_2314887+,Gray_Wolf_chr14_58370048_58371022-,Gray_Wolf_chr14_58903344_58904318-,Labrador_retriever_chr14_2396267_2397241+,canFam3_chr14_2663502_2664476+,BD_1.0_CM061975.1_2180291_2181265-,Basenji_breed-1.1_CM016444.1_8945920_8946894-,CA611_1.0_CM062014.1_2173715_2174689-,Clu-1_CM067732.1_2410304_2411278+,OD_1…
2-227.1	15	Basenji_chr21_30804147_30805091+,Dingo_chr21_30955042_30955986+,German_Shepherd_chr21_31378456_31379400+,Gray_Wolf_chr21_20319187_20320131-,Labrador_retriever_chr21_31322387_31323331+,canFam3_chr21_30508243_30509187+,BD_1.0_CM061982.1_30622877_30623821+,Basenji_breed-1.1_CM016451.2_30659795_30660739+,CA611_1.0_CM062021.1_30743648_30744592+,Clu-1_CM067739.1_30966606_30967550+,OD_1.0_CM061942.1_306…
2-227.2	11	Basenji_chr21_30846436_30847380+,Dingo_chr21_30989375_30990319+,German_Shepherd_chr21_31420549_31421493+,Gray_Wolf_chr21_20277175_20278119-,canFam3_chr21_30550413_30551357+,BD_1.0_CM061982.1_30659037_30659981+,Basenji_breed-1.1_CM016451.2_30701894_30702838+,Basenji_breed-1.1_SDHF02002138.1_12272_13213+,CA611_1.0_CM062021.1_30781219_30782163+,OD_1.0_CM061942.1_30710509_30711453+,UU_Cfam_GSD_1.0_CM…
2-227.3	13	Basenji_chr21_30867232_30868176+,German_Shepherd_chr21_31441340_31442284+,Gray_Wolf_chr21_20256360_20257304-,Labrador_retriever_chr21_31380355_31381299+,canFam3_chr21_30571208_30572152+,BD_1.0_CM061982.1_30679920_30680864+,Basenji_breed-1.1_CM016451.2_30722693_30723637+,CA611_1.0_CM062021.1_30802021_30802965+,Clu-1_CM067739.1_31026636_31027580+,OD_1.0_CM061942.1_30731320_30732264+,UMICH_Zoey_3.1_…
2-227.4	17	Basenji_chr21_30941243_30942187+,Dingo_chr21_31141845_31142789+,German_Shepherd_chr21_31512579_31513523+,Gray_Wolf_chr21_20187909_20188853-,canFam3_chr21_30639803_30640747+,BD_1.0_CM061982.1_30748179_30749123+,Basenji_breed-1.1_CM016451.2_30855815_30856759+,Basenji_breed-1.1_SDHF02001666.1_65211_66155+,CA611_1.0_CM062021.1_30819478_30820422-,CA611_1.0_CM062021.1_30868550_30869494+,Clu-1_CM067739.…
2-228	15	Basenji_chr35_25209712_25210689+,Dingo_chr35_25370375_25371352+,German_Shepherd_chr35_25449879_25450856+,Gray_Wolf_chr35_27153087_27154064+,Labrador_retriever_chr35_25491100_25492077+,canFam3_chr35_25193885_25194862+,BD_1.0_CM061996.1_25965014_25965991+,Basenji_breed-1.1_CM016465.1_29650563_29651540+,CA611_1.0_CM062035.1_25938764_25939741+,Clu-1_CM067753.1_25422761_25423738+,OD_1.0_CM061956.1_259…
2-229	15	Basenji_chr30_820429_821400-,Dingo_chr30_826547_827518-,German_Shepherd_chr30_1558805_1559776-,Gray_Wolf_chr30_1954895_1955866-,Labrador_retriever_chr30_766691_767662-,canFam3_chr30_669920_670891-,Basenji_breed-1.1_CM016460.2_605060_606031-,CA611_1.0_CM062030.1_783702_784673-,Clu-1_CM067748.1_721227_722195-,OD_1.0_CM061951.1_866457_867428-,UMICH_Zoey_3.1_CM016598.1_715289_716260-,UNSW_AlpineDingo…
2-230	15	Basenji_chr38_23587732_23588688+,Dingo_chr38_23774937_23775893+,German_Shepherd_chr38_23836407_23837363+,Gray_Wolf_chr38_25645419_25646375+,Labrador_retriever_chr38_23290276_23291232+,canFam3_chr38_23158144_23159100+,BD_1.0_CM061999.1_23832655_23833611+,Basenji_breed-1.1_CM016468.2_27268605_27269561+,CA611_1.0_CM062038.1_23698053_23699009+,Clu-1_CM067756.1_23923125_23924081+,OD_1.0_CM061959.1_238…
2-232	14	Basenji_chr38_23473085_23474050+,Dingo_chr38_23659368_23660333+,German_Shepherd_chr38_23721972_23722937+,Gray_Wolf_chr38_25530548_25531513+,Labrador_retriever_chr38_23175283_23176248+,canFam3_chr38_23043721_23044686+,BD_1.0_CM061999.1_23717231_23718196+,Basenji_breed-1.1_CM016468.2_27153852_27154817+,CA611_1.0_CM062038.1_23583571_23584536+,OD_1.0_CM061959.1_23762086_23763057+,UMICH_Zoey_3.1_CM016…
2-234	15	BD_1.0_CM061979.1_40850398_40851333+,Yella_v2_CM062149.1_41134471_41135406+,UU_Cfam_GSD_1.0_CM021979.1_41105844_41106779+,UNSW_AlpineDingo_1.0_CM041950.1_41313689_41314624+,UMICH_Zoey_3.1_CM016586.1_40865249_40866184+,OD_1.0_CM061939.1_41059190_41060125+,Clu-1_CM067736.1_41001531_41002466+,CA611_1.0_CM062018.1_40845575_40846510+,Basenji_breed-1.1_CM016448.2_41552543_41553478+,Un_Labrador_retrieve…
2-238	14	Basenji_chr15_17587790_17588713+,Dingo_chr15_17593552_17594544+,German_Shepherd_chr15_17727994_17728986+,Gray_Wolf_chr15_19178154_19179146+,Labrador_retriever_chr15_17850391_17851383+,canFam3_chr15_17592372_17593364+,BD_1.0_CM061976.1_17676607_17677599+,Basenji_breed-1.1_CM016445.2_17701399_17702322+,CA611_1.0_CM062015.1_17631590_17632582+,Clu-1_CM067733.1_17781575_17782498+,OD_1.0_CM061936.1_177…
2-239.1	15	Basenji_chr38_23634775_23635716-,Dingo_chr38_23822303_23823244-,German_Shepherd_chr38_23883440_23884381-,Gray_Wolf_chr38_25693005_25693946-,Labrador_retriever_chr38_23337603_23338544-,canFam3_chr38_23205230_23206171-,BD_1.0_CM061999.1_23880140_23881081-,Basenji_breed-1.1_CM016468.2_27315686_27316627-,CA611_1.0_CM062038.1_23745173_23746114-,Clu-1_CM067756.1_23970214_23971155-,OD_1.0_CM061959.1_239…
2-239.2	11	Basenji_chr38_23646762_23647703-,Dingo_chr38_23834303_23835244-,German_Shepherd_chr38_23895430_23896371-,Gray_Wolf_chr38_25705007_25705948-,Labrador_retriever_chr38_23349608_23350549-,canFam3_chr38_23218255_23219196-,BD_1.0_CM061999.1_23892120_23893061-,Basenji_breed-1.1_CM016468.2_27327721_27328662-,CA611_1.0_CM062038.1_23757201_23758142-,OD_1.0_CM061959.1_23935642_23936583-,Yella_v2_CM062169.1_…
2-239.3	13	Basenji_chr38_23658710_23659651-,Dingo_chr38_23846242_23847183-,German_Shepherd_chr38_23907391_23908332-,Gray_Wolf_chr38_25716948_25717889-,Labrador_retriever_chr38_23361566_23362507-,canFam3_chr38_23230050_23230991-,Basenji_breed-1.1_CM016468.2_27339676_27340617-,CA611_1.0_CM062038.1_23769142_23770083-,Clu-1_CM067756.1_23982203_23983144-,Clu-1_CM067756.1_23994161_23995102-,OD_1.0_CM061959.1_2394…
2-240	14	Basenji_chr8_739191_740129-,Dingo_chr8_803213_804151-,German_Shepherd_chr8_996709_997647-,Gray_Wolf_chr8_74937877_74938815+,Labrador_retriever_chr8_845816_846754-,canFam3_chr8_795896_796834-,BD_1.0_CM061969.1_775710_776648-,Basenji_breed-1.1_CM016438.2_2658348_2659286-,CA611_1.0_CM062008.1_795272_796210-,Clu-1_CM067726.1_798454_799392-,OD_1.0_CM061929.1_799817_800755-,UNSW_AlpineDingo_1.0_CM04194…
2-241	10	Dingo_chr33_5412523_5413452+,Gray_Wolf_chr33_6451501_6452430+,Labrador_retriever_chr33_5382347_5383276+,canFam3_chr33_5271605_5272534+,BD_1.0_CM061994.1_5455114_5456043+,Basenji_breed-1.1_CM016463.1_5489314_5490243+,CA611_1.0_CM062033.1_5492015_5492944+,Clu-1_CM067751.1_6040687_6041616+,OD_1.0_CM061954.1_5407801_5408730+,UU_Cfam_GSD_1.0_CM021994.1_5598038_5598967+,
2-242	15	Basenji_chr18_40942554_40943462-,Dingo_chr18_41129155_41130063-,German_Shepherd_chr18_41557279_41558187-,Gray_Wolf_chr18_14806544_14807452+,Gray_Wolf_chr18_14980005_14980913+,Labrador_retriever_chr18_41903599_41904507-,canFam3_chr18_41248987_41249895-,BD_1.0_CM061979.1_41297672_41298580-,Basenji_breed-1.1_CM016448.2_42116434_42117342-,CA611_1.0_CM062018.1_41340901_41341809-,Clu-1_CM067736.1_41566…
2-243	14	Basenji_chr18_37097372_37098331-,Dingo_chr18_37261475_37262434-,German_Shepherd_chr18_37599906_37600865-,Gray_Wolf_chr18_18920225_18921184+,Labrador_retriever_chr18_37931132_37932091-,canFam3_chr18_37290621_37291580-,BD_1.0_CM061979.1_37640330_37641289-,Basenji_breed-1.1_CM016448.2_38292616_38293575-,CA611_1.0_CM062018.1_37575587_37576546-,Clu-1_CM067736.1_37639653_37640612-,OD_1.0_CM061939.1_378…
2-244	15	Basenji_chr21_30537299_30538243-,Dingo_chr21_30704857_30705801-,German_Shepherd_chr21_31118157_31119101-,Gray_Wolf_chr21_20557817_20558761+,Labrador_retriever_chr21_31062159_31063103-,canFam3_chr21_30243163_30244107-,BD_1.0_CM061982.1_30354043_30354987-,Basenji_breed-1.1_CM016451.2_30390876_30391820-,CA611_1.0_CM062021.1_30473207_30474151-,Clu-1_CM067739.1_30694291_30695235-,OD_1.0_CM061942.1_304…
2-245	15	Basenji_chr28_2274991_2275917-,Dingo_chr28_2336729_2337655-,German_Shepherd_chr28_2415683_2416609-,Gray_Wolf_chr28_3441745_3442671-,Labrador_retriever_chr28_2441193_2442119-,canFam3_chr28_2260716_2261642-,BD_1.0_CM061989.1_2340503_2341429-,Basenji_breed-1.1_CM016458.2_3419601_3420527-,CA611_1.0_CM062028.1_2290050_2290976-,Clu-1_CM067746.1_2349423_2350349-,OD_1.0_CM061949.1_2301815_2302741-,UMICH_…
2-246	14	Basenji_chr30_179883_180833+,Dingo_chr30_198878_199828+,German_Shepherd_chr30_950156_951106+,Gray_Wolf_chr30_1342793_1343743+,Labrador_retriever_chr30_139268_140218+,canFam3_chr30_60403_61353+,BD_1.0_CM061991.1_177198_178148+,Basenji_breed-1.1_CM016441.2_66900234_66901184+,CA611_1.0_CM062030.1_186851_187801+,OD_1.0_CM061951.1_231034_231984+,UMICH_Zoey_3.1_CM016598.1_99423_100373+,UNSW_AlpineDingo…
2-248.1	16	canFam3_chr15_17225345_17226268-,Basenji_chr15_17223873_17224796-,Dingo_chr15_17233696_17234619-,German_Shepherd_chr15_17354270_17355193-,Gray_Wolf_chr15_18844229_18845152-,Labrador_retriever_chr15_17482683_17483606-,BD_1.0_CM061976.1_17309275_17310198-,Basenji_breed-1.1_CM016445.2_17335468_17336391-,CA611_1.0_CM062015.1_17265440_17266363-,Clu-1_CM067733.1_17422841_17423764-,OD_1.0_CM061936.1_173…
2-248.2	15	Basenji_chr30_733102_734028-,Dingo_chr30_748122_749048-,German_Shepherd_chr30_1480158_1481084-,Gray_Wolf_chr30_1872667_1873593-,Labrador_retriever_chr30_688094_689020-,canFam3_chr30_591511_592437-,BD_1.0_CM061991.1_703977_704903-,Basenji_breed-1.1_CM016460.2_522919_523845-,CA611_1.0_CM062030.1_711482_712408-,Clu-1_CM067748.1_642668_643594-,OD_1.0_CM061951.1_784455_785381-,UMICH_Zoey_3.1_CM016598.…
2-249	14	Basenji_chr15_18642164_18643111-,Dingo_chr15_18650020_18650967-,German_Shepherd_chr15_18782071_18783018-,Gray_Wolf_chr15_20136800_20137747-,Labrador_retriever_chr15_18982917_18983864-,canFam3_chr15_18645939_18646886-,BD_1.0_CM061976.1_18734391_18735338-,Basenji_breed-1.1_CM016445.2_18635496_18636443-,CA611_1.0_CM062015.1_18685430_18686377-,OD_1.0_CM061936.1_18795893_18796840-,UMICH_Zoey_3.1_CM016…
2-251.1	14	Basenji_chr18_37118953_37119912+,Dingo_chr18_37282268_37283227+,German_Shepherd_chr18_37621485_37622444+,Gray_Wolf_chr18_18898658_18899617-,Labrador_retriever_chr18_37952718_37953677+,canFam3_chr18_37313921_37314880+,BD_1.0_CM061979.1_37744677_37745636+,Basenji_breed-1.1_CM016448.2_38314207_38315166+,CA611_1.0_CM062018.1_37598868_37599827+,Clu-1_CM067736.1_37661242_37662201+,OD_1.0_CM061939.1_378…
2-251.2	11	Basenji_chr18_37202492_37203451+,Dingo_chr18_37365215_37366174+,German_Shepherd_chr18_37704225_37705184+,Gray_Wolf_chr18_18815464_18816423-,canFam3_chr18_37392199_37393158+,Basenji_breed-1.1_CM016448.2_38396956_38397915+,CA611_1.0_CM062018.1_37682452_37683411+,Clu-1_CM067736.1_37750148_37751107+,OD_1.0_CM061939.1_37932132_37933091+,UNSW_AlpineDingo_1.0_CM041950.1_37824327_37825286+,Yella_v2_CM062…
2-254.1	14	Basenji_chr21_23627945_23628895+,Dingo_chr21_23643533_23644483+,German_Shepherd_chr21_24039218_24040168+,Gray_Wolf_chr21_27983597_27984547-,Labrador_retriever_chr21_23633289_23634239+,canFam3_chr21_23430916_23431866+,Basenji_breed-1.1_CM016451.2_23451808_23452758+,CA611_1.0_CM062021.1_23469038_23469988+,Clu-1_CM067739.1_23565321_23566271+,OD_1.0_CM061942.1_23449533_23450483+,UMICH_Zoey_3.1_CM0165…
2-254.2	14	Basenji_chr21_23633166_23634104+,Dingo_chr21_23648712_23649650+,German_Shepherd_chr21_24044405_24045343+,Gray_Wolf_chr21_27978422_27979360-,Labrador_retriever_chr21_23638484_23639422+,canFam3_chr21_23436132_23437070+,Basenji_breed-1.1_CM016451.2_23456999_23457937+,CA611_1.0_CM062021.1_23474248_23475186+,Clu-1_CM067739.1_23570504_23571442+,OD_1.0_CM061942.1_23454758_23455696+,UMICH_Zoey_3.1_CM0165…
2-255	15	Basenji_chr38_23551865_23552806-,Dingo_chr38_23738631_23739572-,German_Shepherd_chr38_23800796_23801737-,Gray_Wolf_chr38_25609360_25610301-,Labrador_retriever_chr38_23254394_23255335-,canFam3_chr38_23122339_23123280-,BD_1.0_CM061999.1_23796561_23797502-,Basenji_breed-1.1_CM016468.2_27232667_27233608-,CA611_1.0_CM062038.1_23662419_23663360-,Clu-1_CM067756.1_23887168_23888109-,OD_1.0_CM061959.1_238…
2-256	15	Basenji_chr16_5536052_5536978-,Dingo_chr16_5801177_5802103-,German_Shepherd_chr16_5510421_5511347-,Gray_Wolf_chr16_56036184_56037110+,Labrador_retriever_chr16_5737935_5738861-,canFam3_chr16_5884854_5885780-,BD_1.0_CM061977.1_5346809_5347735-,Basenji_breed-1.1_CM016446.2_5647412_5648338-,CA611_1.0_CM062016.1_5394477_5395403-,Clu-1_CM067734.1_5486737_5487663-,OD_1.0_CM061937.1_5494088_5495014-,UMIC…
2-257	15	Basenji_chr5_10359510_10360442+,Dingo_chr5_10382409_10383341+,German_Shepherd_chr5_10507776_10508708+,Gray_Wolf_chr5_11030621_11031553+,Labrador_retriever_chr5_10323260_10324192+,canFam3_chr5_10373687_10374619+,BD_1.0_CM061966.1_10372825_10373757+,Basenji_breed-1.1_CM016435.1_1969052_1969984+,CA611_1.0_CM062005.1_10347291_10348223+,Clu-1_CM067723.1_10508539_10509471+,OD_1.0_CM061926.1_10344436_10…
2-258	15	Basenji_chr11_362508_363455-,Dingo_chr11_481982_482929-,German_Shepherd_chr11_744852_745799-,Gray_Wolf_chr11_949701_950648-,Labrador_retriever_chr11_302732_303679-,canFam3_chr11_340614_341561-,BD_1.0_CM061972.1_413046_413993-,Basenji_breed-1.1_CM016441.2_407167_408114-,CA611_1.0_CM062011.1_391787_392734-,Clu-1_CM067729.1_409255_410202-,OD_1.0_CM061932.1_383880_384827-,UMICH_Zoey_3.1_CM016579.1_27…
2-259	14	Basenji_chr11_60229771_60230709+,Dingo_chr11_60070936_60071874+,German_Shepherd_chr11_60717179_60718117+,Gray_Wolf_chr11_61912203_61913141+,Labrador_retriever_chr11_61694095_61695033+,canFam3_chr11_60558285_60559223+,BD_1.0_CM061972.1_60042137_60043075+,Basenji_breed-1.1_CM016441.2_58875756_58876694+,CA611_1.0_CM062011.1_60120014_60120952+,OD_1.0_CM061932.1_60135596_60136534+,UMICH_Zoey_3.1_CM016…
2-260	15	Basenji_chr30_410547_411485+,Dingo_chr30_435250_436188+,German_Shepherd_chr30_1160977_1161915+,Gray_Wolf_chr30_1553857_1554795+,Labrador_retriever_chr30_14657_15595-,canFam3_chr30_271755_272693+,BD_1.0_CM061991.1_397976_398914+,Basenji_breed-1.1_CM016460.2_200331_201269+,CA611_1.0_CM062030.1_409695_410633+,Clu-1_CM067748.1_345711_346649+,OD_1.0_CM061951.1_461899_462837+,UMICH_Zoey_3.1_CM016598.1_…
2-261	12	Basenji_chr5_10163838_10164764+,German_Shepherd_chr5_10312599_10313525+,Gray_Wolf_chr5_10835371_10836297+,canFam3_chr5_10178303_10179229+,BD_1.0_CM061966.1_10175800_10176726+,Basenji_breed-1.1_CM016435.1_1774949_1775875+,CA611_1.0_CM062005.1_10152319_10153245+,Clu-1_CM067723.1_10313200_10314126+,OD_1.0_CM061926.1_10145164_10146090+,UMICH_Zoey_3.1_CM016573.1_10194533_10195459+,UU_Cfam_GSD_1.0_CM02…
2-262.1	14	Basenji_chr27_199159_200106-,Dingo_chr27_203141_204088-,German_Shepherd_chr27_191788_192735-,Gray_Wolf_chr27_221825_222772-,Labrador_retriever_chr27_195771_196718-,canFam3_chr27_191524_192471-,BD_1.0_CM061988.1_46191452_46192399+,Basenji_breed-1.1_CM016457.1_1570542_1571489-,CA611_1.0_CM062027.1_46169870_46170817+,Clu-1_CM067745.1_46224660_46225607+,OD_1.0_CM061948.1_46295883_46296830+,UNSW_Alpin…
2-262.2	15	Basenji_chr27_287769_288704-,Dingo_chr27_292171_293106-,German_Shepherd_chr27_279521_280456-,Gray_Wolf_chr27_309167_310102-,Labrador_retriever_chr27_284577_285512-,canFam3_chr27_279236_280171-,BD_1.0_CM061988.1_46103511_46104446+,Basenji_breed-1.1_CM016457.1_1657850_1658785-,CA611_1.0_CM062027.1_46082025_46082960+,Clu-1_CM067745.1_46137265_46138200+,OD_1.0_CM061948.1_46207960_46208895+,UMICH_Zoey…
2-262.3	10	German_Shepherd_chr5_142169_143104+,canFam3_chr5_21953_22888+,BD_1.0_CM061966.1_12578_13513+,Basenji_breed-1.1_CM016435.1_88856005_88856940+,Clu-1_CM067723.1_168883_169818+,UMICH_Zoey_3.1_REHQ01000541.1_10254_11189+,UU_Cfam_GSD_1.0_CM021966.1_12607_13773+,UU_Cfam_GSD_1.0_JAAHUQ010001033.1_129817_130752+,UU_Cfam_GSD_1.0_JAAHUQ010001937.1_36577_37512-,Yella_v2_CM062136.1_12544_13479+,
2-263	14	Basenji_chr18_37942141_37943085+,Dingo_chr18_38101721_38102665+,German_Shepherd_chr18_38442576_38443520+,Gray_Wolf_chr18_18091731_18092675-,Labrador_retriever_chr18_38785739_38786683+,canFam3_chr18_38111105_38112049+,BD_1.0_CM061979.1_38485061_38486005+,CA611_1.0_CM062018.1_38428168_38429112+,Clu-1_CM067736.1_38495164_38496108+,OD_1.0_CM061939.1_38672921_38673865+,UMICH_Zoey_3.1_CM016586.1_383696…
2-264	14	Basenji_chr38_23417142_23418092+,Dingo_chr38_23603683_23604633+,German_Shepherd_chr38_23666487_23667437+,Gray_Wolf_chr38_25474835_25475785+,Labrador_retriever_chr38_23119082_23120032+,canFam3_chr38_22993596_22994546+,BD_1.0_CM061999.1_23660681_23661631+,CA611_1.0_CM062038.1_23526930_23527880+,Clu-1_CM067756.1_23751600_23752550+,OD_1.0_CM061959.1_23705970_23706920+,UMICH_Zoey_3.1_CM016606.1_228830…
2-265	15	Basenji_chr18_39918988_39919926+,Dingo_chr18_40055076_40056014+,German_Shepherd_chr18_40393703_40394641+,Gray_Wolf_chr18_16139243_16140181-,Labrador_retriever_chr18_40754780_40755718+,canFam3_chr18_40059477_40060415+,BD_1.0_CM061979.1_40440728_40441666+,Basenji_breed-1.1_CM016448.2_41086121_41087059+,CA611_1.0_CM062018.1_40390776_40391714+,Clu-1_CM067736.1_40446514_40447452+,OD_1.0_CM061939.1_406…
2-266	16	Basenji_chr14_2372315_2373274+,Dingo_chr14_2415021_2415980+,German_Shepherd_chr14_11126_12217+,Gray_Wolf_chr14_58338174_58339133-,Gray_Wolf_chr14_58869148_58870107-,Labrador_retriever_chr14_2428100_2429059+,canFam3_chr14_2695311_2696270+,BD_1.0_CM061975.1_2145528_2146487-,Basenji_breed-1.1_CM016444.1_8915815_8916774-,CA611_1.0_CM062014.1_2141772_2142731-,Clu-1_CM067732.1_2442275_2443234+,OD_1.0_C…
2-269	14	Basenji_chr18_39273487_39274455+,German_Shepherd_chr18_39743679_39744647+,Gray_Wolf_chr18_16784921_16785889-,Labrador_retriever_chr18_40104279_40105247+,canFam3_chr18_39424000_39424968+,BD_1.0_CM061979.1_39792905_39793873+,Basenji_breed-1.1_CM016448.2_40434276_40435244+,CA611_1.0_CM062018.1_39742277_39743245+,Clu-1_CM067736.1_39805061_39806029+,OD_1.0_CM061939.1_39994860_39995828+,UMICH_Zoey_3.1_…
2-270	13	Dingo_chr15_17402253_17403245+,German_Shepherd_chr15_17529177_17530169+,Gray_Wolf_chr15_19011779_19012771+,Labrador_retriever_chr15_17653405_17654397+,canFam3_chr15_17396742_17397734+,BD_1.0_CM061976.1_17484146_17485138+,Basenji_breed-1.1_CM016445.2_17502320_17503312+,CA611_1.0_CM062015.1_17440100_17441092+,OD_1.0_CM061936.1_17546170_17547162+,UMICH_Zoey_3.1_CM016583.1_17343227_17344219+,UNSW_Alp…
2-272.1	16	Basenji_chr5_9853960_9854895+,Dingo_chr5_9876534_9877469+,German_Shepherd_chr5_10000233_10001168+,Gray_Wolf_chr5_10523066_10524001+,Labrador_retriever_chr5_9811506_9812441+,canFam3_chr5_9871850_9872713+,BD_1.0_CM061966.1_9863963_9864826+,Basenji_breed-1.1_CM016435.1_1462998_1463933+,Basenji_breed-1.1_SDHF02001977.1_10492_11427+,CA611_1.0_CM062005.1_9841090_9841953+,Clu-1_CM067723.1_10000976_10001…
2-272.2	14	Basenji_chr5_9888447_9889382+,Dingo_chr5_9911003_9911938+,German_Shepherd_chr5_10034751_10035686+,Gray_Wolf_chr5_10557549_10558484+,Labrador_retriever_chr5_9846030_9846965+,canFam3_chr5_9906106_9907041+,BD_1.0_CM061966.1_9898409_9899344+,CA611_1.0_CM062005.1_9875511_9876446+,Clu-1_CM067723.1_10035303_10036238+,OD_1.0_CM061926.1_9847765_9848700+,UMICH_Zoey_3.1_CM016573.1_9917773_9918708+,UNSW_Alpi…
2-273	14	Basenji_chr9_47051582_47052535+,Dingo_chr9_48360686_48361639+,German_Shepherd_chr9_47894452_47895402+,Gray_Wolf_chr9_14015816_14016769-,Labrador_retriever_chr9_47993687_47994640+,canFam3_chr9_47158681_47159634+,BD_1.0_CM061970.1_47198008_47198961+,Basenji_breed-1.1_CM016439.2_46277982_46278935+,CA611_1.0_CM062009.1_46999717_47000670+,Clu-1_CM067727.1_46079446_46080399+,OD_1.0_CM061930.1_47558631_…
2-274	12	Basenji_chr11_60202476_60203435+,Dingo_chr11_60042532_60043491+,German_Shepherd_chr11_60689873_60690832+,Gray_Wolf_chr11_61884964_61885923+,Labrador_retriever_chr11_61666363_61667322+,canFam3_chr11_60531372_60532331+,BD_1.0_CM061972.1_60014827_60015786+,CA611_1.0_CM062011.1_60092717_60093676+,Clu-1_CM067729.1_60289399_60290358+,OD_1.0_CM061932.1_60108147_60109106+,UU_Cfam_GSD_1.0_CM021972.1_60897…
2-275	13	Basenji_chr20_53369697_53370638+,Dingo_chr20_53489022_53489963+,German_Shepherd_chr20_54113596_54114537+,Gray_Wolf_chr20_5029637_5030578-,Labrador_retriever_chr20_53721708_53722649+,canFam3_chr20_53194425_53195366+,BD_1.0_CM061981.1_53302411_53303352+,Basenji_breed-1.1_CM016450.1_53350069_53351010+,CA611_1.0_CM062020.1_53325536_53326477+,Clu-1_CM067738.1_53867295_53868236+,OD_1.0_CM061941.1_53467…
2-276	15	Basenji_chr30_841387_842328-,Dingo_chr30_853872_854813-,German_Shepherd_chr30_1586144_1587085-,Gray_Wolf_chr30_1975831_1976772-,Labrador_retriever_chr30_794052_794993-,canFam3_chr30_697460_698401-,BD_1.0_CM061991.1_790076_791017-,Basenji_breed-1.1_CM016460.2_626027_626968-,CA611_1.0_CM062030.1_804683_805624-,Clu-1_CM067748.1_748563_749504-,OD_1.0_CM061951.1_887419_888360-,UMICH_Zoey_3.1_CM016598.…
2-277	13	Basenji_chr18_39659606_39660544-,Dingo_chr18_39797849_39798787-,German_Shepherd_chr18_40135598_40136536-,Gray_Wolf_chr18_16398381_16399319+,Labrador_retriever_chr18_40487799_40488737-,canFam3_chr18_39798479_39799417-,BD_1.0_CM061979.1_40180959_40181897-,Basenji_breed-1.1_CM016448.2_40827984_40828922-,CA611_1.0_CM062018.1_40131956_40132894-,OD_1.0_CM061939.1_40388635_40389573-,UMICH_Zoey_3.1_CM016…
2-278.1	14	Basenji_chr20_51847136_51848077+,Dingo_chr20_51985869_51986810+,German_Shepherd_chr20_52393000_52393941+,Gray_Wolf_chr20_6529513_6530454-,Labrador_retriever_chr20_52214713_52215654+,canFam3_chr20_51695088_51696029+,BD_1.0_CM061981.1_51793908_51794849+,Basenji_breed-1.1_CM016450.1_51830005_51830946+,CA611_1.0_CM062020.1_51817284_51818225+,Clu-1_CM067738.1_52359145_52360086+,OD_1.0_CM061941.1_51961…
2-278.2	15	Basenji_chr20_51872850_51873791+,Dingo_chr20_52010455_52011396+,German_Shepherd_chr20_52417116_52418057+,Gray_Wolf_chr20_6505420_6506361-,Labrador_retriever_chr20_52240428_52241369+,canFam3_chr20_51719180_51720121+,BD_1.0_CM061981.1_51821538_51822479+,Basenji_breed-1.1_CM016450.1_51855718_51856659+,CA611_1.0_CM062020.1_51841395_51842336+,Clu-1_CM067738.1_52383251_52384192+,OD_1.0_CM061941.1_51987…
2-279	25	Basenji_chr30_209988_210959+,Basenji_chr30_552399_553370+,Dingo_chr30_228997_229968+,Dingo_chr30_242485_243456+,Dingo_chr30_560556_561527+,German_Shepherd_chr30_968483_969454+,German_Shepherd_chr30_1300043_1301014+,Gray_Wolf_chr30_1361084_1362055+,Gray_Wolf_chr30_1692451_1693422+,canFam3_chr30_78725_79696+,canFam3_chr30_410672_411643+,BD_1.0_CM061991.1_523185_524156+,Basenji_breed-1.1_CM016441.2_…
2-281.1	15	Basenji_chr15_17505301_17506239+,Dingo_chr15_17517753_17518691+,German_Shepherd_chr15_17650033_17650971+,Gray_Wolf_chr15_19126660_19127598+,Labrador_retriever_chr15_17768103_17769041+,canFam3_chr15_17513915_17514853+,BD_1.0_CM061976.1_17600280_17601218+,Basenji_breed-1.1_CM016445.2_17622791_17623729+,CA611_1.0_CM062015.1_17555794_17556732+,Clu-1_CM067733.1_17705295_17706233+,OD_1.0_CM061936.1_176…
2-281.2	14	Basenji_chr15_17605353_17606297-,Dingo_chr15_17611186_17612130-,German_Shepherd_chr15_17745851_17746795-,Gray_Wolf_chr15_19195793_19196737-,Labrador_retriever_chr15_17868244_17869188-,canFam3_chr15_17610003_17610947-,BD_1.0_CM061976.1_17694383_17695327-,Basenji_breed-1.1_CM016445.2_17718960_17719904-,CA611_1.0_CM062015.1_17649455_17650399-,Clu-1_CM067733.1_17799146_17800090-,OD_1.0_CM061936.1_177…
2-282.1	12	Basenji_chr5_10600668_10601615+,Dingo_chr5_10626681_10627628+,German_Shepherd_chr5_10749528_10750475+,Gray_Wolf_chr5_11271553_11272500+,Labrador_retriever_chr5_10565031_10565978+,canFam3_chr5_10615680_10616627+,CA611_1.0_CM062005.1_10588961_10589908+,Clu-1_CM067723.1_10749510_10750457+,OD_1.0_CM061926.1_10587314_10588261+,UMICH_Zoey_3.1_CM016573.1_10670350_10671297+,UNSW_AlpineDingo_1.0_CM041938.…
2-282.2	15	Basenji_chr5_10618107_10619054-,Dingo_chr5_10643902_10644849-,German_Shepherd_chr5_10766751_10767698-,Gray_Wolf_chr5_11288790_11289737-,Labrador_retriever_chr5_10582443_10583390-,canFam3_chr5_10632910_10633857-,BD_1.0_CM061966.1_10632853_10633800-,Basenji_breed-1.1_CM016435.1_2227599_2228546-,CA611_1.0_CM062005.1_10606220_10607167-,Clu-1_CM067723.1_10766749_10767696-,OD_1.0_CM061926.1_10604537_10…
2-283	14	Basenji_chr21_30477491_30478414-,German_Shepherd_chr21_31058303_31059226-,Gray_Wolf_chr21_20614603_20615526+,Labrador_retriever_chr21_31002084_31003007-,canFam3_chr21_30181580_30182503-,BD_1.0_CM061982.1_30294233_30295156-,Basenji_breed-1.1_CM016451.2_30331052_30331975-,CA611_1.0_CM062021.1_30413134_30414057-,Clu-1_CM067739.1_30633428_30634351-,OD_1.0_CM061942.1_30348190_30349113-,UMICH_Zoey_3.1_…
2-284	16	Basenji_chr38_23450938_23451894+,Dingo_chr38_23637416_23638372+,German_Shepherd_chr38_23700036_23700992+,Gray_Wolf_chr38_25508425_25509381+,Labrador_retriever_chr38_23153350_23154306+,canFam3_chr38_23028374_23029330+,BD_1.0_CM061999.1_23695088_23696044+,Basenji_breed-1.1_CM016468.2_27131871_27132827+,CA611_1.0_CM062038.1_23561501_23562457+,Clu-1_CM067756.1_23785817_23786773+,OD_1.0_CM061959.1_237…
2-285	14	Basenji_chr9_59975472_59976431-,Dingo_chr9_61249872_61250831-,German_Shepherd_chr9_60806474_60807433-,Gray_Wolf_chr9_1104857_1105816+,Labrador_retriever_chr9_60901421_60902380-,canFam3_chr9_59984662_59985621-,BD_1.0_CM061970.1_60099989_60100948-,CA611_1.0_CM062009.1_59958607_59959566-,Clu-1_CM067727.1_59012052_59013011-,OD_1.0_CM061930.1_60484377_60485336-,UMICH_Zoey_3.1_CM016577.1_59660530_59661…
2-286	14	Basenji_chr5_9916680_9917627+,Dingo_chr5_9939220_9940167+,German_Shepherd_chr5_10063007_10063954+,Gray_Wolf_chr5_10585779_10586726+,Labrador_retriever_chr5_9874260_9875207+,canFam3_chr5_9934347_9935294+,BD_1.0_CM061966.1_9926649_9927596+,Basenji_breed-1.1_CM016435.1_1525840_1526787+,CA611_1.0_CM062005.1_9903747_9904694+,Clu-1_CM067723.1_10063546_10064493+,OD_1.0_CM061926.1_9876016_9876963+,UMICH_…
2-287	15	Basenji_chr38_23405604_23406557+,Dingo_chr38_23592216_23593169+,German_Shepherd_chr38_23654935_23655888+,Gray_Wolf_chr38_25463333_25464286+,Labrador_retriever_chr38_23107539_23108492+,canFam3_chr38_22982050_22983003+,BD_1.0_CM061999.1_23649165_23650118+,Basenji_breed-1.1_CM016468.2_27096114_27097052+,CA611_1.0_CM062038.1_23515429_23516382+,Clu-1_CM067756.1_23739827_23740780+,OD_1.0_CM061959.1_236…
2-288	15	Basenji_chr15_18637427_18638353+,Dingo_chr15_18645283_18646209+,German_Shepherd_chr15_18777325_18778251+,Gray_Wolf_chr15_20132061_20132987+,Labrador_retriever_chr15_18901086_18902012+,canFam3_chr15_18641193_18642119+,BD_1.0_CM061976.1_18729641_18730567+,Basenji_breed-1.1_CM016445.2_18630750_18631676+,CA611_1.0_CM062015.1_18680684_18681610+,Clu-1_CM067733.1_18829899_18830825+,OD_1.0_CM061936.1_187…
2-289	15	Basenji_chr5_10682837_10683775+,Dingo_chr5_10708822_10709760+,German_Shepherd_chr5_10831646_10832584+,Gray_Wolf_chr5_11353687_11354625+,Labrador_retriever_chr5_10647851_10648789+,canFam3_chr5_10697778_10698716+,BD_1.0_CM061966.1_10697705_10698643+,Basenji_breed-1.1_CM016435.1_2292301_2293239+,CA611_1.0_CM062005.1_10670915_10671853+,Clu-1_CM067723.1_10831655_10832593+,OD_1.0_CM061926.1_10669205_10…
2-290	15	Basenji_chr18_40058131_40059072-,Dingo_chr18_40192658_40193599-,German_Shepherd_chr18_40532904_40533845-,Gray_Wolf_chr18_16001550_16002491+,Labrador_retriever_chr18_40893215_40894156-,canFam3_chr18_40203217_40204158-,BD_1.0_CM061979.1_40579871_40580812-,Basenji_breed-1.1_CM016448.2_41225270_41226211-,CA611_1.0_CM062018.1_40529483_40530424-,Clu-1_CM067736.1_40593211_40594152-,OD_1.0_CM061939.1_407…
2-292.1	14	Basenji_chr18_37823582_37824526+,Dingo_chr18_37976918_37977862+,German_Shepherd_chr18_38325718_38326662+,Gray_Wolf_chr18_18199831_18200775-,canFam3_chr18_37994324_37995268+,BD_1.0_CM061979.1_38366361_38367305+,Basenji_breed-1.1_CM016448.2_38995800_38996744+,CA611_1.0_CM062018.1_38308445_38309389+,Clu-1_CM067736.1_38376686_38377630+,OD_1.0_CM061939.1_38553177_38554121+,UMICH_Zoey_3.1_CM016586.1_38…
2-292.2	15	Basenji_chr18_37852783_37853721+,Dingo_chr18_38006146_38007084+,German_Shepherd_chr18_38353225_38354163+,Gray_Wolf_chr18_18170403_18171341-,Labrador_retriever_chr18_38691704_38692642+,canFam3_chr18_38021824_38022762+,BD_1.0_CM061979.1_38395604_38396542+,Basenji_breed-1.1_CM016448.2_39025044_39025982+,CA611_1.0_CM062018.1_38337635_38338573+,Clu-1_CM067736.1_38405867_38406805+,OD_1.0_CM061939.1_385…
2-292.3	14	Basenji_chr18_37872389_37873336+,Dingo_chr18_38025737_38026684+,German_Shepherd_chr18_38372819_38373766+,Gray_Wolf_chr18_18150773_18151720-,Labrador_retriever_chr18_38711305_38712252+,canFam3_chr18_38041418_38042365+,BD_1.0_CM061979.1_38415210_38416157+,CA611_1.0_CM062018.1_38357224_38358171+,Clu-1_CM067736.1_38425396_38426343+,OD_1.0_CM061939.1_38602028_38602975+,UMICH_Zoey_3.1_CM016586.1_383000…
2-293	15	Basenji_chr35_25125505_25126443+,Dingo_chr35_25265574_25266512+,German_Shepherd_chr35_25365985_25366923+,Gray_Wolf_chr35_27068048_27068986+,Labrador_retriever_chr35_25297468_25298406+,canFam3_chr35_25108115_25109053+,BD_1.0_CM061996.1_25867646_25868584+,Basenji_breed-1.1_CM016465.1_29566339_29567277+,CA611_1.0_CM062035.1_25833698_25834636+,Clu-1_CM067753.1_25331406_25332344+,OD_1.0_CM061956.1_258…
2-294	19	Basenji_chr14_2329212_2330165+,Dingo_chr14_2372142_2373095+,German_Shepherd_chr14_2301068_2302021+,Gray_Wolf_chr14_58382888_58383841-,Gray_Wolf_chr14_58916166_58917119-,Labrador_retriever_chr14_2383455_2384408+,canFam3_chr14_2650695_2651648+,BD_1.0_CM061975.1_2193120_2194073-,Basenji_breed-1.1_CM016444.1_8958761_8959714-,CA611_1.0_CM062014.1_2186551_2187504-,Clu-1_CM067732.1_2397502_2398455+,OD_1…
2-295	14	Basenji_chr15_17593162_17594106+,Dingo_chr15_17599026_17599970+,German_Shepherd_chr15_17733657_17734601+,Gray_Wolf_chr15_19183614_19184558+,Labrador_retriever_chr15_17856049_17856993+,canFam3_chr15_17597814_17598758+,BD_1.0_CM061976.1_17682191_17683135+,Basenji_breed-1.1_CM016445.2_17706771_17707715+,CA611_1.0_CM062015.1_17637254_17638198+,Clu-1_CM067733.1_17786952_17787896+,OD_1.0_CM061936.1_177…
2-296	9	Basenji_chr18_40463864_40464790-,German_Shepherd_chr18_41079090_41080016-,Gray_Wolf_chr18_15450728_15451654+,canFam3_chr18_40793969_40794895-,Basenji_breed-1.1_CM016448.2_41638338_41639264-,Clu-1_CM067736.1_41093651_41094577-,UMICH_Zoey_3.1_REHQ01000569.1_37279_38205+,UU_Cfam_GSD_1.0_CM021979.1_41191653_41192579-,Yella_v2_CM062149.1_41220313_41221239-,
2-297.1	10	German_Shepherd_chr3_31351233_31352171-,canFam3_chr3_31570097_31571035+,Labrador_retriever_chr3_31257342_31258280-,BD_1.0_CM061964.1_31178854_31179792-,CA611_1.0_CM062003.1_31229917_31230855-,OD_1.0_CM061924.1_31217064_31218002-,UMICH_Zoey_3.1_CM016571.1_31168987_31169925-,Yella_v2_CM062134.1_31162979_31163917-,UU_Cfam_GSD_1.0_CM021964.1_31517036_31517974-,Basenji_chr3_31149965_31151038-,
2-297.2	13	Yella_v2_CM062141.1_16243963_16244901-,OD_1.0_CM061931.1_16345166_16346104-,UU_Cfam_GSD_1.0_CM021971.1_16415811_16416749-,UNSW_AlpineDingo_1.0_CM041943.1_16927100_16928038-,CA611_1.0_CM062010.1_16437931_16438869-,Basenji_breed-1.1_CM016440.2_16092541_16093479+,BD_1.0_CM061971.1_16294890_16295828-,canFam3_chr10_16037166_16038104-,Labrador_retriever_chr10_16225766_16226704-,Gray_Wolf_chr10_17918602…
2-300	13	Basenji_chr21_30548327_30549310-,Dingo_chr21_30715883_30716866-,German_Shepherd_chr21_31129186_31130169-,Gray_Wolf_chr21_20546747_20547730+,Labrador_retriever_chr21_31073199_31074182-,canFam3_chr21_30254194_30255177-,BD_1.0_CM061982.1_30365043_30366026-,CA611_1.0_CM062021.1_30484232_30485215-,OD_1.0_CM061942.1_30419283_30420266-,UMICH_Zoey_3.1_CM016589.1_30387427_30388410-,UNSW_AlpineDingo_1.0_CM…
2-302	15	German_Shepherd_chr35_26407421_26408386+,BD_1.0_CM061996.1_26927920_26928885+,Un_canFam3_chrUn_1374_2339+,Clu-1_CM067753.1_26348076_26349041+,OD_1.0_CM061956.1_26867872_26868837+,Yella_v2_CM062166.1_26512846_26513811+,UU_Cfam_GSD_1.0_CM021996.1_27633094_27634059+,UMICH_Zoey_3.1_CM016603.1_26103742_26104707+,Basenji_breed-1.1_CM016465.1_30651616_30652581+,canFam3_chr35_26143651_26144616+,Gray_Wolf…
2-303	15	Basenji_chr11_328704_329654-,Dingo_chr11_448189_449139-,German_Shepherd_chr11_711050_712000-,Gray_Wolf_chr11_915914_916864-,Labrador_retriever_chr11_268921_269871-,canFam3_chr11_306158_307108-,BD_1.0_CM061972.1_379237_380187-,Basenji_breed-1.1_CM016441.2_373362_374312-,CA611_1.0_CM062011.1_357984_358934-,Clu-1_CM067729.1_375385_376335-,OD_1.0_CM061932.1_350083_351033-,UMICH_Zoey_3.1_CM016579.1_24…
2-306	13	Basenji_chr11_52101899_52102858-,Dingo_chr11_51936076_51937035-,German_Shepherd_chr11_52552551_52553510-,Gray_Wolf_chr11_53768415_53769374-,canFam3_chr11_52470623_52471582-,BD_1.0_CM061972.1_51937556_51938515-,Basenji_breed-1.1_CM016441.2_50755173_50756132-,CA611_1.0_CM062011.1_51984386_51985345-,Clu-1_CM067729.1_52190713_52191672-,OD_1.0_CM061932.1_52024620_52025579-,UNSW_AlpineDingo_1.0_CM04194…
2-307	15	Basenji_chr18_39299239_39300174+,Dingo_chr18_39444790_39445725+,German_Shepherd_chr18_39766076_39767011+,Gray_Wolf_chr18_16759237_16760172-,Labrador_retriever_chr18_40126679_40127614+,canFam3_chr18_39449735_39450670+,BD_1.0_CM061979.1_39818677_39819612+,Basenji_breed-1.1_CM016448.2_40460024_40460959+,CA611_1.0_CM062018.1_39768032_39768967+,Clu-1_CM067736.1_39827466_39828401+,OD_1.0_CM061939.1_400…
2-308	12	Basenji_chr5_10174842_10175768+,Dingo_chr5_10198798_10199724+,German_Shepherd_chr5_10323603_10324529+,Gray_Wolf_chr5_10846381_10847307+,Labrador_retriever_chr5_10133849_10134775+,BD_1.0_CM061966.1_10186806_10187732+,CA611_1.0_CM062005.1_10163322_10164248+,Clu-1_CM067723.1_10324211_10325137+,OD_1.0_CM061926.1_10156170_10157096+,UNSW_AlpineDingo_1.0_CM041938.1_10300791_10301717+,UU_Cfam_GSD_1.0_CM0…
2-309	15	Basenji_chr21_30391069_30391992+,Dingo_chr21_30554923_30555846+,German_Shepherd_chr21_30968239_30969162+,Gray_Wolf_chr21_20701902_20702825-,Labrador_retriever_chr21_30906773_30907696+,canFam3_chr21_30082563_30083486+,BD_1.0_CM061982.1_30201460_30202383+,Basenji_breed-1.1_CM016451.2_30244574_30245497+,CA611_1.0_CM062021.1_30324865_30325788+,Clu-1_CM067739.1_30546107_30547030+,OD_1.0_CM061942.1_302…
2-310	15	Basenji_chr30_507004_507942-,Dingo_chr30_527840_528778-,German_Shepherd_chr30_1254029_1254967-,Gray_Wolf_chr30_1646642_1647580-,Labrador_retriever_chr30_461116_462054-,canFam3_chr30_364664_365602-,BD_1.0_CM061991.1_490538_491476-,Basenji_breed-1.1_CM016460.2_296672_297610-,CA611_1.0_CM062030.1_502270_503208-,Clu-1_CM067748.1_438303_439241-,OD_1.0_CM061951.1_558374_559312-,UMICH_Zoey_3.1_CM016598.…
2-311	15	Basenji_chr14_1318494_1319465+,Dingo_chr14_1292703_1293674+,German_Shepherd_chr14_1278505_1279476+,Gray_Wolf_chr14_59939123_59940094-,Labrador_retriever_chr14_1347309_1348280+,canFam3_chr14_1625847_1626818+,BD_1.0_CM061975.1_1271155_1272126+,Basenji_breed-1.1_CM016444.1_7872727_7873698+,CA611_1.0_CM062014.1_1268270_1269241+,Clu-1_CM067732.1_1361639_1362610+,OD_1.0_CM061935.1_1246490_1247461+,UMIC…
2-312.1	11	Basenji_chr18_39125483_39126415-,Dingo_chr18_39270698_39271630-,Gray_Wolf_chr18_16932762_16933694+,Labrador_retriever_chr18_39956211_39957143-,canFam3_chr18_39275076_39276008-,BD_1.0_CM061979.1_39645203_39646135-,Basenji_breed-1.1_CM016448.2_40286503_40287435-,CA611_1.0_CM062018.1_39594164_39595096-,OD_1.0_CM061939.1_39846732_39847664-,UMICH_Zoey_3.1_CM016586.1_39551410_39552342-,Yella_v2_CM06214…
2-312.2	14	Basenji_chr18_39176751_39177683+,Dingo_chr18_39322001_39322933+,German_Shepherd_chr18_39646800_39647732+,Gray_Wolf_chr18_16881770_16882702-,Labrador_retriever_chr18_40007408_40008340+,canFam3_chr18_39326662_39327594+,BD_1.0_CM061979.1_39696380_39697312+,Basenji_breed-1.1_CM016448.2_40337420_40338352+,CA611_1.0_CM062018.1_39645490_39646422+,Clu-1_CM067736.1_39708386_39709318+,UMICH_Zoey_3.1_CM0165…
2-313.1	10	Basenji_chr5_10018693_10019625+,Dingo_chr5_10042387_10043319+,Labrador_retriever_chr5_9977294_9978226+,German_Shepherd_chr5_10166856_10167788+,canFam3_chr5_10032905_10033837+,CA611_1.0_CM062005.1_10006838_10007770+,OD_1.0_CM061926.1_9979873_9980805+,UNSW_AlpineDingo_1.0_CM041938.1_10144095_10145027+,UU_Cfam_GSD_1.0_CM021966.1_10056990_10057922+,Yella_v2_CM062136.1_10019124_10020056+,
2-313.2	15	Basenji_chr5_10139612_10140547+,Dingo_chr5_10163517_10164452+,German_Shepherd_chr5_10288386_10289321+,Gray_Wolf_chr5_10810081_10811016+,Labrador_retriever_chr5_10098604_10099539+,canFam3_chr5_10154101_10155036+,BD_1.0_CM061966.1_10151616_10152551+,Basenji_breed-1.1_CM016435.1_1750718_1751653+,CA611_1.0_CM062005.1_10128120_10129055+,Clu-1_CM067723.1_10287899_10288834+,OD_1.0_CM061926.1_10120972_10…
2-314	15	Basenji_chr21_30643525_30644499+,German_Shepherd_chr21_31218095_31219069+,Gray_Wolf_chr21_20457488_20458462-,Labrador_retriever_chr21_31162248_31163222+,canFam3_chr21_30343737_30344711+,BD_1.0_CM061982.1_30460316_30461290+,Basenji_breed-1.1_CM016451.2_30497188_30498162+,CA611_1.0_CM062021.1_30579589_30580563+,Clu-1_CM067739.1_30801971_30802945+,OD_1.0_CM061942.1_30508245_30509219+,UMICH_Zoey_3.1_…
2-315	15	Basenji_chr27_339878_340819-,Dingo_chr27_344582_345523-,German_Shepherd_chr27_331935_332876-,Gray_Wolf_chr27_361540_362481-,Labrador_retriever_chr27_337044_337985-,canFam3_chr27_331581_332522-,BD_1.0_CM061988.1_46051045_46051986+,Basenji_breed-1.1_CM016457.1_1710092_1711033-,CA611_1.0_CM062027.1_46029626_46030567+,Clu-1_CM067745.1_46084991_46085932+,OD_1.0_CM061948.1_46155414_46156355+,UMICH_Zoey…
2-316	15	Basenji_chr8_327663_328622-,Dingo_chr8_386525_387484-,German_Shepherd_chr8_580059_581018-,Gray_Wolf_chr8_75354267_75355226+,Labrador_retriever_chr8_426350_427309-,canFam3_chr8_378558_379517-,BD_1.0_CM061969.1_362032_362991-,Basenji_breed-1.1_CM016438.2_2241386_2242345-,CA611_1.0_CM062008.1_378501_379460-,Clu-1_CM067726.1_406527_407486-,OD_1.0_CM061929.1_383313_384272-,UMICH_Zoey_3.1_CM016576.1_36…
2-317	14	Basenji_chr15_286997_287935-,German_Shepherd_chr15_380908_381846-,Gray_Wolf_chr15_1897276_1898214-,Labrador_retriever_chr15_317508_318446-,canFam3_chr15_235912_236850-,BD_1.0_CM061976.1_269665_270603-,Basenji_breed-1.1_CM016445.2_298171_299109-,CA611_1.0_CM062015.1_314887_315825-,Clu-1_CM067733.1_571030_571968-,OD_1.0_CM061936.1_268897_269835-,UMICH_Zoey_3.1_CM016583.1_227441_228379-,UNSW_AlpineD…
2-318	15	Basenji_chr15_308193_309140-,Dingo_chr15_304845_305792-,German_Shepherd_chr15_402455_403402-,Gray_Wolf_chr15_1918825_1919772-,Labrador_retriever_chr15_339325_340272-,canFam3_chr15_257717_258664-,BD_1.0_CM061976.1_291487_292434-,Basenji_breed-1.1_CM016445.2_319385_320332-,CA611_1.0_CM062015.1_336690_337637-,Clu-1_CM067733.1_592574_593521-,OD_1.0_CM061936.1_290714_291661-,UMICH_Zoey_3.1_CM016583.1_…
2-320	15	Basenji_chr16_5840117_5841082+,Dingo_chr16_6105237_6106202+,German_Shepherd_chr16_5814422_5815387+,Gray_Wolf_chr16_55731915_55732880-,Labrador_retriever_chr16_6041704_6042669+,canFam3_chr16_6188097_6189062+,BD_1.0_CM061977.1_5650377_5651342+,Basenji_breed-1.1_CM016446.2_5958188_5959351+,CA611_1.0_CM062016.1_5705428_5706393+,Clu-1_CM067734.1_5791214_5792179+,OD_1.0_CM061937.1_5804824_5805789+,UMIC…
2-321	15	Basenji_chr11_65706129_65707079-,Dingo_chr11_65550434_65551384-,German_Shepherd_chr11_66244548_66245498-,Gray_Wolf_chr11_67384430_67385380-,Labrador_retriever_chr11_67164631_67165581-,canFam3_chr11_66032137_66033087-,BD_1.0_CM061972.1_65507209_65508159-,Basenji_breed-1.1_CM016441.2_64369131_64370081-,CA611_1.0_CM062011.1_65598831_65599781-,Clu-1_CM067729.1_65789346_65790296-,OD_1.0_CM061932.1_657…
2-322	15	Basenji_chr14_1426469_1427404-,Dingo_chr14_1400629_1401564-,German_Shepherd_chr14_1386528_1387463-,Gray_Wolf_chr14_59826198_59827133+,Labrador_retriever_chr14_1455529_1456464-,canFam3_chr14_1731651_1732586-,BD_1.0_CM061975.1_1379570_1380505-,Basenji_breed-1.1_CM016444.1_7980789_7981724-,CA611_1.0_CM062014.1_1376493_1377428-,Clu-1_CM067732.1_1469582_1470517-,OD_1.0_CM061935.1_1354902_1355837-,UMIC…
2-323	15	Basenji_chr15_328432_329373+,Dingo_chr15_325138_326079+,German_Shepherd_chr15_422699_423640+,Gray_Wolf_chr15_1939021_1939962+,Labrador_retriever_chr15_359614_360555+,canFam3_chr15_278072_279013+,BD_1.0_CM061976.1_311783_312724+,Basenji_breed-1.1_CM016445.2_339627_340568+,CA611_1.0_CM062015.1_356947_357888+,Clu-1_CM067733.1_612815_613756+,OD_1.0_CM061936.1_311003_311944+,UMICH_Zoey_3.1_CM016583.1_…
2-324	15	Basenji_chr8_418220_419185-,Dingo_chr8_477101_478066-,German_Shepherd_chr8_670663_671628-,Gray_Wolf_chr8_75263593_75264558+,Labrador_retriever_chr8_516958_517923-,canFam3_chr8_469169_470134-,BD_1.0_CM061969.1_452598_453563-,Basenji_breed-1.1_CM016438.2_2332003_2332968-,CA611_1.0_CM062008.1_469165_470130-,Clu-1_CM067726.1_497162_498127-,OD_1.0_CM061929.1_473911_474876-,UMICH_Zoey_3.1_CM016576.1_45…
2-325	14	Gray_Wolf_chr6_10034174_10035133+,Un_Labrador_retriever_chrUn_4441_5400-,BD_1.0_CM061967.1_9491118_9492077+,Clu-1_CM067724.1_9582372_9583331+,OD_1.0_CM061927.1_9557414_9558373+,Yella_v2_CM062137.1_9541791_9542750+,UNSW_AlpineDingo_1.0_CM041939.1_9583793_9584752+,UU_Cfam_GSD_1.0_CM021967.1_9634338_9635297+,CA611_1.0_CM062006.1_9476510_9477469+,canFam3_chr6_9688452_9689411+,Labrador_retriever_chr6_…
2-326	15	Basenji_chr20_47937815_47938735-,Dingo_chr20_48059539_48060474-,German_Shepherd_chr20_48489373_48490293-,Gray_Wolf_chr20_10445143_10446063+,Labrador_retriever_chr20_48296506_48297426-,canFam3_chr20_47782878_47783798-,BD_1.0_CM061981.1_47883232_47884152-,Basenji_breed-1.1_CM016450.1_47939972_47940892-,CA611_1.0_CM062020.1_47905878_47906798-,Clu-1_CM067738.1_48450451_48451371-,OD_1.0_CM061941.1_480…
2-327	15	Basenji_chr27_122984_123931-,Dingo_chr27_133813_134760-,German_Shepherd_chr27_121746_122693-,Gray_Wolf_chr27_152383_153330-,Labrador_retriever_chr27_127042_127989-,canFam3_chr27_122143_123090-,BD_1.0_CM061988.1_46260631_46261578+,Basenji_breed-1.1_CM016457.1_1494349_1495296-,CA611_1.0_CM062027.1_46238909_46239856+,Clu-1_CM067745.1_46294054_46295001+,OD_1.0_CM061948.1_46364963_46365910+,UMICH_Zoey…
2-328	14	Basenji_chr18_36841532_36842470-,Dingo_chr18_37005556_37006494-,German_Shepherd_chr18_37344606_37345544-,Gray_Wolf_chr18_19174980_19175918+,Labrador_retriever_chr18_37675489_37676427-,canFam3_chr18_37037163_37038101-,BD_1.0_CM061979.1_37384522_37385460-,Basenji_breed-1.1_CM016448.2_38036865_38037803-,CA611_1.0_CM062018.1_37319938_37320876-,Clu-1_CM067736.1_37377139_37378077-,OD_1.0_CM061939.1_375…
2-329.1	17	Basenji_chr15_17280438_17281385+,Basenji_chr15_17344456_17345403-,Dingo_chr15_17355775_17356722-,German_Shepherd_chr15_17482508_17483455-,Gray_Wolf_chr15_18965902_18966849-,Labrador_retriever_chr15_17606617_17607564-,canFam3_chr15_17350088_17351035-,BD_1.0_CM061976.1_17437313_17438260-,Basenji_breed-1.1_CM016445.2_17456442_17457389-,CA611_1.0_CM062015.1_17393451_17394398-,Clu-1_CM067733.1_1747943…
2-329.2	12	Dingo_chr15_17290537_17291484+,German_Shepherd_chr15_17417413_17418360+,Gray_Wolf_chr15_18900237_18901184+,Labrador_retriever_chr15_17540926_17541873+,canFam3_chr15_17288511_17289458+,Basenji_breed-1.1_CM016445.2_17392244_17393191+,CA611_1.0_CM062015.1_17328355_17329302+,OD_1.0_CM061936.1_17434263_17435210+,UMICH_Zoey_3.1_CM016583.1_17231490_17232437+,UNSW_AlpineDingo_1.0_CM041947.1_17875410_1787…
2-330	14	Basenji_chr30_361646_362584+,Dingo_chr30_386544_387482+,German_Shepherd_chr30_1112221_1113159+,Gray_Wolf_chr30_1505137_1506075+,Labrador_retriever_chr30_319208_320146+,canFam3_chr30_223007_223945+,BD_1.0_CM061991.1_349255_350193+,Basenji_breed-1.1_CM016460.2_151597_152535+,CA611_1.0_CM062030.1_360973_361911+,Clu-1_CM067748.1_297001_297939+,OD_1.0_CM061951.1_412905_413843+,UMICH_Zoey_3.1_CM016598.…
2-331	20	Basenji_chr14_2526685_2527632+,Dingo_chr14_2562005_2562952+,German_Shepherd_chr14_2488599_2489546+,German_Shepherd_chr14_2540664_2541611+,Gray_Wolf_chr14_58190828_58191775-,Gray_Wolf_chr14_58716645_58717592-,Labrador_retriever_chr14_2577111_2578058+,canFam3_chr14_2848252_2849199+,BD_1.0_CM061975.1_2508310_2509257+,Basenji_breed-1.1_CM016444.1_6502231_6503178-,Basenji_breed-1.1_CM016444.1_8762989_…
2-335.1	13	Basenji_chr18_40882901_40883815-,Dingo_chr18_41069736_41070641-,German_Shepherd_chr18_41497646_41498560-,Gray_Wolf_chr18_15042806_15043711+,Labrador_retriever_chr18_41844287_41845192-,canFam3_chr18_41188389_41189303-,BD_1.0_CM061979.1_41238040_41238954-,Basenji_breed-1.1_CM016448.2_42057142_42058056-,CA611_1.0_CM062018.1_41281659_41282564-,Clu-1_CM067736.1_41507190_41508095-,OD_1.0_CM061939.1_415…
2-335.2	16	Basenji_chr18_41052060_41052992-,Dingo_chr18_41243669_41244607-,German_Shepherd_chr18_41666842_41667774-,Gray_Wolf_chr18_14683891_14684829+,Gray_Wolf_chr18_14875682_14876620+,Labrador_retriever_chr18_42010170_42011102-,canFam3_chr18_41357844_41358776-,BD_1.0_CM061979.1_41407208_41408140-,Basenji_breed-1.1_CM016448.2_42221948_42222886-,CA611_1.0_CM062018.1_41446441_41447379-,Clu-1_CM067736.1_41678…
2-337.1	15	Basenji_chr11_60314763_60315701+,Dingo_chr11_60156310_60157248+,German_Shepherd_chr11_60802417_60803355+,Gray_Wolf_chr11_61997036_61997974+,Labrador_retriever_chr11_61779116_61780054+,canFam3_chr11_60643804_60644742+,BD_1.0_CM061972.1_60127586_60128524+,Basenji_breed-1.1_CM016441.2_58960809_58961747+,CA611_1.0_CM062011.1_60205408_60206346+,Clu-1_CM067729.1_60401304_60402242+,OD_1.0_CM061932.1_602…
2-337.2	15	Basenji_chr11_60347668_60348621+,Dingo_chr11_60195221_60196174+,German_Shepherd_chr11_60834731_60835684+,Gray_Wolf_chr11_62035599_62036552+,Labrador_retriever_chr11_61812006_61812959+,canFam3_chr11_60678099_60679052+,BD_1.0_CM061972.1_60160362_60161315+,Basenji_breed-1.1_CM016441.2_58993710_58994663+,CA611_1.0_CM062011.1_60243825_60244778+,Clu-1_CM067729.1_60433758_60434711+,OD_1.0_CM061932.1_602…
2-337.3	15	Basenji_chr11_60361190_60362134+,Dingo_chr11_60208516_60209460+,German_Shepherd_chr11_60848237_60849181+,Gray_Wolf_chr11_62049316_62050260+,Labrador_retriever_chr11_61825329_61826273+,canFam3_chr11_60691604_60692548+,BD_1.0_CM061972.1_60173867_60174811+,Basenji_breed-1.1_CM016441.2_59007224_59008168+,CA611_1.0_CM062011.1_60257330_60258274+,Clu-1_CM067729.1_60447283_60448227+,OD_1.0_CM061932.1_602…
2-338	15	Basenji_chr18_39347861_39348820+,Dingo_chr18_39493447_39494406+,German_Shepherd_chr18_39814714_39815673+,Gray_Wolf_chr18_16710514_16711473-,Labrador_retriever_chr18_40175546_40176505+,canFam3_chr18_39498517_39499476+,BD_1.0_CM061979.1_39867467_39868426+,Basenji_breed-1.1_CM016448.2_40508660_40509619+,CA611_1.0_CM062018.1_39816764_39817723+,Clu-1_CM067736.1_39876392_39877351+,OD_1.0_CM061939.1_400…
2-339	11	Basenji_chr18_39637546_39638478-,Dingo_chr18_39775734_39776666-,Gray_Wolf_chr18_16420288_16421220+,Labrador_retriever_chr18_40465580_40466512-,BD_1.0_CM061979.1_40159013_40159945-,CA611_1.0_CM062018.1_40109862_40110794-,Clu-1_CM067736.1_40166646_40167578-,OD_1.0_CM061939.1_40366491_40367423-,UNSW_AlpineDingo_1.0_CM041950.1_40394533_40395465-,UU_Cfam_GSD_1.0_CM021979.1_40224910_40225842-,Yella_v2_…
2-342	15	Basenji_chr5_10186439_10187380-,Dingo_chr5_10210410_10211351-,German_Shepherd_chr5_10335241_10336182-,Gray_Wolf_chr5_10857996_10858937-,Labrador_retriever_chr5_10151722_10152663-,canFam3_chr5_10201002_10201943-,BD_1.0_CM061966.1_10198502_10199443-,Basenji_breed-1.1_CM016435.1_1797569_1798510-,CA611_1.0_CM062005.1_10175011_10175952-,Clu-1_CM067723.1_10335831_10336772-,OD_1.0_CM061926.1_10171388_10…
2-344.1	15	Basenji_chr15_17367424_17368353-,Dingo_chr15_17378736_17379665-,German_Shepherd_chr15_17505618_17506487-,Gray_Wolf_chr15_18988871_18989800-,Labrador_retriever_chr15_17629605_17630534-,canFam3_chr15_17373213_17374082-,BD_1.0_CM061976.1_17460280_17461149-,Basenji_breed-1.1_CM016445.2_17479404_17480333-,CA611_1.0_CM062015.1_17416557_17417426-,Clu-1_CM067733.1_17567380_17568309-,OD_1.0_CM061936.1_175…
2-344.2	13	Basenji_chr15_17313717_17314646+,Dingo_chr15_17325630_17326559+,German_Shepherd_chr15_17447477_17448406-,Gray_Wolf_chr15_18935164_18936093+,canFam3_chr15_17321380_17322309-,BD_1.0_CM061976.1_17402225_17403154-,Basenji_breed-1.1_CM016445.2_17425913_17426842+,CA611_1.0_CM062015.1_17358425_17359354-,Clu-1_CM067733.1_17509807_17510736-,OD_1.0_CM061936.1_17464519_17465448-,UMICH_Zoey_3.1_CM016583.1_17…
2-345	15	Basenji_chr27_143312_144259-,Dingo_chr27_153942_154889-,German_Shepherd_chr27_141884_142831-,Gray_Wolf_chr27_172513_173460-,Labrador_retriever_chr27_146682_147629-,canFam3_chr27_142252_143199-,BD_1.0_CM061988.1_46240476_46241423+,Basenji_breed-1.1_CM016457.1_1514696_1515643-,CA611_1.0_CM062027.1_46219062_46220009+,Clu-1_CM067745.1_46273924_46274871+,OD_1.0_CM061948.1_46344817_46345764+,UMICH_Zoey…
2-348	16	Basenji_chr18_37754372_37755310+,Dingo_chr18_37907267_37908205+,German_Shepherd_chr18_38256515_38257453+,Gray_Wolf_chr18_18269433_18270371-,Labrador_retriever_chr18_38585629_38586567+,canFam3_chr18_37925044_37925982+,BD_1.0_CM061979.1_38297158_38298096+,Basenji_breed-1.1_CM016448.2_38926583_38927521+,CA611_1.0_CM062018.1_38238455_38239393+,Clu-1_CM067736.1_38307474_38308412+,OD_1.0_CM061939.1_384…
2-349	26	Basenji_chr1_101269616_101270554+,Dingo_chr1_101472989_101473927+,Dingo_chr1_101521567_101522505-,German_Shepherd_chr1_101853967_101854905+,German_Shepherd_chr1_101895971_101896909-,Gray_Wolf_chr1_21160203_21161141+,Gray_Wolf_chr1_21202469_21203407-,Labrador_retriever_chr1_101912997_101913935+,Labrador_retriever_chr1_101955303_101956241-,canFam3_chr1_101309374_101310312-,BD_1.0_CM061962.1_1015720…
2-350	15	Basenji_chr15_17930943_17931938-,Dingo_chr15_17937287_17938282-,German_Shepherd_chr15_18070160_18071155-,Gray_Wolf_chr15_19516842_19517837-,Labrador_retriever_chr15_18193333_18194328-,canFam3_chr15_17934181_17935176-,BD_1.0_CM061976.1_18018156_18019151-,Basenji_breed-1.1_CM016445.2_18040656_18041651-,CA611_1.0_CM062015.1_17973249_17974244-,Clu-1_CM067733.1_18122154_18123149-,OD_1.0_CM061936.1_180…
2-351	15	UMICH_Zoey_3.1_CM016595.1_6217817_6218734+,UNSW_AlpineDingo_1.0_CM041958.1_6225457_6226374+,Yella_v2_CM062158.1_40031978_40032895-,UU_Cfam_GSD_1.0_CM021988.1_40395116_40396033-,OD_1.0_CM061948.1_40193923_40194840-,Clu-1_CM067745.1_40209825_40210742-,CA611_1.0_CM062027.1_40134889_40135806-,Basenji_breed-1.1_CM016457.1_5999687_6000604+,BD_1.0_CM061988.1_40181893_40182810-,canFam3_chr27_6201225_6202…
2-352	14	Basenji_chr18_36875966_36876895+,Dingo_chr18_37039990_37040919+,German_Shepherd_chr18_37379027_37379956+,Gray_Wolf_chr18_19141849_19142778-,Labrador_retriever_chr18_37710055_37710984+,canFam3_chr18_37071666_37072595+,BD_1.0_CM061979.1_37419022_37419951+,CA611_1.0_CM062018.1_37354445_37355374+,Clu-1_CM067736.1_37411583_37412512+,OD_1.0_CM061939.1_37604467_37605396+,UMICH_Zoey_3.1_CM016586.1_373000…
2-355	16	Basenji_chr35_25161319_25162248+,Dingo_chr35_25305295_25306224+,German_Shepherd_chr35_25401671_25402600+,Gray_Wolf_chr35_27107779_27108708+,Labrador_retriever_chr35_25333467_25334396+,Labrador_retriever_chr35_25442668_25443597+,canFam3_chr35_25147860_25148789+,BD_1.0_CM061996.1_25907514_25908443+,Basenji_breed-1.1_CM016465.1_29602176_29603105+,CA611_1.0_CM062035.1_25873453_25874382+,Clu-1_CM06775…
2-356.1	9	Dingo_chr18_40127025_40127975-,German_Shepherd_chr18_40466422_40467372-,Gray_Wolf_chr18_16066752_16067702+,Labrador_retriever_chr18_40827578_40828528-,CA611_1.0_CM062018.1_40463249_40464199-,Clu-1_CM067736.1_40527996_40528946-,UMICH_Zoey_3.1_CM016586.1_40444889_40445839-,UNSW_AlpineDingo_1.0_CM041950.1_40792775_40793725-,UU_Cfam_GSD_1.0_CM021979.1_40577886_40578836-,
2-356.2	15	Basenji_chr18_40004466_40005416-,Dingo_chr18_40139985_40140935-,German_Shepherd_chr18_40479380_40480330-,Gray_Wolf_chr18_16053815_16054765+,Labrador_retriever_chr18_40840518_40841468-,canFam3_chr18_40144912_40145862-,BD_1.0_CM061979.1_40526201_40527151-,Basenji_breed-1.1_CM016448.2_41171600_41172550-,CA611_1.0_CM062018.1_40476186_40477136-,Clu-1_CM067736.1_40540937_40541887-,OD_1.0_CM061939.1_407…
2-357	15	Basenji_chr14_2462524_2463468-,Dingo_chr14_2497865_2498809-,German_Shepherd_chr14_2424422_2425366-,Gray_Wolf_chr14_58254618_58255562+,Labrador_retriever_chr14_2512757_2513701-,canFam3_chr14_2783879_2784823-,BD_1.0_CM061975.1_2055144_2056088+,Basenji_breed-1.1_CM016444.1_8827353_8828297+,CA611_1.0_CM062014.1_2057820_2058764+,Clu-1_CM067732.1_2530642_2531586-,OD_1.0_CM061935.1_2033580_2034524+,UMIC…
2-359.1	15	Labrador_retriever_chr10_16433437_16434372+,BD_1.0_CM061971.1_16493210_16494145+,CA611_1.0_CM062010.1_16641617_16642552+,UMICH_Zoey_3.1_CM016578.1_16243414_16244349+,Yella_v2_CM062141.1_16449910_16450845+,UNSW_AlpineDingo_1.0_CM041943.1_17132791_17133726+,Dingo_chr10_16489021_16489956+,Clu-1_CM067728.1_16931531_16932466+,UU_Cfam_GSD_1.0_CM021971.1_16621807_16622742+,OD_1.0_CM061931.1_16549607_165…
2-359.2	10	Un_Labrador_retriever_chrUn_4441_5400-,Basenji_chr3_31379533_31380468-,German_Shepherd_chr3_31465890_31466825+,Gray_Wolf_chr3_32572402_32573337+,Labrador_retriever_chr3_31416824_31417759-,canFam3_chr3_31455699_31456634-,Un_Dingo_chrUn_27642_28577-,Basenji_breed-1.1_SDHF02001444.1_60615_61550+,UMICH_Zoey_3.1_CM016571.1_31452800_31453735-,UNSW_AlpineDingo_1.0_CM041936.1_31686630_31687565+,UU_Cfam_G…
2-360	15	Basenji_chr38_22952558_22953517+,Dingo_chr38_23139447_23140406+,German_Shepherd_chr38_23202827_23203786+,Gray_Wolf_chr38_25010709_25011668+,Labrador_retriever_chr38_22654268_22655227+,canFam3_chr38_22531375_22532334+,BD_1.0_CM061999.1_23213623_23214582+,Basenji_breed-1.1_CM016468.2_26769041_26770000+,CA611_1.0_CM062038.1_23061414_23062373+,Clu-1_CM067756.1_23286640_23287599+,OD_1.0_CM061959.1_232…
2-361	15	Basenji_chr18_38119488_38120441-,Dingo_chr18_38279008_38279961-,German_Shepherd_chr18_38619689_38620642-,Gray_Wolf_chr18_17920642_17921595+,Labrador_retriever_chr18_38963125_38964078-,canFam3_chr18_38284202_38285155-,BD_1.0_CM061979.1_38657398_38658351-,Basenji_breed-1.1_CM016448.2_39297845_39298798-,CA611_1.0_CM062018.1_38605382_38606335-,Clu-1_CM067736.1_38668088_38669041-,OD_1.0_CM061939.1_388…
2-362	13	Dingo_chr1_101461752_101462741+,Dingo_chr1_101532745_101533734-,German_Shepherd_chr1_101842735_101843724+,Gray_Wolf_chr1_21213655_21214644-,Labrador_retriever_chr1_101966491_101967480-,canFam3_chr1_101257121_101258110+,BD_1.0_CM061962.1_101560773_101561762+,Basenji_breed-1.1_CM016431.2_102377895_102378884+,CA611_1.0_CM062001.1_101668379_101669368+,Clu-1_CM067719.1_101520333_101521322+,OD_1.0_CM06…
2-363.1	15	Dingo_chr20_47933528_47934496+,Basenji_chr20_47787195_47788163+,German_Shepherd_chr20_48339583_48340551+,Gray_Wolf_chr20_10588883_10589851-,Labrador_retriever_chr20_48144936_48145904+,canFam3_chr20_47633640_47634608+,BD_1.0_CM061981.1_47756155_47757123+,Basenji_breed-1.1_CM016450.1_47793171_47794139+,CA611_1.0_CM062020.1_47778575_47779543+,Clu-1_CM067738.1_48301559_48302527+,OD_1.0_CM061941.1_479…
2-363.2	15	Basenji_chr20_51626161_51627099-,Dingo_chr20_51764871_51765809-,German_Shepherd_chr20_52171547_52172485-,Gray_Wolf_chr20_6749893_6750831+,Labrador_retriever_chr20_51994056_51994994-,canFam3_chr20_51472505_51473443-,BD_1.0_CM061981.1_51572619_51573557-,Basenji_breed-1.1_SDHF02001553.1_99733_100671-,CA611_1.0_CM062020.1_51596382_51597320-,Clu-1_CM067738.1_52138724_52139662-,OD_1.0_CM061941.1_517411…
2-364	14	Basenji_chr35_26202617_26203555+,Dingo_chr35_26427512_26428450+,German_Shepherd_chr35_26447400_26448338+,Gray_Wolf_chr35_28146930_28147868+,Labrador_retriever_chr35_26487316_26488254+,canFam3_chr35_26178595_26179533+,BD_1.0_CM061996.1_26967865_26968803+,Basenji_breed-1.1_CM016465.1_30692276_30693214+,CA611_1.0_CM062035.1_26938660_26939598+,Clu-1_CM067753.1_26388157_26389095+,OD_1.0_CM061956.1_269…
2-367	14	Basenji_chr11_51983238_51984218-,Dingo_chr11_51817386_51818366-,German_Shepherd_chr11_52433696_52434676-,Gray_Wolf_chr11_53667115_53668095-,Labrador_retriever_chr11_53454321_53455301-,canFam3_chr11_52389312_52390292-,Basenji_breed-1.1_CM016441.2_50618850_50619830-,CA611_1.0_CM062011.1_51865730_51866710-,Clu-1_CM067729.1_52071814_52072794-,OD_1.0_CM061932.1_51933636_51934616-,UMICH_Zoey_3.1_CM0165…
2-369	14	Un_Labrador_retriever_chrUn_245024_245959+,Basenji_chr3_31307545_31308483+,Gray_Wolf_chr3_32543999_32544937+,Gray_Wolf_chr3_32643731_32644669-,canFam3_chr3_31382762_31383700+,UNSW_AlpineDingo_1.0_CM041936.1_31658226_31659164+,UNSW_AlpineDingo_1.0_CM041936.1_31757966_31758904-,Basenji_breed-1.1_SDHF02001444.1_132037_132975-,UMICH_Zoey_3.1_CM016571.1_31381467_31382405+,Basenji_breed-1.1_SDHF0200144…
2-370	15	Basenji_chr14_924067_925053+,Dingo_chr14_898269_899255+,German_Shepherd_chr14_884003_884989+,Gray_Wolf_chr14_60302540_60303526-,Labrador_retriever_chr14_952849_953835+,canFam3_chr14_1233649_1234635+,BD_1.0_CM061975.1_882040_883026+,Basenji_breed-1.1_CM016444.1_7478288_7479274+,CA611_1.0_CM062014.1_879659_880645+,Clu-1_CM067732.1_967025_968011+,OD_1.0_CM061935.1_857313_858299+,UMICH_Zoey_3.1_CM016…
2-372	15	Basenji_chr18_40922959_40923972+,Dingo_chr18_41109445_41110458+,German_Shepherd_chr18_41537685_41538698+,Gray_Wolf_chr18_14826155_14827168-,Gray_Wolf_chr18_14999131_15000144-,Labrador_retriever_chr18_41884145_41885158+,canFam3_chr18_41228979_41229992+,BD_1.0_CM061979.1_41278085_41279098+,Basenji_breed-1.1_CM016448.2_42096970_42097983+,CA611_1.0_CM062018.1_41321459_41322472+,Clu-1_CM067736.1_41546…
2-373.1	13	Basenji_chr18_39722088_39723044+,Dingo_chr18_39858825_39859781+,German_Shepherd_chr18_40197323_40198279+,Gray_Wolf_chr18_16337221_16338177-,Labrador_retriever_chr18_40549535_40550491+,canFam3_chr18_39859981_39860937+,BD_1.0_CM061979.1_40243482_40244438+,Basenji_breed-1.1_CM016448.2_40889599_40890555+,CA611_1.0_CM062018.1_40193983_40194939+,OD_1.0_CM061939.1_40451420_40452376+,UMICH_Zoey_3.1_CM016…
2-373.2	15	Basenji_chr18_39776699_39777640+,Dingo_chr18_39913160_39914101+,German_Shepherd_chr18_40251705_40252646+,Gray_Wolf_chr18_16283010_16283951-,Labrador_retriever_chr18_40604488_40605429+,canFam3_chr18_39914745_39915686+,BD_1.0_CM061979.1_40298327_40299268+,Basenji_breed-1.1_CM016448.2_40944015_40944956+,CA611_1.0_CM062018.1_40248492_40249433+,Clu-1_CM067736.1_40304619_40305560+,OD_1.0_CM061939.1_405…
2-374	15	Basenji_chr30_160846_161805+,Dingo_chr30_179829_180788+,German_Shepherd_chr30_931113_932072+,Gray_Wolf_chr30_1323751_1324710+,Labrador_retriever_chr30_120219_121178+,canFam3_chr30_41360_42319+,BD_1.0_CM061991.1_158151_159110+,Basenji_breed-1.1_CM016441.2_66881181_66882140+,CA611_1.0_CM062030.1_167801_168760+,Clu-1_CM067748.1_103808_104767+,OD_1.0_CM061951.1_211994_212953+,UMICH_Zoey_3.1_CM016598.…
2-377.1	13	Basenji_chr18_41141538_41142467-,German_Shepherd_chr18_41756314_41757243-,Labrador_retriever_chr18_42099693_42100622-,canFam3_chr18_41445053_41445982-,BD_1.0_CM061979.1_41496681_41497610-,Basenji_breed-1.1_CM016448.2_42317226_42318155-,CA611_1.0_CM062018.1_41541768_41542697-,Clu-1_CM067736.1_41775939_41776868-,OD_1.0_CM061939.1_41803760_41804689-,UMICH_Zoey_3.1_CM016586.1_41578333_41579262-,UNSW_…
2-377.2	14	Basenji_chr18_41189539_41190468-,Dingo_chr18_41393264_41394193-,German_Shepherd_chr18_41804309_41805238-,Gray_Wolf_chr18_14540949_14541878+,Labrador_retriever_chr18_42147725_42148654-,canFam3_chr18_41493197_41494126-,BD_1.0_CM061979.1_41544620_41545549-,Basenji_breed-1.1_CM016448.2_42365393_42366322-,CA611_1.0_CM062018.1_41589844_41590773-,Clu-1_CM067736.1_41823836_41824765-,OD_1.0_CM061939.1_418…
2-378	16	Basenji_chr38_23439262_23440212+,Dingo_chr38_23625705_23626655+,German_Shepherd_chr38_23688330_23689280+,Gray_Wolf_chr38_25496705_25497655+,Labrador_retriever_chr38_23141656_23142606+,canFam3_chr38_23016698_23017648+,BD_1.0_CM061999.1_23683383_23684333+,Basenji_breed-1.1_CM016468.2_27120154_27121104+,CA611_1.0_CM062038.1_23549805_23550755+,Clu-1_CM067756.1_23774130_23775080+,OD_1.0_CM061959.1_237…
2-379	15	Basenji_chr18_38211796_38212755+,Dingo_chr18_38371328_38372287+,German_Shepherd_chr18_38711991_38712950+,Gray_Wolf_chr18_17828362_17829321-,Labrador_retriever_chr18_39055533_39056492+,canFam3_chr18_38374156_38375115+,BD_1.0_CM061979.1_38749935_38750894+,Basenji_breed-1.1_CM016448.2_39390188_39391147+,CA611_1.0_CM062018.1_38698115_38699074+,Clu-1_CM067736.1_38760650_38761609+,OD_1.0_CM061939.1_389…
2-380	15	Basenji_chr38_23077031_23077963-,Dingo_chr38_23263638_23264570-,German_Shepherd_chr38_23326617_23327549-,Gray_Wolf_chr38_25134508_25135440-,Labrador_retriever_chr38_22778050_22778982-,canFam3_chr38_22655491_22656423-,BD_1.0_CM061999.1_23338149_23339081-,Basenji_breed-1.1_SDHF02001592.1_60013_60945+,CA611_1.0_CM062038.1_23185439_23186371-,Clu-1_CM067756.1_23411044_23411976-,OD_1.0_CM061959.1_23376…
2-381	15	Basenji_chr15_17489163_17490104+,Dingo_chr15_17501782_17502723+,German_Shepherd_chr15_17628162_17629103+,Gray_Wolf_chr15_19110317_19111258+,Labrador_retriever_chr15_17751965_17752906+,canFam3_chr15_17495921_17496862+,BD_1.0_CM061976.1_17583953_17584894+,Basenji_breed-1.1_CM016445.2_17600916_17601857+,CA611_1.0_CM062015.1_17539813_17540754+,Clu-1_CM067733.1_17689135_17690076+,OD_1.0_CM061936.1_176…
2-384	15	Basenji_chr18_37690002_37690952+,Dingo_chr18_37849130_37850080+,German_Shepherd_chr18_38191906_38192856+,Gray_Wolf_chr18_18327748_18328698-,Labrador_retriever_chr18_38527159_38528109+,canFam3_chr18_37867192_37868142+,BD_1.0_CM061979.1_38231471_38232421+,Basenji_breed-1.1_CM016448.2_38862367_38863317+,CA611_1.0_CM062018.1_38174288_38175238+,Clu-1_CM067736.1_38238326_38239276+,OD_1.0_CM061939.1_384…
2-386	12	Basenji_chr18_38161155_38162102+,Dingo_chr18_38320633_38321580+,German_Shepherd_chr18_38661332_38662279+,Gray_Wolf_chr18_17878998_17879945-,Labrador_retriever_chr18_39004728_39005675+,canFam3_chr18_38325710_38326597+,BD_1.0_CM061979.1_38699276_38700223+,CA611_1.0_CM062018.1_38647204_38648151+,OD_1.0_CM061939.1_38892195_38893142+,UNSW_AlpineDingo_1.0_CM041950.1_38957988_38958935+,UU_Cfam_GSD_1.0_C…
2-391	15	Basenji_chr21_30516366_30517322-,Dingo_chr21_30683675_30684631-,German_Shepherd_chr21_31097246_31098202-,Gray_Wolf_chr21_20578743_20579699+,Labrador_retriever_chr21_31040962_31041918-,canFam3_chr21_30222252_30223208-,BD_1.0_CM061982.1_30333108_30334064-,Basenji_breed-1.1_CM016451.2_30369936_30370892-,CA611_1.0_CM062021.1_30452020_30452976-,Clu-1_CM067739.1_30672266_30673222-,OD_1.0_CM061942.1_303…
2-392	15	Basenji_chr10_16582351_16583316-,Dingo_chr10_16580589_16581554-,German_Shepherd_chr10_17191206_17192171-,Gray_Wolf_chr10_18205925_18206857-,Labrador_retriever_chr10_16525577_16526542-,canFam3_chr10_16284338_16285303-,BD_1.0_CM061971.1_16585549_16586514-,Basenji_breed-1.1_CM016440.2_15806146_15807078+,CA611_1.0_CM062010.1_16734134_16735066-,Clu-1_CM067728.1_17023469_17024401-,OD_1.0_CM061931.1_166…
2-393	21	Basenji_chr6_37736142_37737080-,Basenji_chr6_37815268_37816206-,Dingo_chr6_37749487_37750425-,German_Shepherd_chr6_38089484_38090422-,Gray_Wolf_chr6_38436071_38437009-,Gray_Wolf_chr6_38535058_38535996-,Gray_Wolf_chr6_38634047_38634985-,Labrador_retriever_chr6_38060012_38060950-,Labrador_retriever_chr6_38158981_38159919-,canFam3_chr6_37844712_37845650-,BD_1.0_CM061967.1_37795485_37796423-,Basenji_…
2-396	14	Basenji_chr38_23681422_23682366+,German_Shepherd_chr38_23930082_23931026+,Gray_Wolf_chr38_25739636_25740580+,Labrador_retriever_chr38_23384265_23385209+,canFam3_chr38_23252755_23253699+,BD_1.0_CM061999.1_23924905_23925849+,Basenji_breed-1.1_CM016468.2_27362375_27363319+,CA611_1.0_CM062038.1_23791835_23792779+,Clu-1_CM067756.1_24016851_24017795+,OD_1.0_CM061959.1_23970263_23971207+,UMICH_Zoey_3.1_…
2-397	15	Basenji_chr21_31660054_31660992+,Dingo_chr21_31860603_31861541+,German_Shepherd_chr21_32230426_32231364+,Gray_Wolf_chr21_19470639_19471577-,Labrador_retriever_chr21_32224048_32224986+,canFam3_chr21_31359709_31360647+,BD_1.0_CM061982.1_31465826_31466764+,Basenji_breed-1.1_CM016451.2_31576671_31577609+,CA611_1.0_CM062021.1_31587763_31588701+,Clu-1_CM067739.1_31811045_31811983+,OD_1.0_CM061942.1_315…
2-398	15	Basenji_chr20_51683980_51684918-,Dingo_chr20_51822587_51823525-,German_Shepherd_chr20_52229135_52230073-,Gray_Wolf_chr20_6693346_6694284+,Labrador_retriever_chr20_52051650_52052588-,canFam3_chr20_51529298_51530236-,BD_1.0_CM061981.1_51630379_51631317-,Basenji_breed-1.1_CM016450.1_51666763_51667701-,CA611_1.0_CM062020.1_51653182_51654120-,Clu-1_CM067738.1_52196384_52197322-,OD_1.0_CM061941.1_51798…
2-399	15	Basenji_chr5_10479876_10480811+,Dingo_chr5_10505864_10506799+,German_Shepherd_chr5_10628816_10629751+,Gray_Wolf_chr5_11151916_11152851+,Labrador_retriever_chr5_10444307_10445242+,canFam3_chr5_10495045_10495980+,BD_1.0_CM061966.1_10494928_10495863+,Basenji_breed-1.1_CM016435.1_2090141_2091076+,CA611_1.0_CM062005.1_10468331_10469266+,Clu-1_CM067723.1_10629850_10630785+,OD_1.0_CM061926.1_10466337_10…
2-400	15	Basenji_chr20_51647047_51647985+,Dingo_chr20_51785656_51786594+,German_Shepherd_chr20_52192371_52193309+,Gray_Wolf_chr20_6730053_6730991-,Labrador_retriever_chr20_52014925_52015863+,canFam3_chr20_51492596_51493534+,BD_1.0_CM061981.1_51593438_51594376+,Basenji_breed-1.1_SDHF02001553.1_120624_121562+,CA611_1.0_CM062020.1_51616251_51617189+,Clu-1_CM067738.1_52159601_52160539+,OD_1.0_CM061941.1_51761…
2-401	15	Basenji_chr38_23712677_23713624+,Dingo_chr38_23899438_23900385+,German_Shepherd_chr38_23960640_23961587+,Gray_Wolf_chr38_25770228_25771175+,Labrador_retriever_chr38_23414794_23415741+,canFam3_chr38_23283312_23284259+,BD_1.0_CM061999.1_23955504_23956451+,Basenji_breed-1.1_CM016468.2_27392937_27393884+,CA611_1.0_CM062038.1_23822375_23823322+,Clu-1_CM067756.1_24047413_24048360+,OD_1.0_CM061959.1_240…
2-402	14	Basenji_chr18_40037869_40038801+,Dingo_chr18_40173032_40173964+,German_Shepherd_chr18_40512633_40513565+,Gray_Wolf_chr18_16021804_16022736-,Labrador_retriever_chr18_40872944_40873876+,canFam3_chr18_40176964_40177896+,BD_1.0_CM061979.1_40559596_40560528+,Basenji_breed-1.1_CM016448.2_41205014_41205946+,CA611_1.0_CM062018.1_40509338_40510270+,Clu-1_CM067736.1_40572976_40573908+,OD_1.0_CM061939.1_407…
2-403.1	10	Basenji_chr18_39426786_39427724+,German_Shepherd_chr18_39893631_39894569+,Gray_Wolf_chr18_16631139_16632077-,Labrador_retriever_chr18_40254700_40255638+,canFam3_chr18_39577430_39578368+,BD_1.0_CM061979.1_39946613_39947551+,Basenji_breed-1.1_CM016448.2_40587604_40588542+,Clu-1_CM067736.1_39955737_39956675+,OD_1.0_CM061939.1_40148833_40149771+,Yella_v2_CM062149.1_40060060_40060998+,
2-403.2	11	Basenji_chr18_39435468_39436424+,German_Shepherd_chr18_39902313_39903269+,Labrador_retriever_chr18_40263388_40264293+,canFam3_chr18_39586114_39587070+,BD_1.0_CM061979.1_39955301_39956206+,Basenji_breed-1.1_CM016448.2_40596290_40597198+,CA611_1.0_CM062018.1_39904441_39905397+,OD_1.0_CM061939.1_40157520_40158428+,UNSW_AlpineDingo_1.0_CM041950.1_40191888_40192844+,UU_Cfam_GSD_1.0_CM021979.1_40018287…
2-404.1	14	Basenji_chr18_40071154_40072137-,Dingo_chr18_40205900_40206883-,German_Shepherd_chr18_40545935_40546918-,Gray_Wolf_chr18_15988280_15989263+,Labrador_retriever_chr18_40906246_40907229-,canFam3_chr18_40216238_40217221-,BD_1.0_CM061979.1_40592897_40593880-,Basenji_breed-1.1_CM016448.2_41238297_41239280-,CA611_1.0_CM062018.1_40542511_40543494-,Clu-1_CM067736.1_40606255_40607238-,OD_1.0_CM061939.1_408…
2-404.2	14	Basenji_chr18_40094290_40095219-,Dingo_chr18_40228985_40229914-,German_Shepherd_chr18_40569079_40570008-,Gray_Wolf_chr18_15965252_15966181+,Labrador_retriever_chr18_40929396_40930325-,canFam3_chr18_40239345_40240274-,BD_1.0_CM061979.1_40616037_40616966-,Basenji_breed-1.1_CM016448.2_41261438_41262367-,CA611_1.0_CM062018.1_40565766_40566695-,Clu-1_CM067736.1_40629386_40630315-,OD_1.0_CM061939.1_408…
2-405	14	Basenji_chr18_39286066_39287022+,Dingo_chr18_39431621_39432577+,German_Shepherd_chr18_39756262_39757218+,Gray_Wolf_chr18_16772367_16773323-,Labrador_retriever_chr18_40116866_40117822+,canFam3_chr18_39436581_39437537+,BD_1.0_CM061979.1_39805486_39806442+,Basenji_breed-1.1_CM016448.2_40446855_40447811+,CA611_1.0_CM062018.1_39754846_39755802+,Clu-1_CM067736.1_39817647_39818603+,OD_1.0_CM061939.1_400…
2-406.1	13	Basenji_chr18_41173655_41174584-,Dingo_chr18_41377422_41378351-,German_Shepherd_chr18_41788427_41789356-,Gray_Wolf_chr18_14556815_14557744+,Labrador_retriever_chr18_42131835_42132764-,canFam3_chr18_41477120_41478049-,BD_1.0_CM061979.1_41528548_41529477-,CA611_1.0_CM062018.1_41574004_41574933-,Clu-1_CM067736.1_41807990_41808919-,OD_1.0_CM061939.1_41835625_41836554-,UMICH_Zoey_3.1_CM016586.1_416103…
2-406.2	9	Dingo_chr18_41436066_41436995-,Gray_Wolf_chr18_14498829_14499758+,canFam3_chr18_41535356_41536285-,BD_1.0_CM061979.1_41587154_41588083-,CA611_1.0_CM062018.1_41632450_41633379-,Clu-1_CM067736.1_41866130_41867059-,OD_1.0_CM061939.1_41894221_41895150-,UNSW_AlpineDingo_1.0_CM041950.1_42205694_42206623-,Yella_v2_CM062149.1_41996535_41997464-,
2-406.3	14	Basenji_chr18_41250521_41251450-,Dingo_chr18_41454873_41455802-,German_Shepherd_chr18_41865309_41866238-,Gray_Wolf_chr18_14480057_14480986+,Labrador_retriever_chr18_42208793_42209722-,canFam3_chr18_41554205_41555134-,BD_1.0_CM061979.1_41605996_41606925-,Basenji_breed-1.1_CM016448.2_42426419_42427348-,CA611_1.0_CM062018.1_41651257_41652186-,Clu-1_CM067736.1_41884908_41885837-,OD_1.0_CM061939.1_419…
2-408	15	Basenji_chr30_770793_771734-,Dingo_chr30_785786_786727-,German_Shepherd_chr30_1517818_1518759-,Gray_Wolf_chr30_1910503_1911444-,Labrador_retriever_chr30_725766_726707-,canFam3_chr30_629178_630119-,BD_1.0_CM061991.1_741651_742592-,Basenji_breed-1.1_CM016460.2_560607_561548-,CA611_1.0_CM062030.1_749136_750077-,Clu-1_CM067748.1_680352_681293-,OD_1.0_CM061951.1_822152_823093-,UMICH_Zoey_3.1_CM016598.…
2-409	14	Basenji_chr27_6120368_6121306-,Dingo_chr27_6126893_6127831-,German_Shepherd_chr27_6121303_6122241-,Gray_Wolf_chr27_6208204_6209142-,Labrador_retriever_chr27_6167814_6168752-,canFam3_chr27_6107219_6108157-,BD_1.0_CM061988.1_40275324_40276262+,Basenji_breed-1.1_CM016457.1_5905987_5906925-,CA611_1.0_CM062027.1_40228846_40229784+,Clu-1_CM067745.1_40303077_40304015+,OD_1.0_CM061948.1_40287591_40288529…
2-413	15	Basenji_chr6_41150434_41151387-,Dingo_chr6_40967468_40968421-,German_Shepherd_chr6_41522686_41523639-,Gray_Wolf_chr6_41966072_41967025-,Labrador_retriever_chr6_41459647_41460600-,canFam3_chr6_41127832_41128785-,BD_1.0_CM061967.1_41226587_41227540-,Basenji_breed-1.1_CM016436.2_41086898_41087851-,CA611_1.0_CM062006.1_41245783_41246736-,Clu-1_CM067724.1_41259556_41260509-,OD_1.0_CM061927.1_41364802_…
2-414	13	Basenji_chr16_5402807_5403739-,German_Shepherd_chr16_5388210_5389142-,Gray_Wolf_chr16_56169640_56170572+,Labrador_retriever_chr16_5615331_5616263-,canFam3_chr16_5750580_5751512-,BD_1.0_CM061977.1_5211961_5212893-,Basenji_breed-1.1_CM016446.2_5512489_5513421-,CA611_1.0_CM062016.1_5259632_5260564-,Clu-1_CM067734.1_5364371_5365303-,OD_1.0_CM061937.1_5359202_5360134-,UMICH_Zoey_3.1_CM016584.1_5544370…
2-416.1	14	Basenji_chr5_10582345_10583292+,Dingo_chr5_10608373_10609320+,German_Shepherd_chr5_10731182_10732129+,Gray_Wolf_chr5_11253246_11254193+,Labrador_retriever_chr5_10546455_10547402+,canFam3_chr5_10597168_10598115+,BD_1.0_CM061966.1_10597300_10598247+,Basenji_breed-1.1_CM016435.1_2191750_2192697+,CA611_1.0_CM062005.1_10570454_10571401+,Clu-1_CM067723.1_10731198_10732145+,OD_1.0_CM061926.1_10568993_10…
2-416.2	13	Basenji_chr5_10634806_10635747+,Dingo_chr5_10660610_10661551+,German_Shepherd_chr5_10783483_10784424+,Gray_Wolf_chr5_11305709_11306650+,Labrador_retriever_chr5_10599799_10600740+,canFam3_chr5_10649645_10650586+,BD_1.0_CM061966.1_10649560_10650501+,CA611_1.0_CM062005.1_10622940_10623881+,OD_1.0_CM061926.1_10621262_10622203+,UMICH_Zoey_3.1_CM016573.1_10704395_10705336+,UNSW_AlpineDingo_1.0_CM041938…
2-417	14	Basenji_chr18_37315957_37316913+,Dingo_chr18_37476521_37477477+,German_Shepherd_chr18_37818326_37819282+,Gray_Wolf_chr18_18700963_18701919-,canFam3_chr18_37496829_37497785+,BD_1.0_CM061979.1_37858761_37859717+,Basenji_breed-1.1_CM016448.2_38510934_38511890+,CA611_1.0_CM062018.1_37801653_37802609+,Clu-1_CM067736.1_37863934_37864890+,OD_1.0_CM061939.1_38046353_38047309+,UMICH_Zoey_3.1_CM016586.1_37…
2-419	13	Basenji_chr18_39650368_39651306-,Dingo_chr18_39788594_39789532-,German_Shepherd_chr18_40126484_40127422-,Gray_Wolf_chr18_16407430_16408368+,Labrador_retriever_chr18_40478688_40479626-,canFam3_chr18_39789370_39790308-,BD_1.0_CM061979.1_40171856_40172794-,Basenji_breed-1.1_CM016448.2_40818915_40819853-,CA611_1.0_CM062018.1_40122676_40123614-,Clu-1_CM067736.1_40179490_40180428-,OD_1.0_CM061939.1_403…
2-422	15	Basenji_chr9_59996882_59997811-,Dingo_chr9_61270731_61271660-,German_Shepherd_chr9_60827332_60828261-,Gray_Wolf_chr9_1083972_1084901+,Labrador_retriever_chr9_60922261_60923190-,canFam3_chr9_60006114_60007043-,BD_1.0_CM061970.1_60120631_60121560-,Basenji_breed-1.1_CM016439.2_59222793_59223722-,CA611_1.0_CM062009.1_59979461_59980390-,Clu-1_CM067727.1_59032936_59033865-,OD_1.0_CM061930.1_60505019_60…
2-423	14	Basenji_chr21_31726389_31727339+,Dingo_chr21_31927566_31928516+,German_Shepherd_chr21_32296962_32297912+,Gray_Wolf_chr21_19403874_19404824-,Labrador_retriever_chr21_32290348_32291298+,canFam3_chr21_31426028_31426978+,BD_1.0_CM061982.1_31532033_31532983+,Basenji_breed-1.1_CM016451.2_31643344_31644294+,CA611_1.0_CM062021.1_31657222_31658172+,OD_1.0_CM061942.1_31589653_31590603+,UMICH_Zoey_3.1_CM016…
2-424	13	Basenji_chr18_39326155_39327111-,Dingo_chr18_39471678_39472634-,German_Shepherd_chr18_39793008_39793964-,Gray_Wolf_chr18_16732339_16733295+,Labrador_retriever_chr18_40153813_40154769-,canFam3_chr18_39476817_39477773-,BD_1.0_CM061979.1_39845768_39846724-,Basenji_breed-1.1_CM016448.2_40486950_40487906-,CA611_1.0_CM062018.1_39795013_39795969-,OD_1.0_CM061939.1_40047703_40048659-,UMICH_Zoey_3.1_CM016…
2-425	14	Basenji_chr9_47201723_47202667+,Dingo_chr9_48503927_48504871+,German_Shepherd_chr9_48038407_48039351+,Gray_Wolf_chr9_13871788_13872732-,Labrador_retriever_chr9_48137714_48138658+,canFam3_chr9_47301778_47302722+,BD_1.0_CM061970.1_47339805_47340749+,Basenji_breed-1.1_CM016439.2_46421952_46422896+,CA611_1.0_CM062009.1_47143691_47144635+,Clu-1_CM067727.1_46226677_46227621+,OD_1.0_CM061930.1_47709228_…
2-426	14	Basenji_chr21_31668939_31669877+,Dingo_chr21_31869500_31870438+,German_Shepherd_chr21_32239506_32240444+,Gray_Wolf_chr21_19461611_19462549-,Labrador_retriever_chr21_32232936_32233874+,canFam3_chr21_31368594_31369532+,BD_1.0_CM061982.1_31474530_31475468+,Basenji_breed-1.1_CM016451.2_31585557_31586495+,CA611_1.0_CM062021.1_31596830_31597768+,Clu-1_CM067739.1_31819751_31820689+,OD_1.0_CM061942.1_315…
2-431	15	Basenji_chr18_39033706_39034650+,Dingo_chr18_39178815_39179759+,German_Shepherd_chr18_39540243_39541187+,Gray_Wolf_chr18_17026039_17026983-,Labrador_retriever_chr18_39864797_39865741+,canFam3_chr18_39181765_39182709+,BD_1.0_CM061979.1_39553873_39554817+,Basenji_breed-1.1_CM016448.2_40194925_40195869+,CA611_1.0_CM062018.1_39501593_39502537+,Clu-1_CM067736.1_39561348_39562292+,OD_1.0_CM061939.1_397…
2-433	14	Basenji_chr18_39013722_39014666+,Dingo_chr18_39158833_39159777+,German_Shepherd_chr18_39526671_39527615+,Gray_Wolf_chr18_17039656_17040600-,Labrador_retriever_chr18_39851224_39852168+,canFam3_chr18_39168192_39169136+,BD_1.0_CM061979.1_39540304_39541248+,Basenji_breed-1.1_CM016448.2_40181314_40182258+,CA611_1.0_CM062018.1_39487982_39488926+,OD_1.0_CM061939.1_39741684_39742628+,UMICH_Zoey_3.1_CM016…
2-436	18	Basenji_chr9_47142419_47143366+,Basenji_chr9_47151446_47152393+,Dingo_chr9_48453010_48453957+,German_Shepherd_chr9_47986968_47987915+,Gray_Wolf_chr9_13923117_13924064-,Labrador_retriever_chr9_48084815_48085762+,canFam3_chr9_47248916_47249863+,BD_1.0_CM061970.1_47289048_47289995+,Basenji_breed-1.1_CM016439.2_46370572_46371519+,CA611_1.0_CM062009.1_47092285_47093232+,Clu-1_CM067727.1_46173771_46174…
2-437	14	Basenji_chr18_41118051_41118959-,Dingo_chr18_41321819_41322727-,German_Shepherd_chr18_41732832_41733740-,Gray_Wolf_chr18_14612143_14613051+,Labrador_retriever_chr18_42076186_42077094-,canFam3_chr18_41421537_41422445-,BD_1.0_CM061979.1_41473196_41474104-,Basenji_breed-1.1_CM016448.2_42293730_42294638-,CA611_1.0_CM062018.1_41518219_41519127-,Clu-1_CM067736.1_41752389_41753297-,OD_1.0_CM061939.1_417…
2-438	13	Basenji_chr2_55988940_55989878-,German_Shepherd_chr2_57092329_57093267-,Gray_Wolf_chr2_58511102_58512040-,Labrador_retriever_chr2_58158788_58159726-,canFam3_chr2_57616998_57617936-,BD_1.0_CM061963.1_56182082_56183020-,Basenji_breed-1.1_CM016432.1_55870940_55871878-,CA611_1.0_CM062002.1_56204403_56205341-,OD_1.0_CM061923.1_56313939_56314877-,UMICH_Zoey_3.1_CM016570.1_55234715_55235653-,UNSW_Alpine…
2-439	15	Basenji_chr11_2890519_2891460+,Dingo_chr11_3000945_3001886+,German_Shepherd_chr11_3275081_3276022+,Gray_Wolf_chr11_3468399_3469340+,Labrador_retriever_chr11_2841226_2842167+,canFam3_chr11_2864624_2865565+,BD_1.0_CM061972.1_2838243_2839184+,Basenji_breed-1.1_CM016441.2_2879101_2880042+,CA611_1.0_CM062011.1_2847429_2848370+,Clu-1_CM067729.1_2977502_2978443+,OD_1.0_CM061932.1_2801027_2801968+,UMICH_…
2-440	15	Basenji_chr18_39206541_39207479+,Dingo_chr18_39351753_39352691+,German_Shepherd_chr18_39676583_39677521+,Gray_Wolf_chr18_16851777_16852715-,Labrador_retriever_chr18_40037209_40038147+,canFam3_chr18_39356976_39357914+,BD_1.0_CM061979.1_39726157_39727095+,Basenji_breed-1.1_CM016448.2_40367235_40368173+,CA611_1.0_CM062018.1_39675214_39676152+,Clu-1_CM067736.1_39738198_39739136+,OD_1.0_CM061939.1_399…
2-441	15	Basenji_chr11_60297778_60298740-,Dingo_chr11_60139343_60140305-,German_Shepherd_chr11_60785458_60786420-,Gray_Wolf_chr11_61980069_61981031-,Labrador_retriever_chr11_61762146_61763108-,canFam3_chr11_60626788_60627750-,BD_1.0_CM061972.1_60110633_60111595-,Basenji_breed-1.1_CM016441.2_58943851_58944813-,CA611_1.0_CM062011.1_60188422_60189384-,Clu-1_CM067729.1_60384334_60385296-,OD_1.0_CM061932.1_602…
2-443	15	Basenji_chr16_6277807_6278772-,Dingo_chr16_6541999_6542964-,German_Shepherd_chr16_6239855_6240820-,Gray_Wolf_chr16_55295693_55296658+,Labrador_retriever_chr16_6478507_6479472-,canFam3_chr16_6567623_6568588-,BD_1.0_CM061977.1_6087071_6088036-,Basenji_breed-1.1_CM016446.2_6395066_6396031-,CA611_1.0_CM062016.1_6142365_6143330-,Clu-1_CM067734.1_6228542_6229507-,OD_1.0_CM061937.1_6241366_6242331-,UMIC…
2-444.1	14	Basenji_chr11_60163785_60164741-,Dingo_chr11_60004100_60005056-,German_Shepherd_chr11_60651463_60652419-,Gray_Wolf_chr11_61846492_61847448-,Labrador_retriever_chr11_61627707_61628663-,canFam3_chr11_60492680_60493636-,BD_1.0_CM061972.1_59976360_59977316-,Basenji_breed-1.1_CM016441.2_58809586_58810542-,CA611_1.0_CM062011.1_60053844_60054800-,OD_1.0_CM061932.1_60069680_60070636-,UMICH_Zoey_3.1_CM016…
2-444.2	15	Basenji_chr11_60179965_60180918-,Dingo_chr11_60020271_60021224-,German_Shepherd_chr11_60667604_60668557-,Gray_Wolf_chr11_61862675_61863628-,Labrador_retriever_chr11_61643874_61644827-,canFam3_chr11_60508847_60509800-,BD_1.0_CM061972.1_59992526_59993479-,Basenji_breed-1.1_CM016441.2_58825966_58826919-,CA611_1.0_CM062011.1_60070224_60071177-,Clu-1_CM067729.1_60267092_60268078-,OD_1.0_CM061932.1_600…
2-445	15	Basenji_chr27_275133_276074-,Dingo_chr27_279506_280447-,German_Shepherd_chr27_266616_267557-,Gray_Wolf_chr27_296529_297470-,Labrador_retriever_chr27_271949_272890-,canFam3_chr27_266332_267273-,BD_1.0_CM061988.1_46116390_46117331+,Basenji_breed-1.1_CM016457.1_1645226_1646167-,CA611_1.0_CM062027.1_46094639_46095580+,Clu-1_CM067745.1_46149928_46150869+,OD_1.0_CM061948.1_46220576_46221517+,UMICH_Zoey…
2-448	16	Basenji_chr16_13056988_13057974+,Dingo_chr16_11892089_11892967-,German_Shepherd_chr16_13177141_13178019+,Gray_Wolf_chr16_48218216_48219094-,Labrador_retriever_chr16_13522336_13523214+,canFam3_chr16_13547361_13548239+,BD_1.0_CM061977.1_12867347_12868225+,Basenji_breed-1.1_CM016446.2_13430772_13431650+,CA611_1.0_CM062016.1_12964377_12965255+,Clu-1_CM067734.1_13273953_13274831+,OD_1.0_CM061937.1_130…
2-449	16	Yella_v2_CM062149.1_41446083_41446997-,UU_Cfam_GSD_1.0_CM021979.1_41417444_41418358-,UNSW_AlpineDingo_1.0_CM041950.1_41644057_41644971-,UMICH_Zoey_3.1_CM016586.1_41114843_41115757-,OD_1.0_CM061939.1_41352384_41353298-,Clu-1_CM067736.1_41313783_41314697-,CA611_1.0_CM062018.1_41085964_41086878-,BD_1.0_CM061979.1_41045258_41046172-,Un_Labrador_retriever_chrUn_53342_54256+,canFam3_chr18_41010784_4101…
2-450.1	14	Yella_v2_CM062141.1_17152524_17153525-,UU_Cfam_GSD_1.0_CM021971.1_17307681_17308712-,UNSW_AlpineDingo_1.0_CM041943.1_17816535_17817566-,UMICH_Zoey_3.1_CM016578.1_16947914_16948945-,OD_1.0_CM061931.1_17273262_17274293-,CA611_1.0_CM062010.1_17376469_17377500-,Basenji_breed-1.1_CM016440.2_17187287_17188318-,BD_1.0_CM061971.1_17131401_17132432-,Un_canFam3_chrUn_125998_127029+,Gray_Wolf_chr10_18803692…
2-450.2	15	German_Shepherd_chr15_17548198_17549166+,UU_Cfam_GSD_1.0_CM021976.1_17542254_17543222+,Basenji_breed-1.1_CM016445.2_17521339_17522307+,UMICH_Zoey_3.1_CM016583.1_17362248_17363216+,Gray_Wolf_chr15_19030807_19031775+,CA611_1.0_CM062015.1_17459108_17460076+,UNSW_AlpineDingo_1.0_CM041947.1_18104791_18105759+,Yella_v2_CM062146.1_17493512_17494480+,OD_1.0_CM061936.1_17565204_17566172+,BD_1.0_CM061976.1…
2-452	13	Basenji_chr18_41209351_41210280-,Dingo_chr18_41413407_41414336-,German_Shepherd_chr18_41824133_41825062-,Gray_Wolf_chr18_14521372_14522301+,Labrador_retriever_chr18_42167580_42168509-,canFam3_chr18_41513018_41513947-,BD_1.0_CM061979.1_41564819_41565748-,CA611_1.0_CM062018.1_41609799_41610728-,Clu-1_CM067736.1_41843552_41844481-,OD_1.0_CM061939.1_41871886_41872815-,UMICH_Zoey_3.1_CM016586.1_416568…
2-454	14	Basenji_chr38_23012090_23013025-,Dingo_chr38_23198797_23199732-,German_Shepherd_chr38_23262127_23263062-,Gray_Wolf_chr38_25070020_25070955-,Labrador_retriever_chr38_22713579_22714514-,canFam3_chr38_22590692_22591627-,BD_1.0_CM061999.1_23273416_23274351-,Basenji_breed-1.1_CM016468.2_26828736_26829671-,CA611_1.0_CM062038.1_23120941_23121876-,OD_1.0_CM061959.1_23311404_23312339-,UMICH_Zoey_3.1_CM016…
2-455	15	Basenji_chr8_364434_365378+,Dingo_chr8_423290_424234+,German_Shepherd_chr8_616978_617922+,Gray_Wolf_chr8_75317451_75318395-,Labrador_retriever_chr8_463124_464068+,canFam3_chr8_415296_416240+,BD_1.0_CM061969.1_398785_399729+,Basenji_breed-1.1_CM016438.2_2278164_2279108+,CA611_1.0_CM062008.1_415438_416382+,Clu-1_CM067726.1_443309_444253+,OD_1.0_CM061929.1_420083_421027+,UMICH_Zoey_3.1_CM016576.1_40…
2-457.1	15	canFam3_chr9_47308012_47308959-,Labrador_retriever_chr9_48143953_48144900-,Gray_Wolf_chr9_13865551_13866498+,Yella_v2_CM062140.1_47025242_47026189-,UU_Cfam_GSD_1.0_CM021970.1_47265420_47266367-,UNSW_AlpineDingo_1.0_CM041942.1_49228058_49229005-,UMICH_Zoey_3.1_CM016577.1_46907367_46908314-,OD_1.0_CM061930.1_47715463_47716410-,Clu-1_CM067727.1_46232912_46233859-,CA611_1.0_CM062009.1_47149922_471508…
2-457.2	34	Dingo_chr9_48527879_48528820-,Basenji_chr9_47225502_47226443-,German_Shepherd_chr9_48062369_48063310-,Gray_Wolf_chr9_13828348_13829289+,canFam3_chr9_47316979_47317920-,CA611_1.0_CM062009.1_47199067_47200008-,OD_1.0_CM061930.1_47733448_47734389-,UU_Cfam_GSD_1.0_CM021970.1_47282964_47283905-,Yella_v2_CM062140.1_47045873_47046814-,Basenji_breed-1.1_CM016439.2_46454981_46455922-,UMICH_Zoey_3.1_CM0165…
2-458	14	Basenji_chr15_350256_351203+,Dingo_chr15_346958_347905+,German_Shepherd_chr15_444469_445416+,Gray_Wolf_chr15_1960803_1961750+,Labrador_retriever_chr15_381392_382339+,canFam3_chr15_299839_300786+,BD_1.0_CM061976.1_333560_334507+,Basenji_breed-1.1_CM016445.2_361449_362396+,CA611_1.0_CM062015.1_378769_379716+,Clu-1_CM067733.1_634595_635542+,OD_1.0_CM061936.1_332778_333725+,UNSW_AlpineDingo_1.0_CM041…
2-459.1	14	Basenji_chr27_9945_10922-,Dingo_chr27_20681_21658-,German_Shepherd_chr27_8549_9526-,Gray_Wolf_chr27_28087_29064-,Labrador_retriever_chr27_14019_14996-,canFam3_chr27_8923_9900-,BD_1.0_CM061988.1_46373642_46374619+,Basenji_breed-1.1_CM016457.1_1381293_1382270-,CA611_1.0_CM062027.1_46351754_46352731+,Clu-1_CM067745.1_46418383_46419360+,OD_1.0_CM061948.1_46482468_46483445+,UNSW_AlpineDingo_1.0_CM0419…
2-459.2	15	Basenji_chr27_41628_42566-,Dingo_chr27_52404_53342-,German_Shepherd_chr27_40283_41221-,Gray_Wolf_chr27_70379_71317-,Labrador_retriever_chr27_45751_46689-,canFam3_chr27_40637_41575-,BD_1.0_CM061988.1_46341808_46342746+,Basenji_breed-1.1_CM016457.1_1412994_1413932-,CA611_1.0_CM062027.1_46320073_46321011+,Clu-1_CM067745.1_46376123_46377061+,OD_1.0_CM061948.1_46446122_46447060+,UMICH_Zoey_3.1_CM01659…
2-461	15	Basenji_chr18_39076954_39077889+,Dingo_chr18_39222002_39222937+,German_Shepherd_chr18_39583254_39584189+,Gray_Wolf_chr18_16980624_16981559-,Labrador_retriever_chr18_39907631_39908566+,canFam3_chr18_39226510_39227445+,BD_1.0_CM061979.1_39596662_39597597+,Basenji_breed-1.1_CM016448.2_40237944_40238879+,CA611_1.0_CM062018.1_39545382_39546317+,Clu-1_CM067736.1_39606705_39607640+,OD_1.0_CM061939.1_397…
2-462	15	Basenji_chr18_39983075_39984019-,Dingo_chr18_40118618_40119562-,German_Shepherd_chr18_40457806_40458750-,Gray_Wolf_chr18_16075163_16076107+,Labrador_retriever_chr18_40819146_40820090-,canFam3_chr18_40123546_40124490-,BD_1.0_CM061979.1_40504818_40505762-,Basenji_breed-1.1_CM016448.2_41150214_41151158-,CA611_1.0_CM062018.1_40454836_40455780-,Clu-1_CM067736.1_40519591_40520535-,OD_1.0_CM061939.1_407…
2-465	15	Basenji_chr18_39236713_39237696-,Dingo_chr18_39382255_39383238-,German_Shepherd_chr18_39706799_39707782-,Gray_Wolf_chr18_16821735_16822718+,Labrador_retriever_chr18_40067422_40068405-,canFam3_chr18_39387176_39388159-,BD_1.0_CM061979.1_39756125_39757108-,Basenji_breed-1.1_CM016448.2_40397444_40398427-,CA611_1.0_CM062018.1_39705425_39706408-,Clu-1_CM067736.1_39768279_39769262-,OD_1.0_CM061939.1_399…
2-466	15	Basenji_chr20_51731611_51732549+,Dingo_chr20_51869790_51870728+,German_Shepherd_chr20_52276566_52277504+,Gray_Wolf_chr20_6645387_6646325-,Labrador_retriever_chr20_52098889_52099827+,canFam3_chr20_51576597_51577535+,BD_1.0_CM061981.1_51678597_51679535+,Basenji_breed-1.1_CM016450.1_51714450_51715388+,CA611_1.0_CM062020.1_51700385_51701323+,Clu-1_CM067738.1_52243592_52244530+,OD_1.0_CM061941.1_51846…
2-469	14	2-X-1_Basenji_chrX_103673157_103674080-,2-X-1_Dingo_chrX_102999454_103000377-,2-X-1_German_Shepherd_chrX_104275863_104276786-,2-X-1_Gray_Wolf_chrX_21242662_21243585+,2-X-1_Labrador_retriever_chrX_104387199_104388122-,2-X-1_canFam3_chrX_102531216_102532139-,2-X-1_BD_1.0_CM062000.1_102724983_102725897-,2-X-1_CA611_1.0_CM062039.1_102279270_102280193-,2-X-1_Clu-1_CM067757.1_99588347_99589267-,2-X-1_O…
2-472.1	12	Basenji_chr20_47302373_47303311-,Dingo_chr20_47452564_47453502-,Gray_Wolf_chr20_11069952_11070890+,Labrador_retriever_chr20_47653631_47654569-,canFam3_chr20_47162136_47163074-,BD_1.0_CM061981.1_47270369_47271307-,Basenji_breed-1.1_CM016450.1_47093209_47094147-,CA611_1.0_CM062020.1_47273490_47274428-,OD_1.0_CM061941.1_47413779_47414717-,UMICH_Zoey_3.1_CM016588.1_46884364_46885302-,UU_Cfam_GSD_1.0_…
2-472.2	15	Basenji_chr20_47686723_47687670+,Dingo_chr20_47837220_47838167+,German_Shepherd_chr20_48233288_48234235+,Gray_Wolf_chr20_10686674_10687621-,Labrador_retriever_chr20_48044597_48045544+,canFam3_chr20_47541255_47542202+,BD_1.0_CM061981.1_47649836_47650783+,Basenji_breed-1.1_CM016450.1_47694706_47695653+,CA611_1.0_CM062020.1_47666150_47667097+,Clu-1_CM067738.1_48207836_48208783+,OD_1.0_CM061941.1_478…
2-472.3	15	Basenji_chr20_47728090_47729043+,Dingo_chr20_47874357_47875310+,German_Shepherd_chr20_48280692_48281645+,Gray_Wolf_chr20_10648595_10649548-,Labrador_retriever_chr20_48086000_48086953+,canFam3_chr20_47577999_47578952+,BD_1.0_CM061981.1_47697224_47698177+,Basenji_breed-1.1_CM016450.1_47737478_47738431+,CA611_1.0_CM062020.1_47719740_47720693+,Clu-1_CM067738.1_48245905_48246858+,OD_1.0_CM061941.1_478…
2-472.4	15	Basenji_chr20_47799382_47800314-,Dingo_chr20_47944795_47945727-,German_Shepherd_chr20_48350863_48351795-,Gray_Wolf_chr20_10577852_10578784+,Labrador_retriever_chr20_48156233_48157165-,canFam3_chr20_47644709_47645641-,BD_1.0_CM061981.1_47767433_47768365-,Basenji_breed-1.1_CM016450.1_47804246_47805178-,CA611_1.0_CM062020.1_47789813_47790745-,Clu-1_CM067738.1_48312633_48313565-,OD_1.0_CM061941.1_479…
2-473	14	Basenji_chr9_59963812_59964762-,Dingo_chr9_61238398_61239348-,German_Shepherd_chr9_60795008_60795958-,Gray_Wolf_chr9_1116524_1117474+,Labrador_retriever_chr9_60889752_60890702-,canFam3_chr9_59969865_59970815-,BD_1.0_CM061970.1_60085192_60086142-,Basenji_breed-1.1_CM016439.2_59189875_59190825-,CA611_1.0_CM062009.1_59946935_59947885-,Clu-1_CM067727.1_58998463_58999413-,OD_1.0_CM061930.1_60469573_60…
2-475	14	Basenji_chr18_39050965_39051906+,Dingo_chr18_39196071_39197012+,German_Shepherd_chr18_39557276_39558217+,Gray_Wolf_chr18_17009076_17010017-,Labrador_retriever_chr18_39881653_39882594+,canFam3_chr18_39198595_39199536+,BD_1.0_CM061979.1_39570726_39571667+,Basenji_breed-1.1_CM016448.2_40211969_40212910+,CA611_1.0_CM062018.1_39518424_39519365+,OD_1.0_CM061939.1_39772103_39773044+,UMICH_Zoey_3.1_CM016…
2-476	13	Basenji_chr9_47117897_47118844-,German_Shepherd_chr9_47960923_47961870-,Gray_Wolf_chr9_13949289_13950236+,Labrador_retriever_chr9_48060139_48061086-,canFam3_chr9_47224385_47225332-,BD_1.0_CM061970.1_47264452_47265399-,Basenji_breed-1.1_CM016439.2_46344515_46345462-,CA611_1.0_CM062009.1_47066229_47067176-,Clu-1_CM067727.1_46146007_46146954-,OD_1.0_CM061930.1_47625045_47625992-,UMICH_Zoey_3.1_CM016…
2-477.1	15	Gray_Wolf_chr20_11827812_11828759+,Basenji_breed-1.1_CM016450.1_46344733_46345680-,Dingo_chr20_46675449_46676396-,Basenji_chr20_46542508_46543455-,German_Shepherd_chr20_47099682_47100629-,Labrador_retriever_chr20_46896333_46897280-,canFam3_chr20_46407857_46408804-,CA611_1.0_CM062020.1_46514782_46515729-,Clu-1_CM067738.1_47087887_47088834-,OD_1.0_CM061941.1_46649313_46650260-,UMICH_Zoey_3.1_CM0165…
2-477.2	14	Clu-1_CM067738.1_47071693_47072640-,OD_1.0_CM061941.1_46632902_46633849-,UMICH_Zoey_3.1_CM016588.1_46114453_46115400-,UNSW_AlpineDingo_1.0_CM041952.1_46828685_46829632-,UU_Cfam_GSD_1.0_CM021981.1_46802362_46803309-,Yella_v2_CM062151.1_46446718_46447665-,CA611_1.0_CM062020.1_46498439_46499386-,BD_1.0_CM061981.1_46502409_46503356-,canFam3_chr20_46391445_46392392-,Labrador_retriever_chr20_46879898_4…
2-480	13	Basenji_chr14_1689056_1689994+,Dingo_chr14_1691306_1692244+,German_Shepherd_chr14_1649175_1650113+,Gray_Wolf_chr14_59565074_59566012-,Labrador_retriever_chr14_1718151_1719089+,canFam3_chr14_1993715_1994653+,Basenji_breed-1.1_CM016444.1_8243124_8244062+,CA611_1.0_CM062014.1_1641917_1642855+,Clu-1_CM067732.1_1731828_1732766+,UMICH_Zoey_3.1_CM016582.1_1902685_1903623+,UNSW_AlpineDingo_1.0_CM041946.1…
2-482	15	2-X-3_Basenji_chrX_123968168_123969130-,2-X-3_Dingo_chrX_123291430_123292392-,2-X-3_German_Shepherd_chrX_125407529_125408491-,2-X-3_Gray_Wolf_chrX_1241429_1242391+,2-X-3_Labrador_retriever_chrX_125685610_125686572-,2-X-3_canFam3_chrX_122654904_122655866+,2-X-3_BD_1.0_CM062000.1_122765186_122766148-,2-X-3_Basenji_breed-1.1_CM016469.2_58711332_58712294+,2-X-3_CA611_1.0_CM062039.1_122321759_12232272…
2-483	14	Basenji_chr28_41141633_41142589-,Dingo_chr28_41221094_41222050-,German_Shepherd_chr28_41361945_41362901-,Gray_Wolf_chr28_42301526_42302482-,Labrador_retriever_chr28_41671887_41672843-,canFam3_chr28_40992513_40993469-,BD_1.0_CM061989.1_41279665_41280621-,CA611_1.0_CM062028.1_41090273_41091229-,Clu-1_CM067746.1_41181101_41182057-,OD_1.0_CM061949.1_41207020_41207976-,UMICH_Zoey_3.1_CM016596.1_411528…
2-484	15	Basenji_chr27_6252711_6253646+,Dingo_chr27_6259175_6260110+,German_Shepherd_chr27_6253567_6254502+,Gray_Wolf_chr27_6340471_6341406+,Labrador_retriever_chr27_6300700_6301635+,canFam3_chr27_6239988_6240923+,BD_1.0_CM061988.1_40136747_40137682-,Basenji_breed-1.1_CM016457.1_6038448_6039383+,CA611_1.0_CM062027.1_40096111_40097046-,Clu-1_CM067745.1_40171035_40171970-,OD_1.0_CM061948.1_40155177_40156112…
2-485	17	Basenji_chr27_6033079_6034026-,Dingo_chr27_6033330_6034277-,German_Shepherd_chr27_6034050_6034997-,Gray_Wolf_chr27_6017001_6017948-,Gray_Wolf_chr27_6069127_6070077-,Gray_Wolf_chr27_6121114_6122064-,Labrador_retriever_chr27_6074376_6075323-,canFam3_chr27_6020078_6021025-,BD_1.0_CM061988.1_40363235_40364182+,Basenji_breed-1.1_CM016457.1_5818701_5819648-,CA611_1.0_CM062027.1_40322436_40323383+,Clu-1…
2-489	10	Dingo_chr18_40149735_40150607-,German_Shepherd_chr18_40489125_40489997-,Gray_Wolf_chr18_16044138_16045010+,Labrador_retriever_chr18_40850284_40851156-,canFam3_chr18_40154670_40155542-,CA611_1.0_CM062018.1_40485970_40486842-,Clu-1_CM067736.1_40550697_40551569-,UMICH_Zoey_3.1_CM016586.1_40467574_40468446-,UNSW_AlpineDingo_1.0_CM041950.1_40815463_40816335-,UU_Cfam_GSD_1.0_CM021979.1_40600582_4060145…
2-490	5	Gray_Wolf_chr27_6668480_6669508+,Labrador_retriever_chr27_6602028_6603074+,canFam3_chr27_6534625_6535671+,Clu-1_CM067745.1_39886402_39887448-,Yella_v2_CM062158.1_39685635_39686681-,
2-491	15	Basenji_chr18_39365180_39366121-,Dingo_chr18_39510820_39511761-,German_Shepherd_chr18_39832025_39832966-,Gray_Wolf_chr18_16692957_16693898+,Labrador_retriever_chr18_40193059_40194000-,canFam3_chr18_39515818_39516759-,BD_1.0_CM061979.1_39884988_39885929-,Basenji_breed-1.1_CM016448.2_40525980_40526921-,CA611_1.0_CM062018.1_39834251_39835192-,Clu-1_CM067736.1_39893911_39894852-,OD_1.0_CM061939.1_400…
2-492	12	Basenji_chr15_17469033_17470001+,Dingo_chr15_17481014_17481982+,German_Shepherd_chr15_17608017_17608985+,Gray_Wolf_chr15_19090197_19091165+,Labrador_retriever_chr15_17731819_17732787+,canFam3_chr15_17475522_17476490+,BD_1.0_CM061976.1_17562991_17563959+,Basenji_breed-1.1_CM016445.2_17580731_17581699+,CA611_1.0_CM062015.1_17518865_17519833+,OD_1.0_CM061936.1_17625011_17625979+,UNSW_AlpineDingo_1.0…
2-493	12	Basenji_chr5_10525479_10526405+,Dingo_chr5_10551434_10552360+,German_Shepherd_chr5_10674647_10675573+,Gray_Wolf_chr5_11196672_11197598+,Labrador_retriever_chr5_10489936_10490862+,BD_1.0_CM061966.1_10540805_10541731+,Basenji_breed-1.1_CM016435.1_2135104_2136030+,CA611_1.0_CM062005.1_10513533_10514459+,Clu-1_CM067723.1_10674606_10675532+,OD_1.0_CM061926.1_10512194_10513120+,UU_Cfam_GSD_1.0_CM021966…
2-494	15	Basenji_chr16_5461289_5462221-,Dingo_chr16_5726726_5727658-,German_Shepherd_chr16_5436194_5437126-,Gray_Wolf_chr16_56110589_56111521+,Labrador_retriever_chr16_5663476_5664408-,canFam3_chr16_5809669_5810601-,BD_1.0_CM061977.1_5271018_5271950-,Basenji_breed-1.1_CM016446.2_5571603_5572535-,CA611_1.0_CM062016.1_5318684_5319616-,Clu-1_CM067734.1_5412495_5413427-,OD_1.0_CM061937.1_5418286_5419218-,UMIC…
2-497	16	Basenji_chr38_23051443_23052372-,Dingo_chr38_23237986_23238915-,German_Shepherd_chr38_23300983_23301912-,Gray_Wolf_chr38_25108915_25109844-,Labrador_retriever_chr38_22752427_22753356-,canFam3_chr38_22629664_22630593-,BD_1.0_CM061999.1_23312292_23313221-,Basenji_breed-1.1_SDHF02001592.1_85629_86558+,CA611_1.0_CM062038.1_23159820_23160749-,Clu-1_CM067756.1_23385190_23386119-,OD_1.0_CM061959.1_23350…
2-498	8	Basenji_chr20_46567257_46568222-,Dingo_chr20_46700921_46701886-,Gray_Wolf_chr20_11802574_11803539+,Basenji_breed-1.1_CM016450.1_46370221_46371186-,CA611_1.0_CM062020.1_46538685_46539650-,Clu-1_CM067738.1_47112035_47113000-,UNSW_AlpineDingo_1.0_CM041952.1_46869143_46870108-,UU_Cfam_GSD_1.0_CM021981.1_46843421_46844386-,
2-500	15	Basenji_chr18_39307866_39308798+,Dingo_chr18_39453400_39454332+,German_Shepherd_chr18_39774696_39775628+,Gray_Wolf_chr18_16750629_16751561-,Labrador_retriever_chr18_40135508_40136440+,canFam3_chr18_39458538_39459470+,BD_1.0_CM061979.1_39827475_39828407+,Basenji_breed-1.1_CM016448.2_40468663_40469595+,CA611_1.0_CM062018.1_39776713_39777645+,Clu-1_CM067736.1_39836306_39837238+,OD_1.0_CM061939.1_400…
2-501.1	12	CA611_1.0_CM062010.1_17122155_17123087-,Gray_Wolf_chr10_18545250_18546182-,Labrador_retriever_chr10_16869340_16870272-,Un_canFam3_chrUn_403317_404249+,UNSW_AlpineDingo_1.0_CM041943.1_17563980_17564912-,Basenji_breed-1.1_CM016440.2_16934844_16935776-,OD_1.0_CM061931.1_17016678_17017610-,Yella_v2_CM062141.1_16885578_16886510-,UU_Cfam_GSD_1.0_CM021971.1_17058375_17059307-,UMICH_Zoey_3.1_CM016578.1_1…
2-501.2	11	Dingo_chr29_42018956_42019888-,UNSW_AlpineDingo_1.0_CM041960.1_42126236_42127168-,UMICH_Zoey_3.1_CM016597.1_42057478_42058410-,German_Shepherd_chr29_41997858_41998790-,Gray_Wolf_chr29_44069072_44070004-,Labrador_retriever_chr29_42019221_42020153-,canFam3_chr29_41824754_41825686-,Basenji_breed-1.1_CM016459.2_41020958_41021890+,Clu-1_CM067747.1_42010684_42011616-,Yella_v2_CM062141.1_16907690_169086…
2-505	15	Basenji_chr18_37332464_37333426+,Dingo_chr18_37493028_37493990+,German_Shepherd_chr18_37834847_37835809+,Gray_Wolf_chr18_18683999_18684961-,Labrador_retriever_chr18_38164176_38165138+,canFam3_chr18_37513548_37514510+,BD_1.0_CM061979.1_37875280_37876242+,Basenji_breed-1.1_CM016448.2_38527446_38528408+,CA611_1.0_CM062018.1_37818459_37819421+,Clu-1_CM067736.1_37880665_37881627+,OD_1.0_CM061939.1_380…
2-509	15	Basenji_chr14_1539977_1540915+,Dingo_chr14_1542991_1543929+,German_Shepherd_chr14_1500061_1500999+,Gray_Wolf_chr14_59711123_59712061-,Labrador_retriever_chr14_1569100_1570038+,canFam3_chr14_1844956_1845894+,BD_1.0_CM061975.1_1492791_1493729+,Basenji_breed-1.1_CM016444.1_8094312_8095250+,CA611_1.0_CM062014.1_1489932_1490870+,Clu-1_CM067732.1_1583147_1584085+,OD_1.0_CM061935.1_1468116_1469054+,UMIC…
2-510.1	13	Basenji_chr38_23456214_23457284+,OD_1.0_CM061959.1_23745213_23746283+,UU_Cfam_GSD_1.0_CM021999.1_23887688_23888764+,Clu-1_CM067756.1_23791081_23792151+,Un_canFam3_chrUn_3632_4708+,German_Shepherd_chr38_23705306_23706382+,Labrador_retriever_chr38_23158607_23159683+,CA611_1.0_CM062038.1_23566753_23567829+,Yella_v2_CM062169.1_23492630_23493706+,UNSW_AlpineDingo_1.0_CM041968.1_24296408_24297478+,BD_1…
2-510.2	15	Basenji_chr38_23462984_23463931+,German_Shepherd_chr38_23711880_23712827+,Labrador_retriever_chr38_23165191_23166138+,canFam3_chr38_23033632_23034579+,BD_1.0_CM061999.1_23707150_23708097+,CA611_1.0_CM062038.1_23573474_23574421+,Yella_v2_CM062169.1_23499207_23500154+,UU_Cfam_GSD_1.0_CM021999.1_23894262_23895209+,Basenji_breed-1.1_CM016468.2_27143750_27144697+,UMICH_Zoey_3.1_CM016606.1_22928299_229…
2-511	13	Basenji_chr20_47137167_47138162+,Dingo_chr20_47268544_47269539+,German_Shepherd_chr20_47686622_47687617+,Gray_Wolf_chr20_11235417_11236412-,Labrador_retriever_chr20_47485764_47486759+,BD_1.0_CM061981.1_47103131_47104126+,Basenji_breed-1.1_CM016450.1_46930724_46931719+,CA611_1.0_CM062020.1_47105860_47106855+,Clu-1_CM067738.1_47678255_47679250+,OD_1.0_CM061941.1_47245415_47246410+,UNSW_AlpineDingo_…
2-512.1	15	Yella_v2_CM062158.1_39907404_39908315-,UU_Cfam_GSD_1.0_CM021988.1_40283087_40283998-,UNSW_AlpineDingo_1.0_CM041958.1_6337431_6338342+,UMICH_Zoey_3.1_CM016595.1_6329230_6330141+,OD_1.0_CM061948.1_40082043_40082954-,Clu-1_CM067745.1_40097831_40098742-,CA611_1.0_CM062027.1_40022994_40023905-,Basenji_breed-1.1_CM016457.1_6111674_6112585+,BD_1.0_CM061988.1_40064188_40065099-,canFam3_chr27_6313247_6314…
2-512.2	3	BD_1.0_CM061988.1_40088475_40089386-,OD_1.0_CM061948.1_40106777_40107688-,UMICH_Zoey_3.1_CM016595.1_6304885_6305796+,
2-512.3	14	Yella_v2_CM062158.1_39873379_39874308-,UU_Cfam_GSD_1.0_CM021988.1_40249030_40249959-,UNSW_AlpineDingo_1.0_CM041958.1_6371423_6372352+,UMICH_Zoey_3.1_CM016595.1_6363220_6364149+,OD_1.0_CM061948.1_40047764_40048693-,CA611_1.0_CM062027.1_39987601_39988530-,Basenji_breed-1.1_CM016457.1_6145669_6146598+,canFam3_chr27_6347065_6347994+,Labrador_retriever_chr27_6414413_6415342+,Gray_Wolf_chr27_6447674_64…
2-514	14	Basenji_chr28_41099909_41100844-,Dingo_chr28_41180039_41180974-,German_Shepherd_chr28_41320209_41321144-,Gray_Wolf_chr28_42259819_42260754-,canFam3_chr28_40950955_40951890-,BD_1.0_CM061989.1_41237963_41238898-,Basenji_breed-1.1_CM016458.2_41736938_41737873-,CA611_1.0_CM062028.1_41048606_41049541-,Clu-1_CM067746.1_41139544_41140479-,OD_1.0_CM061949.1_41165277_41166212-,UMICH_Zoey_3.1_CM016596.1_41…
2-519	15	Basenji_chr27_113520_114455+,Dingo_chr27_124380_125315+,German_Shepherd_chr27_112315_113250+,Gray_Wolf_chr27_142917_143852+,Labrador_retriever_chr27_117874_118809+,canFam3_chr27_112712_113647+,BD_1.0_CM061988.1_46270094_46271029-,Basenji_breed-1.1_CM016457.1_1484885_1485820+,CA611_1.0_CM062027.1_46248162_46249097-,Clu-1_CM067745.1_46303541_46304476-,OD_1.0_CM061948.1_46374456_46375391-,UMICH_Zoey…
2-523	5	Gray_Wolf_chr27_5862884_5863888-,Basenji_breed-1.1_CM016457.1_5656894_5657898-,CA611_1.0_CM062027.1_40471884_40472888+,OD_1.0_CM061948.1_40548221_40549225+,Yella_v2_CM062158.1_40374578_40375582+,
2-534	15	Basenji_chr28_41180176_41181108-,Dingo_chr28_41259658_41260590-,German_Shepherd_chr28_41400188_41401120-,Gray_Wolf_chr28_42339976_42340908-,Labrador_retriever_chr28_41710162_41711094-,canFam3_chr28_41034361_41035293-,BD_1.0_CM061989.1_41317998_41318930-,Basenji_breed-1.1_CM016458.2_41817255_41818187-,CA611_1.0_CM062028.1_41128797_41129729-,Clu-1_CM067746.1_41219626_41220558-,OD_1.0_CM061949.1_412…
2-535	15	Basenji_chr6_9751293_9752237+,Dingo_chr6_9728434_9729378+,German_Shepherd_chr6_9996146_9997090+,Gray_Wolf_chr6_10431131_10432075+,Labrador_retriever_chr6_9903305_9904249+,canFam3_chr6_9908092_9909036+,BD_1.0_CM061967.1_9787265_9788209+,Basenji_breed-1.1_CM016436.2_9812597_9813541+,CA611_1.0_CM062006.1_9754196_9755140+,Clu-1_CM067724.1_9860643_9861587+,OD_1.0_CM061927.1_9843806_9844750+,UMICH_Zoey…
2-536	14	Basenji_chr28_41117026_41117961+,Dingo_chr28_41197166_41198101+,German_Shepherd_chr28_41337378_41338313+,Gray_Wolf_chr28_42276913_42277848+,canFam3_chr28_40968080_40969015+,BD_1.0_CM061989.1_41255093_41256028+,Basenji_breed-1.1_CM016458.2_41754103_41755038+,CA611_1.0_CM062028.1_41065705_41066640+,Clu-1_CM067746.1_41156760_41157695+,OD_1.0_CM061949.1_41182407_41183342+,UMICH_Zoey_3.1_CM016596.1_41…
2-538	7	Basenji_chr5_9957372_9958304-,German_Shepherd_chr5_10104336_10105268-,Gray_Wolf_chr5_10626413_10627345-,canFam3_chr5_9975668_9976600-,BD_1.0_CM061966.1_9967880_9968812-,Basenji_breed-1.1_CM016435.1_1567147_1568079-,UMICH_Zoey_3.1_CM016573.1_9987310_9988242-,
2-540	12	Basenji_chr16_6269046_6269993+,Dingo_chr16_6533240_6534187+,German_Shepherd_chr16_6231094_6232041+,Gray_Wolf_chr16_55304474_55305421-,canFam3_chr16_6558867_6559814+,BD_1.0_CM061977.1_6078308_6079255+,Basenji_breed-1.1_CM016446.2_6386299_6387246+,CA611_1.0_CM062016.1_6133599_6134546+,Clu-1_CM067734.1_6219787_6220734+,OD_1.0_CM061937.1_6232604_6233551+,UMICH_Zoey_3.1_CM016584.1_6417584_6418531+,UNS…
2-542	15	Basenji_chr14_1591674_1592642+,Dingo_chr14_1594414_1595382+,German_Shepherd_chr14_1551495_1552463+,Gray_Wolf_chr14_59661346_59662314-,Labrador_retriever_chr14_1620551_1621519+,canFam3_chr14_1896389_1897357+,BD_1.0_CM061975.1_1544059_1545027+,Basenji_breed-1.1_CM016444.1_8146026_8146994+,CA611_1.0_CM062014.1_1541336_1542304+,Clu-1_CM067732.1_1634565_1635533+,OD_1.0_CM061935.1_1519282_1520250+,UMIC…
2-543	15	Basenji_chr18_40053722_40054660+,Dingo_chr18_40188299_40189237+,German_Shepherd_chr18_40528499_40529437+,Gray_Wolf_chr18_16005970_16006908-,Labrador_retriever_chr18_40888805_40889743+,canFam3_chr18_40198774_40199712+,BD_1.0_CM061979.1_40575466_40576404+,Basenji_breed-1.1_CM016448.2_41220865_41221803+,CA611_1.0_CM062018.1_40525091_40526029+,Clu-1_CM067736.1_40588812_40589750+,OD_1.0_CM061939.1_407…
2-545	14	UNSW_AlpineDingo_1.0_CM041961.1_428861_429934-,Dingo_chr30_538960_539898-,Labrador_retriever_chr30_472244_473182-,BD_1.0_CM061991.1_501666_502604-,Clu-1_CM067748.1_449423_450361-,UMICH_Zoey_3.1_CM016598.1_420414_421352-,CA611_1.0_CM062030.1_513398_514336-,canFam3_chr30_375788_376726-,Gray_Wolf_chr30_1657766_1658704-,German_Shepherd_chr30_1265153_1266091-,Yella_v2_CM062161.1_510277_511215-,UU_Cfam…
2-546	15	Basenji_chr6_12000112_12001089+,Dingo_chr6_11971837_11972814+,German_Shepherd_chr6_12251475_12252452+,Gray_Wolf_chr6_12683673_12684650+,Labrador_retriever_chr6_12212098_12213075+,canFam3_chr6_12118622_12119599+,BD_1.0_CM061967.1_12009222_12010199+,Basenji_breed-1.1_CM016436.2_12036549_12037526+,CA611_1.0_CM062006.1_12013877_12014854+,Clu-1_CM067724.1_12159581_12160558+,OD_1.0_CM061927.1_12077718_…
2-550	15	Basenji_chr8_281955_282827-,Dingo_chr8_340861_341733-,German_Shepherd_chr8_534319_535191-,Gray_Wolf_chr8_75400016_75400888+,Labrador_retriever_chr8_380633_381505-,canFam3_chr8_332802_333674-,BD_1.0_CM061969.1_315379_316251-,Basenji_breed-1.1_CM016438.2_2195708_2196580-,CA611_1.0_CM062008.1_332781_333653-,Clu-1_CM067726.1_360737_361609-,OD_1.0_CM061929.1_337665_338537-,UMICH_Zoey_3.1_CM016576.1_31…
2-552.1	2	Gray_Wolf_chr27_6108396_6109331-,Gray_Wolf_chr27_6056381_6057316-,
2-552.2	15	Gray_Wolf_chr27_6004278_6005213-,UNSW_AlpineDingo_1.0_CM041958.1_6025651_6026586-,OD_1.0_CM061948.1_40387614_40388549+,Dingo_chr27_6020628_6021563-,canFam3_chr27_6007334_6008269-,Basenji_breed-1.1_CM016457.1_5805954_5806889-,UU_Cfam_GSD_1.0_CM021988.1_40626399_40627334+,Basenji_chr27_6020326_6021261-,German_Shepherd_chr27_6021317_6022252-,Labrador_retriever_chr27_6061641_6062576-,BD_1.0_CM061988.…
2-552.3	15	Labrador_retriever_chr27_6120087_6121022-,CA611_1.0_CM062027.1_40276759_40277694+,UU_Cfam_GSD_1.0_CM021988.1_40536746_40537681+,UU_Cfam_GSD_1.0_CM021988.1_40574306_40575241+,Dingo_chr27_6079197_6080132-,UNSW_AlpineDingo_1.0_CM041958.1_6084226_6085161-,Basenji_chr27_6072435_6073370-,German_Shepherd_chr27_6073381_6074316-,Gray_Wolf_chr27_6160483_6161418-,canFam3_chr27_6059410_6060345-,Basenji_breed…
2-554	12	Basenji_chr18_36856821_36857849-,Dingo_chr18_37020840_37021868-,German_Shepherd_chr18_37359896_37360924-,Gray_Wolf_chr18_19160872_19161900+,Labrador_retriever_chr18_37690905_37691933-,canFam3_chr18_37052454_37053482-,BD_1.0_CM061979.1_37399805_37400833-,CA611_1.0_CM062018.1_37335235_37336263-,Clu-1_CM067736.1_37392423_37393451-,OD_1.0_CM061939.1_37585247_37586275-,UU_Cfam_GSD_1.0_CM021979.1_37486…
2-556	14	Basenji_chr5_10291252_10292187-,Dingo_chr5_10314052_10314987-,German_Shepherd_chr5_10439543_10440478-,Gray_Wolf_chr5_10962661_10963596-,Labrador_retriever_chr5_10255036_10255971-,canFam3_chr5_10305504_10306439-,BD_1.0_CM061966.1_10303024_10303959-,Basenji_breed-1.1_CM016435.1_1900851_1901786-,CA611_1.0_CM062005.1_10279163_10280098-,Clu-1_CM067723.1_10440553_10441488-,OD_1.0_CM061926.1_10274647_10…
2-560	15	Basenji_chr20_46715768_46716703-,Dingo_chr20_46848782_46849717-,German_Shepherd_chr20_47267454_47268389-,Gray_Wolf_chr20_11654475_11655410+,Labrador_retriever_chr20_47066694_47067629-,canFam3_chr20_46578647_46579582-,BD_1.0_CM061981.1_46686617_46687552-,Basenji_breed-1.1_CM016450.1_46514401_46515336-,CA611_1.0_CM062020.1_46686588_46687523-,Clu-1_CM067738.1_47262225_47263160-,OD_1.0_CM061941.1_468…
2-563	14	Gray_Wolf_chr18_14461607_14462716-,Clu-1_CM067736.1_41903188_41904297+,Basenji_chr18_41267053_41268069+,German_Shepherd_chr18_41881837_41882853+,CA611_1.0_CM062018.1_41667838_41668854+,UMICH_Zoey_3.1_CM016586.1_41714469_41715485+,UU_Cfam_GSD_1.0_CM021979.1_41996531_41997547+,Dingo_chr18_41471385_41472401+,Yella_v2_CM062149.1_42031786_42032895+,UNSW_AlpineDingo_1.0_CM041950.1_42242459_42243568+,OD…
2-568	16	Basenji_chr27_6087188_6088123-,Dingo_chr27_6093708_6094664-,German_Shepherd_chr27_6088141_6089076-,Gray_Wolf_chr27_6175039_6175974-,Labrador_retriever_chr27_6134625_6135560-,canFam3_chr27_6074201_6075136-,BD_1.0_CM061988.1_40308945_40309901+,Basenji_breed-1.1_CM016457.1_5872810_5873745-,CA611_1.0_CM062027.1_40262040_40262975+,Clu-1_CM067745.1_40336065_40337021+,OD_1.0_CM061948.1_40320739_40321674…
2-574	15	Basenji_chr11_995810_996742-,Dingo_chr11_1145904_1146836-,German_Shepherd_chr11_1379940_1380872-,Gray_Wolf_chr11_1579468_1580400-,Labrador_retriever_chr11_944668_945600-,canFam3_chr11_975715_976647-,BD_1.0_CM061972.1_941862_942794-,Basenji_breed-1.1_CM016441.2_972455_973387-,CA611_1.0_CM062011.1_950937_951869-,Clu-1_CM067729.1_1088298_1089230-,OD_1.0_CM061932.1_905804_906736-,UMICH_Zoey_3.1_CM016…
2-576	15	Basenji_chr18_39747635_39748567+,Dingo_chr18_39884151_39885083+,German_Shepherd_chr18_40222638_40223570+,Gray_Wolf_chr18_16311985_16312917-,Labrador_retriever_chr18_40574950_40575882+,canFam3_chr18_39885304_39886236+,BD_1.0_CM061979.1_40268846_40269778+,Basenji_breed-1.1_CM016448.2_40914969_40915901+,CA611_1.0_CM062018.1_40219296_40220228+,Clu-1_CM067736.1_40275571_40276503+,OD_1.0_CM061939.1_404…
2-594	15	Basenji_chr18_36903928_36904866+,Dingo_chr18_37067967_37068905+,German_Shepherd_chr18_37406975_37407913+,Gray_Wolf_chr18_19113889_19114827-,Labrador_retriever_chr18_37738028_37738966+,canFam3_chr18_37099565_37100503+,BD_1.0_CM061979.1_37446976_37447914+,Basenji_breed-1.1_CM016448.2_38099306_38100244+,CA611_1.0_CM062018.1_37382408_37383346+,Clu-1_CM067736.1_37445849_37446787+,OD_1.0_CM061939.1_376…
2-595	15	2-X-2_Basenji_chrX_124028829_124029767+,2-X-2_Dingo_chrX_123351872_123352810+,2-X-2_German_Shepherd_chrX_125468203_125469141+,2-X-2_Gray_Wolf_chrX_1180790_1181728-,2-X-2_Labrador_retriever_chrX_125746479_125747417+,2-X-2_canFam3_chrX_122594268_122595206-,2-X-2_BD_1.0_CM062000.1_122826105_122827043+,2-X-2_Basenji_breed-1.1_SDHF02002725.1_28425_29363+,2-X-2_CA611_1.0_CM062039.1_122380199_122381137+…
2-596.1	14	UNSW_AlpineDingo_1.0_CM041943.1_17759764_17760696-,Yella_v2_CM062141.1_17099554_17100489-,UU_Cfam_GSD_1.0_CM021971.1_17254670_17255605-,UMICH_Zoey_3.1_CM016578.1_16887939_16888874-,OD_1.0_CM061931.1_17216633_17217568-,Clu-1_CM067728.1_17564713_17565648-,CA611_1.0_CM062010.1_17319863_17320798-,Basenji_breed-1.1_CM016440.2_17130632_17131567-,BD_1.0_CM061971.1_17078313_17079248-,Labrador_retriever_c…
2-596.2	27	UMICH_Zoey_3.1_CM016595.1_253852_254790-,UU_Cfam_GSD_1.0_CM021988.1_46406077_46407015+,Yella_v2_CM062158.1_46004299_46005237+,Clu-1_CM067745.1_46162378_46163316+,CA611_1.0_CM062027.1_46107081_46108019+,BD_1.0_CM061988.1_46128835_46129773+,canFam3_chr27_253895_254833-,Labrador_retriever_chr27_259509_260447-,Gray_Wolf_chr27_284083_285021-,German_Shepherd_chr27_254179_255117-,OD_1.0_CM061948.1_46233…
2-596.3	13	Basenji_chr29_41942413_41943351-,canFam3_chr29_41768470_41769408-,Clu-1_CM067747.1_41966228_41967166-,Yella_v2_CM062160.1_41922949_41923887-,German_Shepherd_chr29_41941676_41942614-,Gray_Wolf_chr29_44013117_44014088-,BD_1.0_CM061990.1_41993454_41994392-,UMICH_Zoey_3.1_CM016597.1_42001323_42002261-,UNSW_AlpineDingo_1.0_CM041960.1_42070134_42071072-,CA611_1.0_CM062029.1_42025497_42026435-,Basenji_b…
2-609	14	Basenji_chr38_22894063_22894989-,Dingo_chr38_23080562_23081488-,German_Shepherd_chr38_23144137_23145063-,Gray_Wolf_chr38_24951721_24952647-,Labrador_retriever_chr38_22595193_22596119-,canFam3_chr38_22472210_22473133-,BD_1.0_CM061999.1_23154882_23155808-,Basenji_breed-1.1_CM016468.2_26710284_26711207-,CA611_1.0_CM062038.1_23002341_23003267-,Clu-1_CM067756.1_23227679_23228605-,OD_1.0_CM061959.1_231…
2-620	17	Basenji_chr27_6045252_6046208-,Dingo_chr27_6045827_6046783-,German_Shepherd_chr27_6046214_6047170-,Gray_Wolf_chr27_6029165_6030121-,Gray_Wolf_chr27_6081298_6082254-,Gray_Wolf_chr27_6133310_6134266-,Labrador_retriever_chr27_6086522_6087478-,canFam3_chr27_6032242_6033198-,BD_1.0_CM061988.1_40350746_40351702+,Basenji_breed-1.1_CM016457.1_5830877_5831833-,CA611_1.0_CM062027.1_40310273_40311229+,Clu-1…
2-624	13	Basenji_chr14_1652302_1653261+,Dingo_chr14_1654594_1655553+,German_Shepherd_chr14_1612309_1613268+,Gray_Wolf_chr14_59595361_59596320+,Labrador_retriever_chr14_1681417_1682376+,canFam3_chr14_1956981_1957940+,Basenji_breed-1.1_CM016444.1_8206250_8207209+,CA611_1.0_CM062014.1_1605207_1606166+,Clu-1_CM067732.1_1694859_1695818+,UMICH_Zoey_3.1_CM016582.1_1865946_1866905+,UNSW_AlpineDingo_1.0_CM041946.1…

## Sheet: Table S5
Supplementary Table S5. List of 7 CNV groups for V1R genes. # of Genes" indicates the number of genes included in each CVN group.
CNV Groups	# of Genes	Gene Names
1	13	Clu-1.V1R_CM067724.1_16726920_16727843+,mCanLor1.2.V1R_HG994389.1_17253089_17254012+,Yella_v2.V1R_CM062137.1_16668123_16669046+,UNSW_AlpineDingo_1.0.V1R_CM041939.1_16783919_16784842+,UMICH_Zoey_3.1.V1R_CM016574.1_16643073_16643996+,OD_1.0.V1R_CM061927.1_16691044_16691967+,CA611_1.0.V1R_CM062006.1_16595932_16596855+,BD_1.0.V1R_CM061967.1_16608392_16609315+,ASM325472v2.V1R_CM025462.1_16568125_16569…
2	21	ASM864105v3.V1R_VSDE02000131.1_41138715_41139758+,CA611_1.0.V1R_CM062031.1_39636928_39637971-,CanFam3.1_genomic.V1R_CM000031.3_39882639_39883682+,mCanLor1.2.V1R_HG994411.1_13858_14901-,Yella_v2.V1R_CM062162.1_39652041_39653084+,UU_Cfam_GSD_1.0.V1R_CM021992.1_39876989_39878032-,UNSW_AlpineDingo_1.0.V1R_CM041962.1_40371581_40372624+,UMICH_Zoey_3.1.V1R_CM016599.1_39384118_39385161+,ASM325472v2.V1R_C…
3	15	CanFam3.1_genomic.V1R_CM000020.3_4167306_4168232-,mCanLor1.2.V1R_HG994401.1_54102314_54103240+,Yella_v2.V1R_CM062151.1_4185958_4186884-,UU_Cfam_GSD_1.0.V1R_CM021981.1_4196691_4197617-,UNSW_CanFamBas_1.2.V1R_CM023382.1_4232389_4233315-,UNSW_AlpineDingo_1.0.V1R_CM041952.1_4467860_4468786-,UMICH_Zoey_3.1.V1R_CM016588.1_3910043_3910969-,ROS_Cfam_1.0.V1R_CM025119.1_4190679_4191605-,OD_1.0.V1R_CM061941…
4	15	CanFam3.1_genomic.V1R_CM000001.3_113492937_113493836+,mCanLor1.2.V1R_HG994383.1_9155698_9156597-,Yella_v2.V1R_CM062132.1_113524527_113525426+,UU_Cfam_GSD_1.0.V1R_CM021962.1_114279006_114279905+,UNSW_CanFamBas_1.2.V1R_CM023363.1_113284875_113285774+,UNSW_AlpineDingo_1.0.V1R_CM041934.1_114416103_114417002+,UMICH_Zoey_3.1.V1R_CM016569.1_113652245_113653144+,ROS_Cfam_1.0.V1R_CM025100.1_114092989_1140…
5	15	UMICH_Zoey_3.1.V1R_CM016569.1_103841645_103842595+,CanFam3.1_genomic.V1R_CM000001.3_103754428_103755378+,mCanLor1.2.V1R_HG994383.1_18817914_18818864-,Yella_v2.V1R_CM062132.1_103691522_103692472+,UU_Cfam_GSD_1.0.V1R_CM021962.1_104323517_104324467+,UNSW_CanFamBas_1.2.V1R_CM023363.1_103603998_103604948+,UNSW_AlpineDingo_1.0.V1R_CM041934.1_104364503_104365453+,ROS_Cfam_1.0.V1R_CM025100.1_104210210_10…
6	15	mCanLor1.2.V1R_HG994383.1_17705759_17706691+,UNSW_CanFamBas_1.2.V1R_CM023363.1_104860804_104861736-,Clu-1.V1R_CM067719.1_105127168_105128100-,ASM325472v2.V1R_CM025457.1_105070463_105071395-,UNSW_AlpineDingo_1.0.V1R_CM041934.1_105787225_105788157-,ASM864105v3.V1R_VSDE02000001.1_105222948_105223880-,UU_Cfam_GSD_1.0.V1R_CM021962.1_105648026_105648958-,CanFam3.1_genomic.V1R_CM000001.3_105024870_10502…
7	15	ASM325472v2.V1R_CM025457.1_105106138_105107064-,UNSW_AlpineDingo_1.0.V1R_CM041934.1_105825059_105825985-,Clu-1.V1R_CM067719.1_105164990_105165910-,UNSW_CanFamBas_1.2.V1R_CM023363.1_104898993_104899919-,UU_Cfam_GSD_1.0.V1R_CM021962.1_105685793_105686719-,mCanLor1.2.V1R_HG994383.1_17670523_17671449+,ROS_Cfam_1.0.V1R_CM025100.1_105571433_105572359-,CanFam3.1_genomic.V1R_CM000001.3_105061980_10506290…

## Sheet: Table S6
Supplementary Table S6. List of 18 CNV groups for T2R genes. # of Genes" indicates the number of genes included in each CVN group.
CNV Groups	# of Genes	Gene Names
1	15	CanFam3.1.T2R_CM000027.3_34898964_34899902+,mCanLor1.2.T2R_HG994408.1_35147933_35148871+,Yella_v2.T2R_CM062158.1_11206692_11207630-,UU_Cfam_GSD_1.0.T2R_CM021988.1_11276771_11277709-,UNSW_CanFamBas_1.2.T2R_CM023389.1_35046941_35047879+,UNSW_AlpineDingo_1.0.T2R_CM041958.1_35271737_35272675+,UMICH_Zoey_3.1.T2R_CM016595.1_35097081_35098019+,ROS_Cfam_1.0.T2R_CM025126.1_35207136_35208074+,OD_1.0.T2R_CM…
2	14	Basenji_breed-1.1.T2R_CM016457.1_34492184_34493026+,CA611_1.0.T2R_CM062027.1_11269837_11270679-,UNSW_CanFamBas_1.2.T2R_CM023389.1_35038658_35039500+,ASM325472v2.T2R_CM025483.1_35101319_35102161+,ASM864105v3.T2R_VSDE02000111.1_35038371_35039213+,BD_1.0.T2R_CM061988.1_11294384_11295226-,Clu-1.T2R_CM067745.1_11216116_11216958-,OD_1.0.T2R_CM061948.1_11267130_11267972-,ROS_Cfam_1.0.T2R_CM025126.1_3519…
3	15	ASM325472v2.T2R_CM025483.1_35066443_35067387+,ASM864105v3.T2R_VSDE02000111.1_35003929_35004873+,BD_1.0.T2R_CM061988.1_11328949_11329893-,Basenji_breed-1.1.T2R_CM016457.1_34457610_34458554+,CA611_1.0.T2R_CM062027.1_11304487_11305431-,Clu-1.T2R_CM067745.1_11250670_11251614-,OD_1.0.T2R_CM061948.1_11301922_11302866-,ROS_Cfam_1.0.T2R_CM025126.1_35163864_35164808+,UMICH_Zoey_3.1.T2R_CM016595.1_35054421…
4	15	ASM325472v2.T2R_CM025483.1_35086650_35087618+,ASM864105v3.T2R_VSDE02000111.1_35023723_35024694+,BD_1.0.T2R_CM061988.1_11308931_11309902-,CA611_1.0.T2R_CM062027.1_11284455_11285426-,OD_1.0.T2R_CM061948.1_11281653_11282624-,ROS_Cfam_1.0.T2R_CM025126.1_35184276_35185244+,UMICH_Zoey_3.1.T2R_CM016595.1_35074217_35075188+,UNSW_AlpineDingo_1.0.T2R_CM041958.1_35248863_35249834+,Yella_v2.T2R_CM062158.1_11…
5	15	ASM325472v2.T2R_CM025483.1_34948982_34949953+,ASM864105v3.T2R_VSDE02000111.1_34886345_34887316+,BD_1.0.T2R_CM061988.1_11445077_11446048-,Basenji_breed-1.1.T2R_CM016457.1_34341036_34342007+,CA611_1.0.T2R_CM062027.1_11422387_11423358-,Clu-1.T2R_CM067745.1_11366807_11367778-,OD_1.0.T2R_CM061948.1_11423062_11424033-,ROS_Cfam_1.0.T2R_CM025126.1_35047558_35048529+,UMICH_Zoey_3.1.T2R_CM016595.1_34937004…
6	14	ASM325472v2.T2R_CM025483.1_34958077_34959015+,CanFam3.1.T2R_CM000027.3_34748642_34749580+,ASM864105v3.T2R_VSDE02000111.1_34895454_34896392+,BD_1.0.T2R_CM061988.1_11436013_11436951-,Basenji_breed-1.1.T2R_CM016457.1_34350145_34351083+,CA611_1.0.T2R_CM062027.1_11413319_11414257-,Clu-1.T2R_CM067745.1_11357732_11358670-,OD_1.0.T2R_CM061948.1_11471366_11472304-,UMICH_Zoey_3.1.T2R_CM016595.1_34946106_34…
7	15	ASM864105v3.T2R_VSDE02000040.1_7118148_7119098-,BD_1.0.T2R_CM061977.1_6965665_6966615-,Basenji_breed-1.1.T2R_CM016446.2_7291330_7292280-,OD_1.0.T2R_CM061937.1_7111038_7111988-,ROS_Cfam_1.0.T2R_CM025115.1_7356740_7357690-,UMICH_Zoey_3.1.T2R_CM016584.1_7310039_7310989-,UNSW_CanFamBas_1.2.T2R_CM023378.1_7152410_7153360-,UU_Cfam_GSD_1.0.T2R_CM021977.1_7220171_7221121-,Yella_v2.T2R_CM062147.1_6981433_…
8	15	ASM325472v2.T2R_CM025483.1_35002279_35003328+,Basenji_breed-1.1.T2R_CM016457.1_34394355_34395404+,OD_1.0.T2R_CM061948.1_11365929_11366978-,UMICH_Zoey_3.1.T2R_CM016595.1_34990295_34991344+,UNSW_AlpineDingo_1.0.T2R_CM041958.1_35164689_35165738+,CA611_1.0.T2R_CM062027.1_11369022_11370071-,UNSW_CanFamBas_1.2.T2R_CM023389.1_34940613_34941662+,UU_Cfam_GSD_1.0.T2R_CM021988.1_11382999_11384048-,ASM864105…
9	3	Basenji_breed-1.1.T2R_CM016457.1_34413857_34414786+,CA611_1.0.T2R_CM062027.1_11349573_11350502-,UNSW_CanFamBas_1.2.T2R_CM023389.1_34960182_34961111+
10	15	ASM864105v3.T2R_VSDE02000040.1_5887410_5888315-,UU_Cfam_GSD_1.0.T2R_CM021977.1_5989413_5990318-,ASM325472v2.T2R_CM025472.1_6178209_6179114-,BD_1.0.T2R_CM061977.1_5723375_5724280-,Basenji_breed-1.1.T2R_CM016446.2_6031406_6032311-,CA611_1.0.T2R_CM062016.1_5778406_5779311-,OD_1.0.T2R_CM061937.1_5877793_5878698-,ROS_Cfam_1.0.T2R_CM025115.1_6114715_6115620-,UMICH_Zoey_3.1.T2R_CM016584.1_6062669_606357…
11	15	ASM325472v2.T2R_CM025472.1_6147979_6148905-,ASM864105v3.T2R_VSDE02000040.1_5857200_5858126-,BD_1.0.T2R_CM061977.1_5693150_5694076-,Basenji_breed-1.1.T2R_CM016446.2_6001177_6002103-,CA611_1.0.T2R_CM062016.1_5748174_5749100-,Clu-1.T2R_CM067734.1_5833998_5834924-,OD_1.0.T2R_CM061937.1_5847591_5848517-,ROS_Cfam_1.0.T2R_CM025115.1_6084491_6085417-,UMICH_Zoey_3.1.T2R_CM016584.1_6032471_6033397-,UNSW_Al…
12	14	ASM325472v2.T2R_CM025472.1_7208811_7209815+,ASM864105v3.T2R_VSDE02000040.1_6907222_6908226+,BD_1.0.T2R_CM061977.1_6754618_6755622+,Basenji_breed-1.1.T2R_CM016446.2_7066256_7067260+,CA611_1.0.T2R_CM062016.1_6823010_6824014+,Clu-1.T2R_CM067734.1_6904582_6905586+,OD_1.0.T2R_CM061937.1_6914722_6915726+,ROS_Cfam_1.0.T2R_CM025115.1_7145566_7146570+,UNSW_AlpineDingo_1.0.T2R_CM041948.1_7019647_7020651+,U…
13	15	ASM325472v2.T2R_CM025490.1_4518742_4519635+,ASM864105v3.T2R_VSDE02000143.1_4639917_4640810+,BD_1.0.T2R_CM061995.1_4587410_4588303+,Basenji_breed-1.1.T2R_CM016464.2_5556744_5557637+,CA611_1.0.T2R_CM062034.1_4695899_4696792+,OD_1.0.T2R_CM061955.1_4559684_4560577+,ROS_Cfam_1.0.T2R_CM025133.1_4447778_4448671+,UMICH_Zoey_3.1.T2R_CM016602.1_4499015_4499908+,UNSW_CanFamBas_1.2.T2R_CM023396.1_4479611_448…
14	12	Clu-1.T2R_CM067732.1_27148889_27149812+,UNSW_CanFamBas_1.2.T2R_CM023376.1_27072800_27073723+,CanFam3.1.T2R_CM000014.3_27345795_27346718+,mCanLor1.2.T2R_HG994400.1_33633299_33634222-,Yella_v2.T2R_CM062145.1_27105347_27106270+,UU_Cfam_GSD_1.0.T2R_CM021975.1_27330674_27331597+,UNSW_AlpineDingo_1.0.T2R_CM041946.1_27592830_27593753+,UMICH_Zoey_3.1.T2R_CM016582.1_27342135_27343058+,ROS_Cfam_1.0.T2R_CM0…
15	15	Clu-1.T2R_CM067734.1_7086799_7087686-,mCanLor1.2.T2R_HG994398.1_54441946_54442833+,CanFam3.1.T2R_CM000016.3_7406855_7407742-,Yella_v2.T2R_CM062147.1_6953127_6954014-,UU_Cfam_GSD_1.0.T2R_CM021977.1_7191858_7192745-,UNSW_CanFamBas_1.2.T2R_CM023378.1_7124098_7124985-,UNSW_AlpineDingo_1.0.T2R_CM041948.1_7201478_7202365-,UMICH_Zoey_3.1.T2R_CM016584.1_7281716_7282603-,ROS_Cfam_1.0.T2R_CM025115.1_732841…
16	14	UNSW_AlpineDingo_1.0.T2R_CM041948.1_7218780_7219679-,OD_1.0.T2R_CM061937.1_7100290_7101189-,ASM325472v2.T2R_CM025472.1_7408044_7408943-,CA611_1.0.T2R_CM062016.1_7024233_7025132-,mCanLor1.2.T2R_HG994398.1_54424130_54425029+,Yella_v2.T2R_CM062147.1_6970685_6971584-,UU_Cfam_GSD_1.0.T2R_CM021977.1_7209422_7210321-,UNSW_CanFamBas_1.2.T2R_CM023378.1_7141662_7142561-,UMICH_Zoey_3.1.T2R_CM016584.1_729928…
17	15	mCanLor1.2.T2R_HG994398.1_55455332_55456297+,CanFam3.1.T2R_CM000016.3_6465643_6466608-,Yella_v2.T2R_CM062147.1_5943631_5944596-,UU_Cfam_GSD_1.0.T2R_CM021977.1_6193563_6194528-,UNSW_CanFamBas_1.2.T2R_CM023378.1_6118132_6119097-,UNSW_AlpineDingo_1.0.T2R_CM041948.1_6179084_6180049-,UMICH_Zoey_3.1.T2R_CM016584.1_6266173_6267138-,ROS_Cfam_1.0.T2R_CM025115.1_6318785_6319750-,OD_1.0.T2R_CM061937.1_60816…
18	15	CanFam3.1.T2R_CM000016.3_6439097_6440053-,mCanLor1.2.T2R_HG994398.1_55481327_55482283+,Yella_v2.T2R_CM062147.1_5917634_5918590-,UU_Cfam_GSD_1.0.T2R_CM021977.1_6167551_6168507-,UNSW_CanFamBas_1.2.T2R_CM023378.1_6092128_6093084-,UNSW_AlpineDingo_1.0.T2R_CM041948.1_6153083_6154039-,UMICH_Zoey_3.1.T2R_CM016584.1_6240178_6241134-,ROS_Cfam_1.0.T2R_CM025115.1_6292786_6293742-,OD_1.0.T2R_CM061937.1_60556…

## Sheet: Table S8
Supplementary Table S8. Comparison of the proportion of individuals carrying a non-functional locus between a target breed and the other breeds for each segregating pseudogene (top 50 largest differences).
Target breed (# individuals)	Gene name	Difference	Adjusted p value
Pug (20)	chr20_51458187_51459125-	0.909	<6e-13
Tibetan Mastiff (10)	chr21_28068733_28069683-	0.870	4e-09
West Highland White Terrier (19)	chr3_31570097_31571035+	0.766	7e-09
Bearded Collie (11)	chr21_27570629_27571564+	0.762	2e-06
Pug (20)	chr18_41570664_41571773+	0.747	9e-09
Bearded Collie (11)	chr21_27460107_27461006+	0.694	0.007
Leonberger (53)	chr20_46525196_46526119+	0.676	<6e-13
Leonberger (53)	AAEX03022031.1_6329_7261+	0.667	<6e-13
Kunming Dog (10)	chr3_31290535_31291470+	0.652	0.08
West Highland White Terrier (19)	chr21_27460107_27461006+	0.649	2e-05
German Shepherd (18)	chr21_28784671_28785648+	0.643	8e-05
Miniature Schnauzer (24)	chr20_46494273_46495304-	0.637	4e-07
Bearded Collie (11)	chr28_2281372_2282325+	0.636	1e-10
Pug (20)	chr21_28368860_28369813+	0.607	3e-05
Bearded Collie (11)	chr5_9975668_9976600-	0.588	0.17
Leonberger (53)	chr18_39566144_39567088-	0.572	<6e-13
Leonberger (53)	chr20_46532526_46533548+	0.561	<6e-13
Leonberger (53)	chr5_10178303_10179229+	0.557	<6e-13
Border Collie (39)	chr33_5300348_5301262+	0.546	2e-08
Pug (20)	chr18_39586114_39587070+	0.541	0.0006
Bearded Collie (11)	chr21_27045279_27046241-	0.541	0.42
Bearded Collie (11)	chr18_39586114_39587070+	0.534	0.64
Chinese Indigenous Dog (28)	chr20_47728039_47728971+	0.529	5e-05
German Shepherd (18)	chr5_10178303_10179229+	0.525	0.005
Tibetan Mastiff (10)	chr20_47728039_47728971+	0.521	1
Tibetan Mastiff (10)	chr18_41357844_41358776-	0.518	1
German Shepherd (18)	chr18_40828545_40829471+	0.514	0.01
Yorkshire Terrier (69)	chr21_28368860_28369813+	0.510	8e-13
Bearded Collie (11)	chr33_5300348_5301262+	0.507	1
Labrador Retriever (11)	chr33_5300348_5301262+	0.507	1
Bearded Collie (11)	chr21_28368860_28369813+	0.505	1
Miniature Schnauzer (24)	chr18_39586114_39587070+	0.499	0.002
German Shepherd (18)	chr18_39586114_39587070+	0.489	0.02
Yorkshire Terrier (69)	chr3_31290535_31291470+	0.485	4e-12
Pug (20)	chr27_6534625_6535671+	0.484	0.06
West Highland White Terrier (19)	chr27_6534625_6535671+	0.478	0.12
Chinese Indigenous Dog (28)	chr21_28068733_28069683-	0.477	2e-10
Pug (20)	chr20_51415939_51416976+	0.458	0.07
Pug (20)	JH373563.1_11674_12603+	0.454	0.02
Golden Retriever (12)	chr18_39586114_39587070+	0.450	1
Golden Retriever (12)	chr18_40038233_40039207+	0.448	1
Miniature Schnauzer (24)	chr27_6534625_6535671+	0.448	0.007
Leonberger (53)	chr20_47622131_47623099+	0.447	4e-09
Bearded Collie (11)	AAEX03022031.1_6329_7261+	0.440	1
Chinese Indigenous Dog (28)	chr21_27987233_27988183+	0.440	0.005
Miniature Schnauzer (24)	chr18_41188389_41189303-	0.435	0.02
Miniature Schnauzer (24)	chr9_47308012_47308959-	0.432	7e-11
Golden Retriever (12)	chr33_5300348_5301262+	0.430	1
West Highland White Terrier (19)	chr20_47622131_47623099+	0.427	0.6
Pug (20)	chr20_47728039_47728971+	0.426	0.53
