# Supplementary material for: Diversity in chemosensory receptor genes in dogs and wolves: degeneration of the olfactory receptor gene repertoire in the brachycephalic Pug
Source: Chem Senses. 2025 Dec 15;50:bjaf062. doi: 10.1093/chemse/bjaf062 (PMC12703715; doi:10.1093/chemse/bjaf062)
Supplement: bjaf062_Supplementary_Data [file bjaf062_supplementary_data.zip › Supple_Table_S3.xlsx]

## Sheet: 1.CanFam3.1.OR
Supplementary Table S3. Coordinates of OR, V1R, and T2R genes identified from 16 canine genome assemblies.
Gene #	Functional gene #	Truncated gene #	Pseudogene #	Chromosome / contig	Functional / truncated / pseudo	Initiatial position	Terminal position	Length (aa)	Coding direction
1	-	-	1	AAEX03020054.1	P	26498	27130	211	-
2	1	-	-	AAEX03020671.1	F	859	1818	320	-
3	2	-	-	AAEX03020671.1	F	18231	19190	320	-
4	-	-	2	AAEX03020671.1	P	35535	36242	236	-
5	-	-	3	AAEX03021761.1	P	8094	9053	320	+
6	3	-	-	AAEX03022031.1	F	6329	7261	311	+
7	4	-	-	AAEX03022582.1	F	10136	11065	310	+
8	-	-	4	AAEX03022712.1	P	14013	15015	334	+
9	5	-	-	AAEX03022866.1	F	370	1314	315	-
10	6	-	-	AAEX03022866.1	F	14185	15129	315	-
11	7	-	-	AAEX03023109.1	F	4203	5141	313	-
12	8	-	-	AAEX03023115.1	F	1374	2339	322	+
13	9	-	-	AAEX03023213.1	F	8836	9774	313	+
14	-	-	5	AAEX03023286.1	P	8353	9318	322	+
15	10	-	-	AAEX03023468.1	F	8529	9458	310	+
16	-	-	6	AAEX03023776.1	P	2534	3449	305	-
17	11	-	-	AAEX03023883.1	F	9763	10677	305	+
18	-	-	7	AAEX03025136.1	P	5261	6142	294	-
19	12	-	-	AAEX03025586.1	F	725	1666	314	-
20	13	-	-	AAEX03025909.1	F	894	1832	313	-
21	-	-	8	AAEX03025982.1	P	3875	4117	81	+
22	-	-	9	CM000001.3	P	101208589	101209134	182	-
23	14	-	-	CM000001.3	F	101257121	101258110	330	+
24	-	-	10	CM000001.3	P	101268258	101268932	225	+
25	15	-	-	CM000001.3	F	101283715	101284659	315	+
26	16	-	-	CM000001.3	F	101292824	101293798	325	-
27	17	-	-	CM000001.3	F	101309374	101310312	313	-
28	-	-	11	CM000001.3	P	101320250	101320981	244	-
29	-	-	12	CM000001.3	P	101336267	101337145	293	-
30	-	-	13	CM000002.3	P	57450042	57450981	313	+
31	-	-	14	CM000002.3	P	57457277	57458005	243	-
32	18	-	-	CM000002.3	F	57507663	57508607	315	+
33	19	-	-	CM000002.3	F	57616998	57617936	313	-
34	-	-	15	CM000003.3	P	31278367	31279255	296	-
35	20	-	-	CM000003.3	F	31290535	31291470	312	+
36	21	-	-	CM000003.3	F	31300376	31301314	313	+
37	-	-	16	CM000003.3	P	31306603	31307484	294	+
38	-	-	17	CM000003.3	P	31338984	31339906	307	+
39	22	-	-	CM000003.3	F	31362526	31363497	324	+
40	23	-	-	CM000003.3	F	31382762	31383700	313	+
41	24	-	-	CM000003.3	F	31407197	31408159	321	+
42	25	-	-	CM000003.3	F	31455699	31456634	312	-
43	26	-	-	CM000003.3	F	31483867	31484805	313	-
44	27	-	-	CM000003.3	F	31504054	31505025	324	-
45	28	-	-	CM000003.3	F	31546074	31547012	313	+
46	29	-	-	CM000003.3	F	31570097	31571035	313	+
47	30	-	-	CM000003.3	F	31599577	31600518	314	+
48	31	-	-	CM000005.3	F	21953	22888	312	+
49	-	-	18	CM000005.3	P	47909	48828	306	+
50	-	-	19	CM000005.3	P	54722	55615	298	-
51	-	-	20	CM000005.3	P	71845	72252	136	-
52	32	-	-	CM000005.3	F	9826884	9827813	310	-
53	33	-	-	CM000005.3	F	9842076	9843005	310	+
54	34	-	-	CM000005.3	F	9871850	9872713	288	+
55	35	-	-	CM000005.3	F	9906106	9907041	312	+
56	36	-	-	CM000005.3	F	9934347	9935294	316	+
57	37	-	-	CM000005.3	F	9950666	9951595	310	+
58	38	-	-	CM000005.3	F	9975668	9976600	311	-
59	39	-	-	CM000005.3	F	9992796	9993821	342	+
60	40	-	-	CM000005.3	F	10003131	10004063	311	+
61	-	-	21	CM000005.3	P	10016976	10017858	294	+
62	41	-	-	CM000005.3	F	10032905	10033837	311	+
63	42	-	-	CM000005.3	F	10053036	10053968	311	+
64	43	-	-	CM000005.3	F	10067696	10068628	311	+
65	44	-	-	CM000005.3	F	10087368	10088300	311	+
66	45	-	-	CM000005.3	F	10105595	10106527	311	+
67	46	-	-	CM000005.3	F	10130180	10131112	311	+
68	47	-	-	CM000005.3	F	10145617	10146549	311	+
69	48	-	-	CM000005.3	F	10154101	10155036	312	+
70	-	-	22	CM000005.3	P	10165713	10166483	257	+
71	49	-	-	CM000005.3	F	10178303	10179229	309	+
72	-	-	23	CM000005.3	P	10189311	10190215	301	+
73	50	-	-	CM000005.3	F	10201002	10201943	314	-
74	51	-	-	CM000005.3	F	10229526	10230458	311	-
75	52	-	-	CM000005.3	F	10237833	10238768	312	-
76	53	-	-	CM000005.3	F	10251411	10252346	312	-
77	54	-	-	CM000005.3	F	10259712	10260671	320	-
78	55	-	-	CM000005.3	F	10297138	10298079	314	-
79	56	-	-	CM000005.3	F	10305504	10306439	312	-
80	57	-	-	CM000005.3	F	10327838	10328773	312	-
81	58	-	-	CM000005.3	F	10373687	10374619	311	+
82	59	-	-	CM000005.3	F	10384660	10385595	312	+
83	60	-	-	CM000005.3	F	10414897	10415829	311	-
84	61	-	-	CM000005.3	F	10425367	10426299	311	-
85	-	-	24	CM000005.3	P	10440273	10441204	310	+
86	62	-	-	CM000005.3	F	10450786	10451721	312	-
87	63	-	-	CM000005.3	F	10469126	10470061	312	+
88	64	-	-	CM000005.3	F	10479635	10480570	312	-
89	65	-	-	CM000005.3	F	10495045	10495980	312	+
90	66	-	-	CM000005.3	F	10509418	10510380	321	+
91	67	-	-	CM000005.3	F	10525880	10526812	311	-
92	-	-	25	CM000005.3	P	10540300	10541250	317	+
93	68	-	-	CM000005.3	F	10546265	10547209	315	-
94	69	-	-	CM000005.3	F	10587439	10588374	312	+
95	70	-	-	CM000005.3	F	10597168	10598115	316	+
96	71	-	-	CM000005.3	F	10615680	10616627	316	+
97	72	-	-	CM000005.3	F	10632910	10633857	316	-
98	73	-	-	CM000005.3	F	10649645	10650586	314	+
99	74	-	-	CM000005.3	F	10697778	10698716	313	+
100	75	-	-	CM000006.3	F	9688452	9689411	320	+
101	76	-	-	CM000006.3	F	9908092	9909036	315	+
102	77	-	-	CM000006.3	F	12118622	12119599	326	+
103	78	-	-	CM000006.3	F	37844712	37845650	313	-
104	-	-	26	CM000006.3	P	38008424	38009310	295	-
105	-	-	27	CM000006.3	P	40496310	40497246	312	+
106	-	-	28	CM000006.3	P	40508740	40509620	293	-
107	-	-	29	CM000006.3	P	40539636	40540277	214	+
108	-	-	30	CM000006.3	P	40547516	40548420	301	-
109	79	-	-	CM000006.3	F	41127832	41128785	318	-
110	-	-	31	CM000008.3	P	126304	127243	313	-
111	80	-	-	CM000008.3	F	332802	333674	291	-
112	81	-	-	CM000008.3	F	378558	379517	320	-
113	-	-	32	CM000008.3	P	386538	387016	159	-
114	82	-	-	CM000008.3	F	415296	416240	315	+
115	-	-	33	CM000008.3	P	444284	445174	297	+
116	83	-	-	CM000008.3	F	469169	470134	322	-
117	-	-	34	CM000008.3	P	564870	565734	288	-
118	84	-	-	CM000008.3	F	611594	612553	320	+
119	85	-	-	CM000008.3	F	647261	648220	320	+
120	86	-	-	CM000008.3	F	705870	706796	309	+
121	87	-	-	CM000008.3	F	737285	738226	314	+
122	88	-	-	CM000008.3	F	795896	796834	313	-
123	-	-	35	CM000008.3	P	830731	831240	170	+
124	-	-	36	CM000008.3	P	859666	860286	207	-
125	-	-	37	CM000008.3	P	860612	860776	55	-
126	89	-	-	CM000008.3	F	3070746	3071675	310	+
127	90	-	-	CM000009.3	F	32818118	32819059	314	+
128	91	-	-	CM000009.3	F	32828502	32829446	315	+
129	92	-	-	CM000009.3	F	32839729	32840673	315	+
130	-	-	38	CM000009.3	P	47050905	47051881	325	-
131	-	-	39	CM000009.3	P	47061492	47062519	342	-
132	-	-	40	CM000009.3	P	47093669	47094556	296	-
133	93	-	-	CM000009.3	F	47120640	47121569	310	-
134	-	-	41	CM000009.3	P	47136844	47137752	303	-
135	94	-	-	CM000009.3	F	47158681	47159634	318	+
136	-	-	42	CM000009.3	P	47180879	47181841	321	+
137	95	-	-	CM000009.3	F	47191669	47192616	316	-
138	96	-	-	CM000009.3	F	47202710	47203657	316	-
139	97	-	-	CM000009.3	F	47224385	47225332	316	-
140	98	-	-	CM000009.3	F	47248916	47249863	316	+
141	-	-	43	CM000009.3	P	47287882	47288398	172	-
142	99	-	-	CM000009.3	F	47301778	47302722	315	+
143	100	-	-	CM000009.3	F	47308012	47308959	316	-
144	101	-	-	CM000009.3	F	47316979	47317920	314	-
145	102	-	-	CM000009.3	F	59969865	59970815	317	-
146	103	-	-	CM000009.3	F	59984662	59985621	320	-
147	104	-	-	CM000009.3	F	60006114	60007043	310	-
148	-	-	44	CM000009.3	P	60022083	60022319	79	-
149	-	-	45	CM000009.3	P	60043582	60044514	311	-
150	105	-	-	CM000009.3	F	60061040	60061972	311	-
151	-	-	46	CM000009.3	P	60087585	60088507	307	-
152	106	-	-	CM000009.3	F	60118039	60118983	315	+
153	-	-	47	CM000009.3	P	60145792	60146719	309	+
154	-	-	48	CM000010.3	P	37120	37848	243	+
155	-	-	49	CM000010.3	P	50608	51535	309	+
156	-	-	50	CM000010.3	P	16015591	16016424	278	-
157	107	-	-	CM000010.3	F	16037166	16038104	313	-
158	-	-	51	CM000010.3	P	16051294	16052228	311	-
159	-	-	52	CM000010.3	P	16076795	16077672	292	-
160	-	-	53	CM000010.3	P	16101178	16102151	324	+
161	-	-	54	CM000010.3	P	16134046	16134980	311	+
162	108	-	-	CM000010.3	F	16158082	16159020	313	+
163	109	-	-	CM000010.3	F	16191235	16192170	312	+
164	-	-	55	CM000010.3	P	16238473	16239393	307	-
165	-	-	56	CM000010.3	P	16269862	16270567	235	+
166	-	-	57	CM000010.3	P	16278004	16278813	270	-
167	110	-	-	CM000010.3	F	16284338	16285303	322	-
168	-	-	58	CM000010.3	P	16453422	16454342	307	+
169	-	-	59	CM000010.3	P	16465860	16466504	215	-
170	-	-	60	CM000010.3	P	16497240	16498128	296	+
171	-	-	61	CM000010.3	P	16503996	16504932	312	-
172	-	-	62	CM000010.3	P	16522913	16523287	125	-
173	-	-	63	CM000010.3	P	16523449	16523883	145	-
174	-	-	64	CM000010.3	P	16550385	16550685	100	+
175	-	-	65	CM000011.3	P	300323	300746	141	-
176	111	-	-	CM000011.3	F	306158	307108	317	-
177	112	-	-	CM000011.3	F	340614	341561	316	-
178	113	-	-	CM000011.3	F	975715	976647	311	-
179	114	-	-	CM000011.3	F	2709377	2710315	313	-
180	115	-	-	CM000011.3	F	2864624	2865565	314	+
181	116	-	-	CM000011.3	F	52389312	52390292	327	-
182	117	-	-	CM000011.3	F	52399129	52400088	320	-
183	118	-	-	CM000011.3	F	52449404	52450363	320	-
184	119	-	-	CM000011.3	F	52461702	52462661	320	-
185	120	-	-	CM000011.3	F	52470623	52471582	320	-
186	121	-	-	CM000011.3	F	52485039	52485992	318	-
187	122	-	-	CM000011.3	F	52491722	52492678	319	-
188	123	-	-	CM000011.3	F	52503297	52504241	315	+
189	124	-	-	CM000011.3	F	60467150	60468133	328	+
190	125	-	-	CM000011.3	F	60492680	60493636	319	-
191	126	-	-	CM000011.3	F	60508847	60509800	318	-
192	127	-	-	CM000011.3	F	60531372	60532331	320	+
193	128	-	-	CM000011.3	F	60558285	60559223	313	+
194	129	-	-	CM000011.3	F	60565459	60566400	314	-
195	130	-	-	CM000011.3	F	60575220	60576194	325	-
196	131	-	-	CM000011.3	F	60587676	60588632	319	-
197	132	-	-	CM000011.3	F	60626788	60627750	321	-
198	133	-	-	CM000011.3	F	60643804	60644742	313	+
199	134	-	-	CM000011.3	F	60678099	60679052	318	+
200	135	-	-	CM000011.3	F	60691604	60692548	315	+
201	136	-	-	CM000011.3	F	66032137	66033087	317	-
202	-	-	66	CM000014.3	P	6731	7375	215	+
203	137	-	-	CM000014.3	F	30955	31893	313	+
204	138	-	-	CM000014.3	F	1184208	1185134	309	+
205	139	-	-	CM000014.3	F	1233649	1234635	329	+
206	140	-	-	CM000014.3	F	1297331	1298185	285	+
207	141	-	-	CM000014.3	F	1341098	1342036	313	-
208	142	-	-	CM000014.3	F	1387375	1388310	312	-
209	143	-	-	CM000014.3	F	1419373	1420311	313	-
210	-	-	67	CM000014.3	P	1496104	1496695	197	+
211	144	-	-	CM000014.3	F	1501302	1502246	315	-
212	145	-	-	CM000014.3	F	1538261	1539199	313	-
213	146	-	-	CM000014.3	F	1572128	1573072	315	-
214	147	-	-	CM000014.3	F	1625847	1626818	324	+
215	-	-	68	CM000014.3	P	1662031	1662749	239	-
216	-	-	69	CM000014.3	P	1678961	1679698	246	-
217	-	-	70	CM000014.3	P	1712008	1712835	276	+
218	148	-	-	CM000014.3	F	1731651	1732586	312	-
219	149	-	-	CM000014.3	F	1844956	1845894	313	+
220	150	-	-	CM000014.3	F	1896389	1897357	323	+
221	151	-	-	CM000014.3	F	1956981	1957940	320	+
222	-	-	71	CM000014.3	P	1961744	1962569	275	+
223	152	-	-	CM000014.3	F	1993715	1994653	313	+
224	153	-	-	CM000014.3	F	2051218	2052165	316	+
225	154	-	-	CM000014.3	F	2072699	2073637	313	+
226	-	-	72	CM000014.3	P	2088434	2089343	303	+
227	155	-	-	CM000014.3	F	2104120	2105058	313	+
228	156	-	-	CM000014.3	F	2127466	2128404	313	+
229	157	-	-	CM000014.3	F	2146081	2147058	326	+
230	158	-	-	CM000014.3	F	2180537	2181529	331	-
231	159	-	-	CM000014.3	F	2222431	2223375	315	+
232	160	-	-	CM000014.3	F	2271823	2272761	313	+
233	161	-	-	CM000014.3	F	2351634	2352569	312	-
234	-	-	73	CM000014.3	P	2372440	2373102	221	+
235	-	-	74	CM000014.3	P	2384806	2385727	307	+
236	-	-	75	CM000014.3	P	2400682	2401629	316	+
237	-	-	76	CM000014.3	P	2422674	2423606	311	+
238	162	-	-	CM000014.3	F	2466120	2467082	321	+
239	163	-	-	CM000014.3	F	2482980	2483939	320	+
240	164	-	-	CM000014.3	F	2527049	2528011	321	+
241	165	-	-	CM000014.3	F	2595008	2595967	320	+
242	166	-	-	CM000014.3	F	2613990	2614946	319	+
243	167	-	-	CM000014.3	F	2650695	2651648	318	+
244	168	-	-	CM000014.3	F	2663502	2664476	325	+
245	169	-	-	CM000014.3	F	2695311	2696270	320	+
246	170	-	-	CM000014.3	F	2712134	2713096	321	-
247	-	-	77	CM000014.3	P	2740861	2741644	261	+
248	171	-	-	CM000014.3	F	2763585	2764547	321	-
249	172	-	-	CM000014.3	F	2783879	2784823	315	-
250	173	-	-	CM000014.3	F	2848252	2849199	316	+
251	174	-	-	CM000014.3	F	2869947	2870903	319	+
252	175	-	-	CM000014.3	F	2910616	2911560	315	+
253	176	-	-	CM000015.3	F	235912	236850	313	-
254	177	-	-	CM000015.3	F	257717	258664	316	-
255	178	-	-	CM000015.3	F	278072	279013	314	+
256	179	-	-	CM000015.3	F	299839	300786	316	+
257	180	-	-	CM000015.3	F	17225345	17226268	308	-
258	181	-	-	CM000015.3	F	17248135	17249061	309	-
259	182	-	-	CM000015.3	F	17288511	17289458	316	+
260	183	-	-	CM000015.3	F	17321380	17322309	310	-
261	184	-	-	CM000015.3	F	17336337	17337287	317	+
262	185	-	-	CM000015.3	F	17350088	17351035	316	-
263	-	-	78	CM000015.3	P	17363882	17364663	260	+
264	186	-	-	CM000015.3	F	17373213	17374082	290	-
265	187	-	-	CM000015.3	F	17396742	17397734	331	+
266	188	-	-	CM000015.3	F	17415748	17416716	323	+
267	189	-	-	CM000015.3	F	17430822	17431790	323	+
268	-	-	79	CM000015.3	P	17460927	17461703	259	+
269	190	-	-	CM000015.3	F	17475522	17476490	323	+
270	191	-	-	CM000015.3	F	17495921	17496862	314	+
271	192	-	-	CM000015.3	F	17513915	17514853	313	+
272	193	-	-	CM000015.3	F	17530843	17531778	312	+
273	194	-	-	CM000015.3	F	17555388	17556323	312	+
274	195	-	-	CM000015.3	F	17567898	17568833	312	+
275	-	-	80	CM000015.3	P	17582838	17583746	303	+
276	196	-	-	CM000015.3	F	17592372	17593364	331	+
277	197	-	-	CM000015.3	F	17597814	17598758	315	+
278	198	-	-	CM000015.3	F	17610003	17610947	315	-
279	199	-	-	CM000015.3	F	17624173	17625150	326	+
280	200	-	-	CM000015.3	F	17934181	17935176	332	-
281	201	-	-	CM000015.3	F	18641193	18642119	309	+
282	202	-	-	CM000015.3	F	18645939	18646886	316	-
283	203	-	-	CM000016.3	F	5692467	5693408	314	-
284	204	-	-	CM000016.3	F	5712223	5713164	314	-
285	205	-	-	CM000016.3	F	5725751	5726683	311	-
286	-	-	81	CM000016.3	P	5737984	5738833	283	-
287	206	-	-	CM000016.3	F	5750580	5751512	311	-
288	207	-	-	CM000016.3	F	5781387	5782316	310	-
289	208	-	-	CM000016.3	F	5790121	5791053	311	-
290	209	-	-	CM000016.3	F	5795909	5796841	311	-
291	210	-	-	CM000016.3	F	5809669	5810601	311	-
292	211	-	-	CM000016.3	F	5826282	5827214	311	-
293	212	-	-	CM000016.3	F	5842189	5843121	311	-
294	213	-	-	CM000016.3	F	5884854	5885780	309	-
295	214	-	-	CM000016.3	F	5903910	5904851	314	-
296	215	-	-	CM000016.3	F	5918918	5919853	312	-
297	216	-	-	CM000016.3	F	5942879	5943832	318	-
298	217	-	-	CM000016.3	F	5966896	5967849	318	-
299	218	-	-	CM000016.3	F	5992676	5993629	318	-
300	-	-	82	CM000016.3	P	6000144	6000600	152	-
301	219	-	-	CM000016.3	F	6016464	6017417	318	-
302	220	-	-	CM000016.3	F	6188097	6189062	322	+
303	221	-	-	CM000016.3	F	6214126	6215067	314	+
304	-	-	83	CM000016.3	P	6221988	6222465	159	+
305	222	-	-	CM000016.3	F	6558867	6559814	316	+
306	223	-	-	CM000016.3	F	6567623	6568588	322	-
307	224	-	-	CM000016.3	F	6578449	6579390	314	+
308	225	-	-	CM000016.3	F	7265702	7266646	315	-
309	226	-	-	CM000016.3	F	7279517	7280461	315	-
310	227	-	-	CM000016.3	F	7293646	7294590	315	-
311	-	-	84	CM000016.3	P	7318248	7319139	297	-
312	228	-	-	CM000016.3	F	13547361	13548239	293	+
313	-	-	85	CM000016.3	P	14082578	14083457	293	-
314	-	-	86	CM000016.3	P	43038536	43039432	299	+
315	-	-	87	CM000017.3	P	57933040	57933849	270	+
316	-	-	88	CM000017.3	P	57969226	57970184	319	+
317	229	-	-	CM000017.3	F	57996386	57997345	320	+
318	-	-	89	CM000018.3	P	19753067	19753312	82	+
319	-	-	90	CM000018.3	P	25231302	25232240	313	+
320	230	-	-	CM000018.3	F	37037163	37038101	313	-
321	-	-	91	CM000018.3	P	37048634	37048930	99	-
322	231	-	-	CM000018.3	F	37052454	37053482	343	-
323	232	-	-	CM000018.3	F	37071666	37072595	310	+
324	233	-	-	CM000018.3	F	37099565	37100503	313	+
325	234	-	-	CM000018.3	F	37214518	37215453	312	-
326	235	-	-	CM000018.3	F	37225144	37226079	312	-
327	236	-	-	CM000018.3	F	37235626	37236561	312	-
328	237	-	-	CM000018.3	F	37249661	37250596	312	-
329	238	-	-	CM000018.3	F	37266586	37267521	312	-
330	239	-	-	CM000018.3	F	37275086	37276021	312	-
331	240	-	-	CM000018.3	F	37290621	37291580	320	-
332	241	-	-	CM000018.3	F	37313921	37314880	320	+
333	242	-	-	CM000018.3	F	37329690	37330628	313	+
334	243	-	-	CM000018.3	F	37358094	37359032	313	+
335	-	-	92	CM000018.3	P	37362583	37363518	312	+
336	244	-	-	CM000018.3	F	37392199	37393158	320	+
337	-	-	93	CM000018.3	P	37406934	37407659	242	+
338	245	-	-	CM000018.3	F	37432769	37433707	313	+
339	-	-	94	CM000018.3	P	37440565	37441479	305	+
340	246	-	-	CM000018.3	F	37474234	37475208	325	+
341	247	-	-	CM000018.3	F	37496829	37497785	319	+
342	248	-	-	CM000018.3	F	37513548	37514510	321	+
343	249	-	-	CM000018.3	F	37867192	37868142	317	+
344	250	-	-	CM000018.3	F	37892221	37893165	315	+
345	-	-	95	CM000018.3	P	37906096	37906895	266	+
346	251	-	-	CM000018.3	F	37925044	37925982	313	+
347	-	-	96	CM000018.3	P	37930331	37931023	231	-
348	-	-	97	CM000018.3	P	37942561	37943420	286	-
349	252	-	-	CM000018.3	F	37955778	37956716	313	-
350	-	-	98	CM000018.3	P	37961876	37962547	224	+
351	253	-	-	CM000018.3	F	37968092	37969036	315	-
352	-	-	99	CM000018.3	P	37988798	37989577	260	+
353	254	-	-	CM000018.3	F	37994324	37995268	315	+
354	-	-	100	CM000018.3	P	38009337	38010108	257	+
355	255	-	-	CM000018.3	F	38021824	38022762	313	+
356	256	-	-	CM000018.3	F	38041418	38042365	316	+
357	257	-	-	CM000018.3	F	38058133	38059077	315	+
358	258	-	-	CM000018.3	F	38073624	38074568	315	+
359	259	-	-	CM000018.3	F	38085574	38086527	318	+
360	260	-	-	CM000018.3	F	38098986	38099945	320	+
361	261	-	-	CM000018.3	F	38111105	38112049	315	+
362	262	-	-	CM000018.3	F	38127332	38128291	320	+
363	-	-	101	CM000018.3	P	38141622	38142565	314	+
364	263	-	-	CM000018.3	F	38151622	38152566	315	-
365	264	-	-	CM000018.3	F	38162447	38163382	312	-
366	265	-	-	CM000018.3	F	38218143	38219084	314	-
367	266	-	-	CM000018.3	F	38240309	38241253	315	+
368	-	-	102	CM000018.3	P	38253453	38254372	306	+
369	267	-	-	CM000018.3	F	38284202	38285155	318	-
370	268	-	-	CM000018.3	F	38325710	38326597	296	+
371	269	-	-	CM000018.3	F	38374156	38375115	320	+
372	270	-	-	CM000018.3	F	39017521	39018450	310	-
373	271	-	-	CM000018.3	F	39025537	39026466	310	-
374	272	-	-	CM000018.3	F	39037856	39038785	310	-
375	273	-	-	CM000018.3	F	39139414	39140364	317	+
376	-	-	103	CM000018.3	P	39155924	39156842	306	+
377	274	-	-	CM000018.3	F	39168192	39169136	315	+
378	275	-	-	CM000018.3	F	39181765	39182709	315	+
379	276	-	-	CM000018.3	F	39198595	39199536	314	+
380	277	-	-	CM000018.3	F	39226510	39227445	312	+
381	278	-	-	CM000018.3	F	39241055	39241993	313	+
382	279	-	-	CM000018.3	F	39243793	39244728	312	-
383	280	-	-	CM000018.3	F	39257361	39258278	306	-
384	281	-	-	CM000018.3	F	39275076	39276008	311	-
385	282	-	-	CM000018.3	F	39295827	39296744	306	+
386	283	-	-	CM000018.3	F	39326662	39327594	311	+
387	284	-	-	CM000018.3	F	39337256	39338191	312	-
388	285	-	-	CM000018.3	F	39349882	39350835	318	+
389	286	-	-	CM000018.3	F	39356976	39357914	313	+
390	287	-	-	CM000018.3	F	39372613	39373581	323	+
391	288	-	-	CM000018.3	F	39382900	39383847	316	+
392	289	-	-	CM000018.3	F	39387176	39388159	328	-
393	290	-	-	CM000018.3	F	39399392	39400327	312	+
394	291	-	-	CM000018.3	F	39412932	39413867	312	+
395	292	-	-	CM000018.3	F	39424000	39424968	323	+
396	293	-	-	CM000018.3	F	39436581	39437537	319	+
397	294	-	-	CM000018.3	F	39449735	39450670	312	+
398	295	-	-	CM000018.3	F	39458538	39459470	311	+
399	296	-	-	CM000018.3	F	39465504	39466436	311	+
400	297	-	-	CM000018.3	F	39471348	39472277	310	+
401	298	-	-	CM000018.3	F	39476817	39477773	319	-
402	299	-	-	CM000018.3	F	39498517	39499476	320	+
403	300	-	-	CM000018.3	F	39505561	39506502	314	-
404	301	-	-	CM000018.3	F	39515818	39516759	314	-
405	-	-	104	CM000018.3	P	39522103	39523047	315	-
406	302	-	-	CM000018.3	F	39527363	39528322	320	-
407	303	-	-	CM000018.3	F	39534869	39535831	321	-
408	304	-	-	CM000018.3	F	39543985	39544914	310	-
409	305	-	-	CM000018.3	F	39559281	39560240	320	-
410	306	-	-	CM000018.3	F	39566144	39567088	315	-
411	307	-	-	CM000018.3	F	39577430	39578368	313	+
412	308	-	-	CM000018.3	F	39586114	39587070	319	+
413	309	-	-	CM000018.3	F	39594728	39595669	314	-
414	310	-	-	CM000018.3	F	39606585	39607517	311	-
415	311	-	-	CM000018.3	F	39621923	39622864	314	-
416	-	-	105	CM000018.3	P	39631297	39631734	146	-
417	-	-	106	CM000018.3	P	39637068	39637694	209	-
418	312	-	-	CM000018.3	F	39648933	39649880	316	-
419	-	-	107	CM000018.3	P	39654080	39654461	127	-
420	313	-	-	CM000018.3	F	39660198	39661148	317	-
421	314	-	-	CM000018.3	F	39678834	39679781	316	-
422	315	-	-	CM000018.3	F	39690184	39691158	325	-
423	316	-	-	CM000018.3	F	39702176	39703123	316	-
424	317	-	-	CM000018.3	F	39711397	39712317	307	-
425	318	-	-	CM000018.3	F	39732465	39733409	315	+
426	-	-	108	CM000018.3	P	39734200	39734637	146	-
427	319	-	-	CM000018.3	F	39740880	39741842	321	-
428	320	-	-	CM000018.3	F	39752170	39753108	313	+
429	321	-	-	CM000018.3	F	39761894	39762829	312	-
430	-	-	109	CM000018.3	P	39776402	39777334	311	-
431	322	-	-	CM000018.3	F	39789370	39790308	313	-
432	323	-	-	CM000018.3	F	39798479	39799417	313	-
433	324	-	-	CM000018.3	F	39813073	39814005	311	-
434	325	-	-	CM000018.3	F	39827651	39828589	313	-
435	326	-	-	CM000018.3	F	39846318	39847289	324	+
436	327	-	-	CM000018.3	F	39859981	39860937	319	+
437	328	-	-	CM000018.3	F	39866537	39867469	311	-
438	329	-	-	CM000018.3	F	39885304	39886236	311	+
439	330	-	-	CM000018.3	F	39894988	39895938	317	+
440	-	-	110	CM000018.3	P	39902381	39903148	256	+
441	331	-	-	CM000018.3	F	39914745	39915686	314	+
442	332	-	-	CM000018.3	F	39924673	39925623	317	-
443	333	-	-	CM000018.3	F	39941729	39942664	312	+
444	334	-	-	CM000018.3	F	39968630	39969574	315	+
445	335	-	-	CM000018.3	F	39980198	39981133	312	+
446	336	-	-	CM000018.3	F	39999907	40000851	315	+
447	337	-	-	CM000018.3	F	40007739	40008671	311	+
448	338	-	-	CM000018.3	F	40017360	40018295	312	+
449	339	-	-	CM000018.3	F	40028989	40029921	311	+
450	340	-	-	CM000018.3	F	40038233	40039207	325	+
451	341	-	-	CM000018.3	F	40059477	40060415	313	+
452	342	-	-	CM000018.3	F	40065359	40066291	311	-
453	343	-	-	CM000018.3	F	40078756	40079715	320	-
454	344	-	-	CM000018.3	F	40086167	40087102	312	-
455	345	-	-	CM000018.3	F	40096518	40097453	312	-
456	346	-	-	CM000018.3	F	40105455	40106396	314	-
457	347	-	-	CM000018.3	F	40114899	40115837	313	-
458	348	-	-	CM000018.3	F	40123546	40124490	315	-
459	-	-	111	CM000018.3	P	40131991	40132590	200	-
460	349	-	-	CM000018.3	F	40144912	40145862	317	-
461	350	-	-	CM000018.3	F	40154670	40155542	291	-
462	351	-	-	CM000018.3	F	40176964	40177896	311	+
463	352	-	-	CM000018.3	F	40198774	40199712	313	+
464	353	-	-	CM000018.3	F	40203217	40204158	314	-
465	354	-	-	CM000018.3	F	40216238	40217221	328	-
466	355	-	-	CM000018.3	F	40228014	40228970	319	-
467	356	-	-	CM000018.3	F	40239345	40240274	310	-
468	-	-	112	CM000018.3	P	40251524	40252426	301	+
469	357	-	-	CM000018.3	F	40257698	40258633	312	-
470	358	-	-	CM000018.3	F	40269770	40270699	310	-
471	359	-	-	CM000018.3	F	40284436	40285365	310	+
472	360	-	-	CM000018.3	F	40292662	40293591	310	-
473	-	-	113	CM000018.3	P	40307546	40307977	144	-
474	361	-	-	CM000018.3	F	40309143	40310054	304	-
475	362	-	-	CM000018.3	F	40319096	40320025	310	-
476	363	-	-	CM000018.3	F	40341886	40342818	311	+
477	364	-	-	CM000018.3	F	40355259	40356191	311	+
478	-	-	114	CM000018.3	P	40363711	40363902	64	+
479	-	-	115	CM000018.3	P	40373409	40374208	266	+
480	365	-	-	CM000018.3	F	40380992	40381924	311	+
481	366	-	-	CM000018.3	F	40390964	40391896	311	+
482	367	-	-	CM000018.3	F	40415007	40415936	310	+
483	-	-	116	CM000018.3	P	40428929	40429846	306	-
484	368	-	-	CM000018.3	F	40445842	40446753	304	-
485	369	-	-	CM000018.3	F	40454723	40455652	310	-
486	370	-	-	CM000018.3	F	40472104	40473036	311	+
487	371	-	-	CM000018.3	F	40499425	40500354	310	+
488	372	-	-	CM000018.3	F	40520711	40521643	311	+
489	373	-	-	CM000018.3	F	40532738	40533670	311	-
490	374	-	-	CM000018.3	F	40606641	40607573	311	-
491	375	-	-	CM000018.3	F	40633142	40634071	310	+
492	-	-	117	CM000018.3	P	40642246	40643161	305	+
493	376	-	-	CM000018.3	F	40669777	40670709	311	+
494	377	-	-	CM000018.3	F	40689144	40690079	312	+
495	-	-	118	CM000018.3	P	40695690	40696591	300	-
496	378	-	-	CM000018.3	F	40710931	40711863	311	-
497	379	-	-	CM000018.3	F	40723795	40724727	311	-
498	-	-	119	CM000018.3	P	40747637	40748562	308	+
499	380	-	-	CM000018.3	F	40755753	40756667	305	-
500	381	-	-	CM000018.3	F	40775586	40776500	305	-
501	382	-	-	CM000018.3	F	40793969	40794895	309	-
502	383	-	-	CM000018.3	F	40808890	40809822	311	-
503	384	-	-	CM000018.3	F	40828545	40829471	309	+
504	385	-	-	CM000018.3	F	40837004	40837918	305	-
505	386	-	-	CM000018.3	F	40855928	40856842	305	-
506	387	-	-	CM000018.3	F	40885061	40885975	305	-
507	388	-	-	CM000018.3	F	40921090	40922004	305	-
508	389	-	-	CM000018.3	F	40943104	40944018	305	-
509	-	-	120	CM000018.3	P	40966262	40967172	303	-
510	390	-	-	CM000018.3	F	40992043	40992957	305	-
511	391	-	-	CM000018.3	F	41010784	41011698	305	-
512	392	-	-	CM000018.3	F	41020077	41021051	325	-
513	393	-	-	CM000018.3	F	41031334	41032278	315	-
514	394	-	-	CM000018.3	F	41041593	41042516	308	-
515	395	-	-	CM000018.3	F	41048647	41049579	311	-
516	396	-	-	CM000018.3	F	41058814	41059767	318	-
517	397	-	-	CM000018.3	F	41074092	41075036	315	-
518	398	-	-	CM000018.3	F	41088247	41089164	306	-
519	399	-	-	CM000018.3	F	41100902	41101831	310	-
520	400	-	-	CM000018.3	F	41123148	41124212	355	-
521	401	-	-	CM000018.3	F	41133209	41134138	310	-
522	402	-	-	CM000018.3	F	41152679	41153617	313	-
523	-	-	121	CM000018.3	P	41178197	41179123	309	-
524	403	-	-	CM000018.3	F	41188389	41189303	305	-
525	404	-	-	CM000018.3	F	41203382	41204311	310	+
526	405	-	-	CM000018.3	F	41208410	41209339	310	-
527	406	-	-	CM000018.3	F	41228979	41229992	338	+
528	407	-	-	CM000018.3	F	41241081	41242043	321	+
529	408	-	-	CM000018.3	F	41248987	41249895	303	-
530	-	-	122	CM000018.3	P	41266906	41267640	245	-
531	-	-	123	CM000018.3	P	41315609	41316522	304	-
532	-	-	124	CM000018.3	P	41336724	41337424	233	-
533	-	-	125	CM000018.3	P	41341116	41342043	309	-
534	409	-	-	CM000018.3	F	41357844	41358776	311	-
535	410	-	-	CM000018.3	F	41376440	41377369	310	+
536	411	-	-	CM000018.3	F	41384209	41385138	310	-
537	412	-	-	CM000018.3	F	41400432	41401394	321	+
538	-	-	126	CM000018.3	P	41407391	41408095	235	-
539	413	-	-	CM000018.3	F	41421537	41422445	303	-
540	414	-	-	CM000018.3	F	41445053	41445982	310	-
541	-	-	127	CM000018.3	P	41471499	41472230	244	-
542	415	-	-	CM000018.3	F	41477120	41478049	310	-
543	416	-	-	CM000018.3	F	41493197	41494126	310	-
544	417	-	-	CM000018.3	F	41513018	41513947	310	-
545	418	-	-	CM000018.3	F	41526398	41527327	310	-
546	419	-	-	CM000018.3	F	41535356	41536285	310	-
547	420	-	-	CM000018.3	F	41554205	41555134	310	-
548	421	-	-	CM000018.3	F	41570664	41571773	370	+
549	422	-	-	CM000020.3	F	46391445	46392392	316	-
550	-	-	128	CM000020.3	P	46406781	46407131	117	-
551	423	-	-	CM000020.3	F	46407857	46408804	316	-
552	-	-	129	CM000020.3	P	46432142	46432948	269	-
553	424	-	-	CM000020.3	F	46464193	46465152	320	+
554	-	-	130	CM000020.3	P	46469528	46470052	175	-
555	-	-	131	CM000020.3	P	46477577	46478524	316	+
556	425	-	-	CM000020.3	F	46486639	46487568	310	+
557	426	-	-	CM000020.3	F	46494273	46495304	344	-
558	427	-	-	CM000020.3	F	46507598	46508527	310	-
559	-	-	132	CM000020.3	P	46518048	46518607	186	-
560	428	-	-	CM000020.3	F	46525196	46526119	308	+
561	429	-	-	CM000020.3	F	46532526	46533548	341	+
562	430	-	-	CM000020.3	F	46543258	46544217	320	+
563	431	-	-	CM000020.3	F	46558776	46559723	316	-
564	432	-	-	CM000020.3	F	46578647	46579582	312	-
565	433	-	-	CM000020.3	F	47037917	47038873	319	-
566	434	-	-	CM000020.3	F	47145621	47146610	330	-
567	435	-	-	CM000020.3	F	47162136	47163074	313	-
568	436	-	-	CM000020.3	F	47178077	47179006	310	+
569	437	-	-	CM000020.3	F	47186497	47187465	323	-
570	438	-	-	CM000020.3	F	47199049	47200017	323	-
571	-	-	133	CM000020.3	P	47215668	47215947	93	-
572	-	-	134	CM000020.3	P	47216230	47216624	131	-
573	439	-	-	CM000020.3	F	47222663	47223595	311	-
574	-	-	135	CM000020.3	P	47230041	47230922	294	-
575	440	-	-	CM000020.3	F	47242145	47243098	318	-
576	441	-	-	CM000020.3	F	47268252	47269184	311	+
577	442	-	-	CM000020.3	F	47291875	47292804	310	+
578	443	-	-	CM000020.3	F	47312982	47313950	323	-
579	444	-	-	CM000020.3	F	47323417	47324385	323	-
580	-	-	136	CM000020.3	P	47331965	47332393	143	-
581	445	-	-	CM000020.3	F	47355220	47356182	321	+
582	-	-	137	CM000020.3	P	47382460	47383491	344	+
583	446	-	-	CM000020.3	F	47407953	47408885	311	+
584	-	-	138	CM000020.3	P	47413036	47413876	280	+
585	447	-	-	CM000020.3	F	47424053	47425003	317	+
586	448	-	-	CM000020.3	F	47455639	47456571	311	+
587	-	-	139	CM000020.3	P	47478877	47479829	317	+
588	449	-	-	CM000020.3	F	47499997	47500926	310	-
589	450	-	-	CM000020.3	F	47522414	47523346	311	+
590	-	-	140	CM000020.3	P	47532222	47532759	179	-
591	451	-	-	CM000020.3	F	47541255	47542202	316	+
592	452	-	-	CM000020.3	F	47562201	47563163	321	-
593	453	-	-	CM000020.3	F	47577999	47578952	318	+
594	454	-	-	CM000020.3	F	47602887	47603819	311	+
595	455	-	-	CM000020.3	F	47615175	47616143	323	+
596	456	-	-	CM000020.3	F	47622131	47623099	323	+
597	457	-	-	CM000020.3	F	47633640	47634608	323	+
598	458	-	-	CM000020.3	F	47644709	47645641	311	-
599	459	-	-	CM000020.3	F	47679462	47680394	311	+
600	460	-	-	CM000020.3	F	47712079	47713011	311	+
601	461	-	-	CM000020.3	F	47728039	47728971	311	+
602	462	-	-	CM000020.3	F	47739262	47740230	323	+
603	-	-	141	CM000020.3	P	47748670	47749491	274	-
604	463	-	-	CM000020.3	F	47760465	47761397	311	-
605	-	-	142	CM000020.3	P	47773412	47774209	266	-
606	464	-	-	CM000020.3	F	47782878	47783798	307	-
607	-	-	143	CM000020.3	P	47800123	47801021	299	-
608	465	-	-	CM000020.3	F	51273954	51274889	312	+
609	-	-	144	CM000020.3	P	51384911	51385740	276	+
610	466	-	-	CM000020.3	F	51395297	51396289	331	+
611	467	-	-	CM000020.3	F	51404933	51405922	330	+
612	468	-	-	CM000020.3	F	51415939	51416976	346	+
613	469	-	-	CM000020.3	F	51426260	51427189	310	+
614	-	-	145	CM000020.3	P	51432813	51433752	313	-
615	470	-	-	CM000020.3	F	51458187	51459125	313	-
616	471	-	-	CM000020.3	F	51472505	51473443	313	-
617	472	-	-	CM000020.3	F	51492596	51493534	313	+
618	473	-	-	CM000020.3	F	51529298	51530236	313	-
619	474	-	-	CM000020.3	F	51576597	51577535	313	+
620	475	-	-	CM000020.3	F	51579751	51580689	313	+
621	476	-	-	CM000020.3	F	51588157	51589095	313	+
622	477	-	-	CM000020.3	F	51612498	51613451	318	+
623	478	-	-	CM000020.3	F	51625532	51626470	313	+
624	479	-	-	CM000020.3	F	51634215	51635153	313	-
625	480	-	-	CM000020.3	F	51643686	51644642	319	-
626	481	-	-	CM000020.3	F	51666807	51667745	313	-
627	482	-	-	CM000020.3	F	51695088	51696029	314	+
628	483	-	-	CM000020.3	F	51719180	51720121	314	+
629	484	-	-	CM000020.3	F	53194425	53195366	314	+
630	-	-	146	CM000021.3	P	23408456	23409100	215	+
631	-	-	147	CM000021.3	P	23415897	23416504	202	+
632	485	-	-	CM000021.3	F	23430916	23431866	317	+
633	486	-	-	CM000021.3	F	23436132	23437070	313	+
634	487	-	-	CM000021.3	F	26635476	26636507	344	-
635	-	-	148	CM000021.3	P	26646158	26647136	326	-
636	488	-	-	CM000021.3	F	26695483	26696436	318	-
637	489	-	-	CM000021.3	F	26720442	26721404	321	-
638	490	-	-	CM000021.3	F	26733324	26734268	315	+
639	491	-	-	CM000021.3	F	26751570	26752529	320	+
640	492	-	-	CM000021.3	F	26796602	26797555	318	+
641	493	-	-	CM000021.3	F	26819309	26820256	316	-
642	494	-	-	CM000021.3	F	26847224	26848174	317	+
643	495	-	-	CM000021.3	F	26866134	26867078	315	+
644	496	-	-	CM000021.3	F	26889008	26889961	318	-
645	-	-	149	CM000021.3	P	26929376	26930308	311	+
646	497	-	-	CM000021.3	F	26977631	26978605	325	+
647	498	-	-	CM000021.3	F	27008030	27008986	319	+
648	499	-	-	CM000021.3	F	27024045	27024998	318	+
649	500	-	-	CM000021.3	F	27045279	27046241	321	-
650	501	-	-	CM000021.3	F	27058117	27059079	321	-
651	502	-	-	CM000021.3	F	27080476	27081447	324	-
652	503	-	-	CM000021.3	F	27089139	27090083	315	-
653	504	-	-	CM000021.3	F	27108830	27109807	326	-
654	-	-	150	CM000021.3	P	27129119	27130061	314	-
655	-	-	151	CM000021.3	P	27194176	27194385	70	-
656	505	-	-	CM000021.3	F	27197389	27198375	329	-
657	506	-	-	CM000021.3	F	27225856	27226800	315	-
658	507	-	-	CM000021.3	F	27244231	27245175	315	+
659	508	-	-	CM000021.3	F	27253488	27254447	320	+
660	509	-	-	CM000021.3	F	27259732	27260697	322	-
661	510	-	-	CM000021.3	F	27286484	27287440	319	+
662	511	-	-	CM000021.3	F	27298941	27299894	318	-
663	512	-	-	CM000021.3	F	27312765	27313715	317	+
664	513	-	-	CM000021.3	F	27320585	27321568	328	+
665	514	-	-	CM000021.3	F	27326402	27327337	312	-
666	-	-	152	CM000021.3	P	27344613	27345552	313	+
667	515	-	-	CM000021.3	F	27360385	27361326	314	-
668	516	-	-	CM000021.3	F	27369564	27370523	320	-
669	517	-	-	CM000021.3	F	27381999	27382940	314	-
670	-	-	153	CM000021.3	P	27396587	27397539	317	-
671	-	-	154	CM000021.3	P	27405920	27406606	229	-
672	518	-	-	CM000021.3	F	27435760	27436722	321	+
673	519	-	-	CM000021.3	F	27449266	27450207	314	+
674	520	-	-	CM000021.3	F	27460107	27461006	300	+
675	-	-	155	CM000021.3	P	27467297	27467745	149	+
676	-	-	156	CM000021.3	P	27468047	27468456	136	+
677	-	-	157	CM000021.3	P	27487061	27487451	130	+
678	-	-	158	CM000021.3	P	27487689	27488132	148	+
679	521	-	-	CM000021.3	F	27494740	27495678	313	+
680	522	-	-	CM000021.3	F	27507353	27508291	313	+
681	-	-	159	CM000021.3	P	27514471	27515169	233	+
682	523	-	-	CM000021.3	F	27522731	27523666	312	+
683	524	-	-	CM000021.3	F	27539697	27540635	313	-
684	525	-	-	CM000021.3	F	27551919	27552860	314	+
685	526	-	-	CM000021.3	F	27557884	27558843	320	-
686	527	-	-	CM000021.3	F	27570629	27571564	312	+
687	528	-	-	CM000021.3	F	27576048	27576983	312	+
688	-	-	160	CM000021.3	P	27589611	27590580	323	+
689	529	-	-	CM000021.3	F	27597825	27598763	313	+
690	530	-	-	CM000021.3	F	27613781	27614728	316	-
691	531	-	-	CM000021.3	F	27628495	27629451	319	-
692	-	-	161	CM000021.3	P	27635531	27636421	297	-
693	532	-	-	CM000021.3	F	27651356	27652291	312	+
694	533	-	-	CM000021.3	F	27666367	27667317	317	+
695	534	-	-	CM000021.3	F	27676547	27677494	316	+
696	535	-	-	CM000021.3	F	27689363	27690307	315	-
697	536	-	-	CM000021.3	F	27699139	27700083	315	-
698	537	-	-	CM000021.3	F	27709994	27710938	315	-
699	538	-	-	CM000021.3	F	27724137	27725087	317	+
700	-	-	162	CM000021.3	P	27746643	27747134	164	+
701	539	-	-	CM000021.3	F	27750664	27751623	320	-
702	540	-	-	CM000021.3	F	27761486	27762475	330	-
703	541	-	-	CM000021.3	F	27776613	27777572	320	+
704	542	-	-	CM000021.3	F	27781920	27782894	325	-
705	543	-	-	CM000021.3	F	27798143	27799090	316	-
706	-	-	163	CM000021.3	P	27819627	27820530	301	+
707	-	-	164	CM000021.3	P	27825856	27826622	255	-
708	544	-	-	CM000021.3	F	27838997	27839938	314	-
709	545	-	-	CM000021.3	F	27846114	27847064	317	-
710	546	-	-	CM000021.3	F	27855014	27855961	316	-
711	547	-	-	CM000021.3	F	27877593	27878561	323	-
712	548	-	-	CM000021.3	F	27891543	27892499	319	+
713	-	-	165	CM000021.3	P	27896927	27897837	303	-
714	549	-	-	CM000021.3	F	27915138	27916091	318	-
715	-	-	166	CM000021.3	P	27932622	27933475	284	+
716	550	-	-	CM000021.3	F	27939771	27940715	315	-
717	551	-	-	CM000021.3	F	27955995	27956945	317	+
718	552	-	-	CM000021.3	F	27968957	27969907	317	+
719	553	-	-	CM000021.3	F	27987233	27988183	317	+
720	-	-	167	CM000021.3	P	27994773	27995730	319	-
721	-	-	168	CM000021.3	P	28010439	28011380	314	-
722	-	-	169	CM000021.3	P	28017180	28017556	125	+
723	554	-	-	CM000021.3	F	28025759	28026709	317	+
724	555	-	-	CM000021.3	F	28033732	28034685	318	-
725	556	-	-	CM000021.3	F	28047095	28048033	313	-
726	-	-	170	CM000021.3	P	28054853	28055326	158	-
727	557	-	-	CM000021.3	F	28059472	28060413	314	+
728	558	-	-	CM000021.3	F	28068733	28069683	317	-
729	-	-	171	CM000021.3	P	28076043	28076573	177	-
730	-	-	172	CM000021.3	P	28076921	28077094	58	-
731	-	-	173	CM000021.3	P	28097512	28098324	271	-
732	559	-	-	CM000021.3	F	28110353	28111336	328	-
733	560	-	-	CM000021.3	F	28122813	28123784	324	-
734	561	-	-	CM000021.3	F	28137556	28138506	317	-
735	562	-	-	CM000021.3	F	28149116	28150087	324	-
736	-	-	174	CM000021.3	P	28165403	28166179	259	-
737	-	-	175	CM000021.3	P	28176470	28177273	268	+
738	563	-	-	CM000021.3	F	28228147	28229082	312	-
739	564	-	-	CM000021.3	F	28241700	28242635	312	-
740	-	-	176	CM000021.3	P	28246829	28247829	333	-
741	565	-	-	CM000021.3	F	28254245	28255177	311	-
742	566	-	-	CM000021.3	F	28262174	28263112	313	-
743	567	-	-	CM000021.3	F	28281456	28282394	313	+
744	568	-	-	CM000021.3	F	28288140	28289093	318	+
745	-	-	177	CM000021.3	P	28295314	28296248	311	-
746	569	-	-	CM000021.3	F	28316112	28317071	320	+
747	570	-	-	CM000021.3	F	28325430	28326383	318	+
748	571	-	-	CM000021.3	F	28334699	28335634	312	+
749	572	-	-	CM000021.3	F	28347136	28348089	318	+
750	573	-	-	CM000021.3	F	28362197	28363144	316	+
751	574	-	-	CM000021.3	F	28368860	28369813	318	+
752	575	-	-	CM000021.3	F	28378525	28379469	315	-
753	576	-	-	CM000021.3	F	28395987	28396943	319	+
754	577	-	-	CM000021.3	F	28402271	28403227	319	+
755	578	-	-	CM000021.3	F	28423741	28424760	340	+
756	579	-	-	CM000021.3	F	28458137	28459093	319	-
757	580	-	-	CM000021.3	F	28471665	28472621	319	-
758	581	-	-	CM000021.3	F	28484802	28485749	316	+
759	-	-	178	CM000021.3	P	28496086	28497026	313	+
760	582	-	-	CM000021.3	F	28513292	28514236	315	+
761	583	-	-	CM000021.3	F	28525481	28526419	313	-
762	584	-	-	CM000021.3	F	28539572	28540519	316	-
763	585	-	-	CM000021.3	F	28553056	28553997	314	-
764	-	-	179	CM000021.3	P	28566952	28567866	305	+
765	586	-	-	CM000021.3	F	28573464	28574414	317	-
766	587	-	-	CM000021.3	F	28583437	28584417	327	+
767	-	-	180	CM000021.3	P	28622118	28623073	318	+
768	588	-	-	CM000021.3	F	28713895	28714836	314	+
769	589	-	-	CM000021.3	F	28725726	28726673	316	+
770	590	-	-	CM000021.3	F	28739234	28740184	317	+
771	591	-	-	CM000021.3	F	28754431	28755408	326	+
772	592	-	-	CM000021.3	F	28772779	28773756	326	+
773	593	-	-	CM000021.3	F	28784671	28785648	326	+
774	594	-	-	CM000021.3	F	28795859	28796794	312	-
775	595	-	-	CM000021.3	F	28815755	28816735	327	+
776	596	-	-	CM000021.3	F	28823735	28824727	331	+
777	597	-	-	CM000021.3	F	28843683	28844654	324	+
778	598	-	-	CM000021.3	F	28865361	28866326	322	+
779	599	-	-	CM000021.3	F	28877999	28878964	322	+
780	-	-	181	CM000021.3	P	28891911	28892798	296	+
781	600	-	-	CM000021.3	F	28902679	28903638	320	+
782	601	-	-	CM000021.3	F	28912883	28913842	320	+
783	602	-	-	CM000021.3	F	28922232	28923191	320	+
784	603	-	-	CM000021.3	F	28943572	28944561	330	-
785	604	-	-	CM000021.3	F	28956591	28957550	320	+
786	605	-	-	CM000021.3	F	28968885	28969847	321	+
787	606	-	-	CM000021.3	F	28980440	28981411	324	+
788	-	-	182	CM000021.3	P	29002181	29002828	216	+
789	-	-	183	CM000021.3	P	29010627	29011619	331	+
790	607	-	-	CM000021.3	F	29016897	29017838	314	-
791	608	-	-	CM000021.3	F	29029178	29030116	313	-
792	609	-	-	CM000021.3	F	29039571	29040524	318	-
793	610	-	-	CM000021.3	F	29050071	29051012	314	-
794	611	-	-	CM000021.3	F	29056816	29057751	312	-
795	612	-	-	CM000021.3	F	29062927	29063871	315	+
796	613	-	-	CM000021.3	F	29070508	29071443	312	+
797	614	-	-	CM000021.3	F	29083382	29084323	314	+
798	615	-	-	CM000021.3	F	29100838	29101779	314	+
799	-	-	184	CM000021.3	P	29108507	29109437	310	-
800	616	-	-	CM000021.3	F	29124826	29125785	320	+
801	617	-	-	CM000021.3	F	29136559	29137506	316	-
802	-	-	185	CM000021.3	P	29155175	29156119	315	+
803	-	-	186	CM000021.3	P	29172769	29173712	314	+
804	618	-	-	CM000021.3	F	29194439	29195398	320	+
805	619	-	-	CM000021.3	F	29217292	29218236	315	+
806	620	-	-	CM000021.3	F	29250949	29251908	320	+
807	621	-	-	CM000021.3	F	29261238	29262185	316	+
808	622	-	-	CM000021.3	F	29284980	29285921	314	+
809	-	-	187	CM000021.3	P	29294162	29294848	229	-
810	623	-	-	CM000021.3	F	29308592	29309551	320	-
811	624	-	-	CM000021.3	F	29315471	29316412	314	-
812	625	-	-	CM000021.3	F	29337850	29338794	315	-
813	626	-	-	CM000021.3	F	29353730	29354674	315	-
814	627	-	-	CM000021.3	F	29365109	29366062	318	-
815	628	-	-	CM000021.3	F	29391306	29392271	322	+
816	629	-	-	CM000021.3	F	29421279	29422226	316	-
817	630	-	-	CM000021.3	F	29430197	29431156	320	-
818	-	-	188	CM000021.3	P	29444737	29445608	290	+
819	-	-	189	CM000021.3	P	29459389	29460231	281	+
820	-	-	190	CM000021.3	P	29478300	29479253	318	+
821	-	-	191	CM000021.3	P	29497243	29498143	300	-
822	631	-	-	CM000021.3	F	29504626	29505594	323	-
823	632	-	-	CM000021.3	F	29536182	29537144	321	+
824	633	-	-	CM000021.3	F	30082563	30083486	308	+
825	634	-	-	CM000021.3	F	30093293	30094243	317	+
826	635	-	-	CM000021.3	F	30102588	30103538	317	+
827	636	-	-	CM000021.3	F	30124572	30125522	317	+
828	637	-	-	CM000021.3	F	30140008	30140958	317	+
829	638	-	-	CM000021.3	F	30150104	30151036	311	+
830	639	-	-	CM000021.3	F	30160857	30161789	311	-
831	640	-	-	CM000021.3	F	30181580	30182503	308	-
832	641	-	-	CM000021.3	F	30222252	30223208	319	-
833	642	-	-	CM000021.3	F	30243163	30244107	315	-
834	643	-	-	CM000021.3	F	30254194	30255177	328	-
835	644	-	-	CM000021.3	F	30311378	30312331	318	+
836	645	-	-	CM000021.3	F	30332001	30332954	318	+
837	646	-	-	CM000021.3	F	30343737	30344711	325	+
838	647	-	-	CM000021.3	F	30346997	30347944	316	-
839	-	-	192	CM000021.3	P	30393696	30394535	280	+
840	648	-	-	CM000021.3	F	30458180	30459133	318	+
841	649	-	-	CM000021.3	F	30470105	30471058	318	+
842	-	-	193	CM000021.3	P	30483206	30484177	324	+
843	-	-	194	CM000021.3	P	30486550	30487410	287	-
844	650	-	-	CM000021.3	F	30508243	30509187	315	+
845	651	-	-	CM000021.3	F	30550413	30551357	315	+
846	652	-	-	CM000021.3	F	30571208	30572152	315	+
847	-	-	195	CM000021.3	P	30577875	30578732	286	-
848	653	-	-	CM000021.3	F	30613535	30614482	316	-
849	654	-	-	CM000021.3	F	30639803	30640747	315	+
850	655	-	-	CM000021.3	F	31359709	31360647	313	+
851	656	-	-	CM000021.3	F	31368594	31369532	313	+
852	657	-	-	CM000021.3	F	31378582	31379550	323	-
853	658	-	-	CM000021.3	F	31395182	31396147	322	+
854	659	-	-	CM000021.3	F	31404660	31405604	315	-
855	660	-	-	CM000021.3	F	31426028	31426978	317	+
856	661	-	-	CM000021.3	F	31460892	31461836	315	-
857	662	-	-	CM000021.3	F	31472700	31473644	315	-
858	663	-	-	CM000021.3	F	31492259	31493203	315	-
859	-	-	196	CM000021.3	P	49326199	49326777	193	+
860	-	-	197	CM000023.3	P	50889210	50889683	158	+
861	-	-	198	CM000024.3	P	32769422	32769706	95	-
862	664	-	-	CM000025.3	F	49982583	49983521	313	-
863	665	-	-	CM000025.3	F	49989139	49990077	313	-
864	666	-	-	CM000025.3	F	50042090	50043040	317	+
865	667	-	-	CM000025.3	F	50051449	50052399	317	+
866	668	-	-	CM000025.3	F	50069220	50070170	317	+
867	669	-	-	CM000025.3	F	50091926	50092876	317	+
868	670	-	-	CM000025.3	F	50108247	50109197	317	+
869	671	-	-	CM000025.3	F	50138852	50139802	317	+
870	-	-	199	CM000025.3	P	50148354	50149240	295	+
871	672	-	-	CM000025.3	F	50160041	50160991	317	+
872	-	-	200	CM000025.3	P	50168481	50169287	269	+
873	673	-	-	CM000025.3	F	50185415	50186365	317	+
874	674	-	-	CM000025.3	F	50198669	50199637	323	+
875	675	-	-	CM000025.3	F	50208914	50209864	317	+
876	676	-	-	CM000025.3	F	50231717	50232667	317	+
877	677	-	-	CM000025.3	F	50241053	50242003	317	+
878	678	-	-	CM000025.3	F	50258029	50258979	317	+
879	-	-	201	CM000025.3	P	50270198	50271037	280	+
880	679	-	-	CM000027.3	F	8923	9900	326	-
881	-	-	202	CM000027.3	P	20720	21064	115	-
882	680	-	-	CM000027.3	F	24937	25911	325	-
883	681	-	-	CM000027.3	F	40637	41575	313	-
884	682	-	-	CM000027.3	F	59750	60694	315	+
885	683	-	-	CM000027.3	F	68503	69441	313	-
886	-	-	203	CM000027.3	P	86796	87440	215	-
887	684	-	-	CM000027.3	F	98702	99640	313	-
888	685	-	-	CM000027.3	F	112712	113647	312	+
889	686	-	-	CM000027.3	F	122143	123090	316	-
890	687	-	-	CM000027.3	F	142252	143199	316	-
891	688	-	-	CM000027.3	F	191524	192471	316	-
892	689	-	-	CM000027.3	F	204081	205043	321	+
893	690	-	-	CM000027.3	F	235785	236723	313	+
894	691	-	-	CM000027.3	F	253895	254833	313	-
895	692	-	-	CM000027.3	F	266332	267273	314	-
896	693	-	-	CM000027.3	F	279236	280171	312	-
897	694	-	-	CM000027.3	F	292161	293123	321	+
898	695	-	-	CM000027.3	F	305016	305957	314	-
899	696	-	-	CM000027.3	F	331581	332522	314	-
900	-	-	204	CM000027.3	P	5874669	5875331	221	-
901	-	-	205	CM000027.3	P	5906074	5906838	255	-
902	697	-	-	CM000027.3	F	5928239	5929168	310	-
903	-	-	206	CM000027.3	P	5942830	5943378	183	-
904	698	-	-	CM000027.3	F	5962749	5963753	335	-
905	699	-	-	CM000027.3	F	5981926	5982849	308	-
906	700	-	-	CM000027.3	F	5997878	5998801	308	-
907	701	-	-	CM000027.3	F	6007334	6008269	312	-
908	702	-	-	CM000027.3	F	6020078	6021025	316	-
909	703	-	-	CM000027.3	F	6032242	6033198	319	-
910	704	-	-	CM000027.3	F	6059410	6060345	312	-
911	705	-	-	CM000027.3	F	6074201	6075136	312	-
912	-	-	207	CM000027.3	P	6092397	6093169	257	+
913	706	-	-	CM000027.3	F	6107219	6108157	313	-
914	-	-	208	CM000027.3	P	6112094	6113047	318	-
915	707	-	-	CM000027.3	F	6201225	6202142	306	+
916	708	-	-	CM000027.3	F	6239988	6240923	312	+
917	-	-	209	CM000027.3	P	6246819	6247675	285	+
918	-	-	210	CM000027.3	P	6288490	6289326	279	+
919	709	-	-	CM000027.3	F	6313247	6314158	304	+
920	710	-	-	CM000027.3	F	6347065	6347994	310	+
921	-	-	211	CM000027.3	P	6478774	6479170	132	+
922	-	-	212	CM000027.3	P	6504970	6505914	315	+
923	711	-	-	CM000027.3	F	6534625	6535671	349	+
924	-	-	213	CM000027.3	P	6565696	6566646	317	+
925	-	-	214	CM000027.3	P	15569527	15570063	179	-
926	712	-	-	CM000028.3	F	2260716	2261642	309	-
927	713	-	-	CM000028.3	F	2281372	2282325	318	+
928	714	-	-	CM000028.3	F	2295451	2296404	318	+
929	-	-	215	CM000028.3	P	2332030	2332752	241	-
930	715	-	-	CM000028.3	F	2384751	2385713	321	-
931	716	-	-	CM000028.3	F	40950955	40951890	312	-
932	717	-	-	CM000028.3	F	40968080	40969015	312	+
933	718	-	-	CM000028.3	F	40992513	40993469	319	-
934	719	-	-	CM000028.3	F	41034361	41035293	311	-
935	720	-	-	CM000029.3	F	41768470	41769408	313	-
936	-	-	216	CM000029.3	P	41793068	41793442	125	+
937	-	-	217	CM000029.3	P	41801908	41802839	310	-
938	721	-	-	CM000029.3	F	41824754	41825686	311	-
939	722	-	-	CM000030.3	F	41360	42319	320	+
940	723	-	-	CM000030.3	F	60403	61353	317	+
941	724	-	-	CM000030.3	F	78725	79696	324	+
942	725	-	-	CM000030.3	F	95021	95956	312	+
943	726	-	-	CM000030.3	F	131500	132474	325	+
944	-	-	218	CM000030.3	P	144941	145866	308	+
945	-	-	219	CM000030.3	P	169517	169869	117	+
946	-	-	220	CM000030.3	P	170061	170645	195	+
947	-	-	221	CM000030.3	P	187382	188225	281	+
948	-	-	222	CM000030.3	P	205258	205530	91	+
949	-	-	223	CM000030.3	P	205755	206019	88	+
950	-	-	224	CM000030.3	P	206141	206634	164	+
951	727	-	-	CM000030.3	F	223007	223945	313	+
952	-	-	225	CM000030.3	P	236212	237145	311	+
953	728	-	-	CM000030.3	F	271755	272693	313	+
954	-	-	226	CM000030.3	P	331177	332084	302	-
955	-	-	227	CM000030.3	P	358270	359182	304	-
956	729	-	-	CM000030.3	F	364664	365602	313	-
957	730	-	-	CM000030.3	F	375788	376726	313	-
958	731	-	-	CM000030.3	F	410672	411643	324	+
959	732	-	-	CM000030.3	F	426976	427911	312	+
960	733	-	-	CM000030.3	F	450349	451284	312	-
961	-	-	228	CM000030.3	P	467146	467925	260	-
962	734	-	-	CM000030.3	F	481802	482743	314	-
963	-	-	229	CM000030.3	P	497523	498447	308	-
964	735	-	-	CM000030.3	F	537492	538430	313	+
965	-	-	230	CM000030.3	P	574296	575188	297	-
966	736	-	-	CM000030.3	F	591511	592437	309	-
967	-	-	231	CM000030.3	P	611152	612044	297	-
968	737	-	-	CM000030.3	F	629178	630119	314	-
969	738	-	-	CM000030.3	F	669920	670891	324	-
970	739	-	-	CM000030.3	F	697460	698401	314	-
971	740	-	-	CM000031.3	F	7947	8873	309	+
972	-	-	232	CM000033.3	P	5079813	5080731	306	+
973	741	-	-	CM000033.3	F	5093779	5094699	307	+
974	742	-	-	CM000033.3	F	5109247	5110170	308	+
975	743	-	-	CM000033.3	F	5138694	5139674	327	+
976	744	-	-	CM000033.3	F	5148247	5149176	310	+
977	745	-	-	CM000033.3	F	5184561	5185490	310	+
978	746	-	-	CM000033.3	F	5202706	5203635	310	+
979	747	-	-	CM000033.3	F	5212986	5213915	310	+
980	748	-	-	CM000033.3	F	5231624	5232553	310	+
981	749	-	-	CM000033.3	F	5271605	5272534	310	+
982	750	-	-	CM000033.3	F	5286594	5287529	312	+
983	751	-	-	CM000033.3	F	5300348	5301262	305	+
984	752	-	-	CM000033.3	F	5315710	5316639	310	+
985	753	-	-	CM000033.3	F	5347148	5348116	323	+
986	754	-	-	CM000035.3	F	25078788	25079729	314	-
987	755	-	-	CM000035.3	F	25108115	25109053	313	+
988	-	-	233	CM000035.3	P	25127622	25128444	274	+
989	756	-	-	CM000035.3	F	25147860	25148789	310	+
990	-	-	234	CM000035.3	P	25181395	25181778	128	+
991	757	-	-	CM000035.3	F	25193885	25194862	326	+
992	758	-	-	CM000035.3	F	25214917	25215891	325	-
993	-	-	235	CM000035.3	P	25236577	25237404	276	+
994	-	-	236	CM000035.3	P	25572955	25573677	241	-
995	759	-	-	CM000035.3	F	26016794	26017738	315	-
996	760	-	-	CM000035.3	F	26118356	26119297	314	-
997	-	-	237	CM000035.3	P	26137566	26138318	251	+
998	761	-	-	CM000035.3	F	26143651	26144616	322	+
999	762	-	-	CM000035.3	F	26178595	26179533	313	+
1000	-	-	238	CM000035.3	P	26203387	26204311	308	+
1001	-	-	239	CM000035.3	P	26425064	26425975	304	-
1002	-	-	240	CM000035.3	P	26435732	26435986	85	-
1003	763	-	-	CM000035.3	F	26507802	26508764	321	+
1004	764	-	-	CM000038.3	F	22472210	22473133	308	-
1005	765	-	-	CM000038.3	F	22531375	22532334	320	+
1006	-	-	241	CM000038.3	P	22582709	22583602	298	-
1007	766	-	-	CM000038.3	F	22590692	22591627	312	-
1008	-	-	242	CM000038.3	P	22611098	22611548	150	+
1009	767	-	-	CM000038.3	F	22629664	22630593	310	-
1010	768	-	-	CM000038.3	F	22655491	22656423	311	-
1011	769	-	-	CM000038.3	F	22677659	22678591	311	+
1012	770	-	-	CM000038.3	F	22711249	22712181	311	+
1013	771	-	-	CM000038.3	F	22958458	22959402	315	+
1014	772	-	-	CM000038.3	F	22968106	22969050	315	+
1015	773	-	-	CM000038.3	F	22982050	22983003	318	+
1016	774	-	-	CM000038.3	F	22993596	22994546	317	+
1017	775	-	-	CM000038.3	F	23003880	23004839	320	-
1018	776	-	-	CM000038.3	F	23016698	23017648	317	+
1019	777	-	-	CM000038.3	F	23028374	23029330	319	+
1020	778	-	-	CM000038.3	F	23033632	23034579	316	+
1021	779	-	-	CM000038.3	F	23043721	23044686	322	+
1022	780	-	-	CM000038.3	F	23122339	23123280	314	-
1023	781	-	-	CM000038.3	F	23146266	23147207	314	+
1024	782	-	-	CM000038.3	F	23158144	23159100	319	+
1025	-	-	243	CM000038.3	P	23168072	23169043	324	+
1026	-	-	244	CM000038.3	P	23177992	23178806	271	-
1027	783	-	-	CM000038.3	F	23205230	23206171	314	-
1028	-	-	245	CM000038.3	P	23213285	23213509	75	-
1029	784	-	-	CM000038.3	F	23218255	23219196	314	-
1030	785	-	-	CM000038.3	F	23230050	23230991	314	-
1031	786	-	-	CM000038.3	F	23236777	23237718	314	-
1032	787	-	-	CM000038.3	F	23252755	23253699	315	+
1033	788	-	-	CM000038.3	F	23265396	23266340	315	+
1034	789	-	-	CM000038.3	F	23283312	23284259	316	+
1035	-	-	246	CM000039.3	P	25089204	25089540	112	-
1036	-	-	247	CM000039.3	P	49259216	49260016	267	+
1037	-	-	248	CM000039.3	P	70340131	70340391	87	+
1038	-	-	249	CM000039.3	P	102293151	102293896	248	+
1039	-	-	250	CM000039.3	P	102310083	102310631	183	-
1040	-	-	251	CM000039.3	P	102423310	102423624	105	-
1041	-	-	252	CM000039.3	P	102448843	102449759	305	-
1042	790	-	-	CM000039.3	F	102531216	102532139	308	-
1043	-	-	253	CM000039.3	P	102562881	102563660	260	+
1044	-	-	254	CM000039.3	P	102640012	102640936	308	+
1045	-	-	255	CM000039.3	P	102653082	102653985	301	+
1046	-	-	256	CM000039.3	P	102716616	102717344	243	+
1047	791	-	-	CM000039.3	F	122594268	122595206	313	-
1048	-	-	257	CM000039.3	P	122633885	122634758	291	-
1049	792	-	-	CM000039.3	F	122654904	122655866	321	+
1050	793	-	-	JH373233.1	F	145645	146589	315	+
1051	-	-	258	JH373254.1	P	96193	96987	265	+
1052	-	-	259	JH373254.1	P	102636	103392	252	+
1053	794	-	-	JH373254.1	F	125998	127029	344	+
1054	795	-	-	JH373254.1	F	248494	249465	324	+
1055	796	-	-	JH373254.1	F	263133	264044	304	+
1056	-	-	260	JH373254.1	P	325165	326098	311	+
1057	797	-	-	JH373254.1	F	345544	346482	313	-
1058	-	-	261	JH373254.1	P	351908	352919	337	-
1059	798	-	-	JH373254.1	F	363412	364347	312	-
1060	799	-	-	JH373254.1	F	403317	404249	311	+
1061	-	-	262	JH373303.1	P	5	381	125	-
1062	-	-	263	JH373303.1	P	11211	12091	293	-
1063	-	-	264	JH373332.1	P	11354	12169	272	-
1064	-	-	265	JH373332.1	P	12361	13302	314	-
1065	-	-	266	JH373332.1	P	19012	19314	101	+
1066	800	-	-	JH373332.1	F	27589	28539	317	+
1067	-	1	-	JH373332.1	T	37206	37679	158	-
1068	-	-	267	JH373332.1	P	57569	58084	172	-
1069	-	-	268	JH373332.1	P	63563	63880	106	+
1070	801	-	-	JH373332.1	F	72170	73120	317	+
1071	802	-	-	JH373332.1	F	95556	96500	315	-
1072	803	-	-	JH373398.1	F	3044	3958	305	+
1073	-	-	269	JH373398.1	P	20517	21442	308	-
1074	804	-	-	JH373398.1	F	42690	43622	311	+
1075	-	-	270	JH373465.1	P	254	571	106	-
1076	-	2	-	JH373465.1	T	6739	6930	64	+
1077	805	-	-	JH373465.1	F	22758	23711	318	+
1078	806	-	-	JH373465.1	F	30501	31451	317	-
1079	807	-	-	JH373465.1	F	46362	47306	315	+
1080	-	-	271	JH373467.1	P	5219	6160	314	+
1081	808	-	-	JH373563.1	F	11674	12603	310	+
1082	809	-	-	JH373563.1	F	21434	22345	304	+
1083	-	-	272	JH373723.1	P	17	877	287	+
1084	810	-	-	JH373723.1	F	22946	23860	305	+
1085	811	-	-	JH373847.1	F	15689	16621	311	-
1086	-	3	-	JH373963.1	T	7561	7827	89	-
1087	-	-	273	JH373967.1	P	14906	15800	298	+
1088	812	-	-	JH373997.1	F	7134	8072	313	+
1089	-	-	274	JH374014.1	P	2866	3791	308	-
1090	-	4	-	JH374032.1	T	8492	9337	282	+
1091	-	-	275	JH374067.1	P	6711	7519	269	+
1092	813	-	-	JH374157.1	F	3632	4708	359	+
1093	814	-	-	JH374164.1	F	2417	3355	313	+
1094	815	-	-	JH374167.1	F	3983	4921	313	-
1095	-	-	276	JH374172.1	P	1257	1583	109	+
1096	816	-	-	JH374172.1	F	7897	8835	313	+
										OR

## Sheet: 2.Dog10K_Boxer_Tasha.OR
Gene #	Functional gene #	Truncated gene #	Pseudogene #	Chromosome / contig	Functional / truncated / pseudo	Initiatial position	Terminal position	Length (aa)	Coding direction
1	-	-	1	CM000001.4	P	101410366	101410911	182	-
2	1	-	-	CM000001.4	F	101459255	101460244	330	+
3	2	-	-	CM000001.4	F	101470163	101471101	313	+
4	3	-	-	CM000001.4	F	101486679	101487653	325	+
5	-	-	2	CM000001.4	P	101495829	101496566	246	-
6	-	-	3	CM000001.4	P	101507957	101508349	131	-
7	-	-	4	CM000001.4	P	101523293	101524171	293	-
8	-	-	5	CM000003.4	P	33055939	33056712	258	-
9	4	-	-	CM000003.4	F	33095681	33096616	312	+
10	-	-	6	CM000003.4	P	33106190	33107129	313	+
11	-	-	7	CM000003.4	P	33112783	33113439	219	+
12	5	-	-	CM000003.4	F	33196236	33197147	304	-
13	-	-	8	CM000003.4	P	33210207	33211177	323	-
14	6	-	-	CM000003.4	F	33250465	33251400	312	-
15	-	-	9	CM000003.4	P	33285454	33286196	247	+
16	-	-	10	CM000003.4	P	33292682	33293563	294	+
17	-	-	11	CM000003.4	P	33331261	33332019	253	+
18	7	-	-	CM000003.4	F	33379614	33380576	321	+
19	-	-	12	CM000003.4	P	33396394	33397290	299	+
20	8	-	-	CM000003.4	F	33426522	33427457	312	-
21	-	-	13	CM000003.4	P	33457721	33458642	307	-
22	-	-	14	CM000003.4	P	33488399	33489139	247	+
23	-	-	15	CM000003.4	P	33493991	33494398	136	+
24	-	-	16	CM000003.4	P	33987149	33988026	292	+
25	-	-	17	CM000003.4	P	34022498	34023435	312	+
26	-	-	18	CM000003.4	P	34143612	34144468	285	-
27	-	-	19	CM000003.4	P	34155422	34156302	293	-
28	9	-	-	CM000005.4	F	62980	63915	312	+
29	-	-	20	CM000005.4	P	85671	86567	299	-
30	-	-	21	CM000005.4	P	113493	113927	145	+
31	-	-	22	CM000005.4	P	114089	114463	125	+
32	-	-	23	CM000005.4	P	131971	132840	290	+
33	-	-	24	CM000005.4	P	138739	139488	250	-
34	-	-	25	CM000005.4	P	155683	156090	136	-
35	10	-	-	CM000005.4	F	9871707	9872636	310	-
36	11	-	-	CM000005.4	F	9886899	9887828	310	+
37	12	-	-	CM000005.4	F	9916678	9917541	288	+
38	13	-	-	CM000005.4	F	9951142	9952077	312	+
39	14	-	-	CM000005.4	F	9979384	9980331	316	+
40	15	-	-	CM000005.4	F	9995701	9996630	310	+
41	16	-	-	CM000005.4	F	10020702	10021634	311	-
42	17	-	-	CM000005.4	F	10041443	10042468	342	+
43	18	-	-	CM000005.4	F	10051784	10052716	311	+
44	-	-	26	CM000005.4	P	10067376	10068258	294	+
45	19	-	-	CM000005.4	F	10083294	10084226	311	+
46	20	-	-	CM000005.4	F	10103387	10104319	311	+
47	21	-	-	CM000005.4	F	10118047	10118979	311	+
48	22	-	-	CM000005.4	F	10137718	10138650	311	+
49	23	-	-	CM000005.4	F	10155933	10156865	311	+
50	24	-	-	CM000005.4	F	10180521	10181453	311	+
51	25	-	-	CM000005.4	F	10195957	10196889	311	+
52	26	-	-	CM000005.4	F	10204441	10205376	312	+
53	-	-	27	CM000005.4	P	10216037	10216807	257	+
54	27	-	-	CM000005.4	F	10228629	10229555	309	+
55	28	-	-	CM000005.4	F	10239637	10240563	309	+
56	29	-	-	CM000005.4	F	10251317	10252258	314	-
57	30	-	-	CM000005.4	F	10279808	10280740	311	-
58	31	-	-	CM000005.4	F	10288116	10289051	312	-
59	32	-	-	CM000005.4	F	10301696	10302631	312	-
60	33	-	-	CM000005.4	F	10309997	10310956	320	-
61	34	-	-	CM000005.4	F	10347422	10348363	314	-
62	35	-	-	CM000005.4	F	10355788	10356723	312	-
63	36	-	-	CM000005.4	F	10378123	10379058	312	-
64	37	-	-	CM000005.4	F	10423978	10424910	311	+
65	38	-	-	CM000005.4	F	10434952	10435887	312	+
66	39	-	-	CM000005.4	F	10471182	10472114	311	-
67	40	-	-	CM000005.4	F	10481652	10482584	311	-
68	-	-	28	CM000005.4	P	10496554	10497485	310	+
69	41	-	-	CM000005.4	F	10507067	10508002	312	-
70	42	-	-	CM000005.4	F	10525405	10526340	312	+
71	43	-	-	CM000005.4	F	10535914	10536849	312	-
72	44	-	-	CM000005.4	F	10551318	10552253	312	+
73	45	-	-	CM000005.4	F	10565693	10566655	321	+
74	46	-	-	CM000005.4	F	10582144	10583076	311	-
75	47	-	-	CM000005.4	F	10596564	10597490	309	+
76	48	-	-	CM000005.4	F	10602441	10603385	315	-
77	49	-	-	CM000005.4	F	10643580	10644515	312	+
78	50	-	-	CM000005.4	F	10653321	10654268	316	+
79	51	-	-	CM000005.4	F	10671837	10672784	316	+
80	52	-	-	CM000005.4	F	10689059	10690006	316	-
81	53	-	-	CM000005.4	F	10705792	10706733	314	+
82	54	-	-	CM000005.4	F	10753935	10754873	313	+
83	55	-	-	CM000006.4	F	11326875	11327834	320	+
84	56	-	-	CM000006.4	F	11530075	11531019	315	+
85	57	-	-	CM000006.4	F	18308440	18309417	326	-
86	-	-	29	CM000006.4	P	39250265	39251151	295	-
87	58	-	-	CM000006.4	F	41788092	41789030	313	-
88	59	-	-	CM000006.4	F	43905156	43906109	318	-
89	-	-	30	CM000008.4	P	152159	153098	313	-
90	60	-	-	CM000008.4	F	358612	359484	291	-
91	61	-	-	CM000008.4	F	404339	405298	320	-
92	-	-	31	CM000008.4	P	412347	412817	157	-
93	62	-	-	CM000008.4	F	441076	442020	315	+
94	-	-	32	CM000008.4	P	470064	470954	297	+
95	63	-	-	CM000008.4	F	494742	495707	322	-
96	-	-	33	CM000008.4	P	590193	591057	288	-
97	64	-	-	CM000008.4	F	636917	637876	320	+
98	65	-	-	CM000008.4	F	672880	673839	320	+
99	66	-	-	CM000008.4	F	731717	732643	309	+
100	67	-	-	CM000008.4	F	763127	764068	314	+
101	68	-	-	CM000008.4	F	821712	822650	313	-
102	-	-	34	CM000008.4	P	856575	857084	170	+
103	-	-	35	CM000008.4	P	885548	886168	207	-
104	-	-	36	CM000008.4	P	886496	886768	91	-
105	69	-	-	CM000008.4	F	3019257	3020186	310	+
106	70	-	-	CM000009.4	F	32055883	32056824	314	+
107	71	-	-	CM000009.4	F	32066266	32067210	315	+
108	72	-	-	CM000009.4	F	32077498	32078442	315	+
109	-	-	37	CM000009.4	P	46203001	46203977	325	-
110	-	-	38	CM000009.4	P	46213588	46214615	342	-
111	-	-	39	CM000009.4	P	46245555	46246494	313	-
112	73	-	-	CM000009.4	F	46272522	46273451	310	-
113	-	-	40	CM000009.4	P	46288688	46289596	303	-
114	74	-	-	CM000009.4	F	46310517	46311470	318	+
115	75	-	-	CM000009.4	F	46332713	46333675	321	+
116	76	-	-	CM000009.4	F	46344261	46345208	316	-
117	77	-	-	CM000009.4	F	46355302	46356249	316	-
118	78	-	-	CM000009.4	F	46376958	46377905	316	-
119	79	-	-	CM000009.4	F	46403028	46403975	316	+
120	-	-	41	CM000009.4	P	46441965	46442481	172	-
121	80	-	-	CM000009.4	F	46455855	46456799	315	+
122	81	-	-	CM000009.4	F	46462090	46463037	316	-
123	82	-	-	CM000009.4	F	46471055	46471996	314	-
124	83	-	-	CM000009.4	F	46479807	46480748	314	-
125	84	-	-	CM000009.4	F	59165685	59166635	317	-
126	85	-	-	CM000009.4	F	59180484	59181443	320	-
127	86	-	-	CM000009.4	F	59201719	59202648	310	-
128	-	-	42	CM000009.4	P	59217685	59217921	79	-
129	-	-	43	CM000009.4	P	59239182	59240114	311	-
130	87	-	-	CM000009.4	F	59256405	59257337	311	-
131	-	-	44	CM000009.4	P	59282973	59283895	307	-
132	88	-	-	CM000009.4	F	59313429	59314373	315	+
133	-	-	45	CM000009.4	P	59341212	59342178	322	+
134	-	-	46	CM000009.4	P	60309972	60310754	261	-
135	-	-	47	CM000010.4	P	99528	100256	243	+
136	-	-	48	CM000010.4	P	113016	113943	309	+
137	89	-	-	CM000010.4	F	15961854	15962795	314	-
138	90	-	-	CM000010.4	F	15991129	15992067	313	-
139	-	-	49	CM000010.4	P	16005229	16006163	311	-
140	-	-	50	CM000010.4	P	16030742	16031619	292	-
141	-	-	51	CM000010.4	P	16073095	16074002	302	-
142	-	-	52	CM000010.4	P	16232463	16233383	307	+
143	-	-	53	CM000010.4	P	16245111	16245755	215	-
144	-	-	54	CM000010.4	P	16326230	16327111	294	-
145	-	-	55	CM000010.4	P	16364327	16365247	307	-
146	-	-	56	CM000010.4	P	16395680	16396610	310	+
147	-	-	57	CM000010.4	P	16402817	16403626	270	-
148	-	-	58	CM000010.4	P	16409275	16410240	322	-
149	-	-	59	CM000011.4	P	360565	360988	141	-
150	91	-	-	CM000011.4	F	366401	367351	317	-
151	92	-	-	CM000011.4	F	399283	400230	316	-
152	93	-	-	CM000011.4	F	1035683	1036615	311	-
153	-	-	60	CM000011.4	P	2828909	2829742	278	-
154	94	-	-	CM000011.4	F	2853290	2854228	313	-
155	95	-	-	CM000011.4	F	3008524	3009465	314	+
156	96	-	-	CM000011.4	F	50956887	50957867	327	-
157	97	-	-	CM000011.4	F	50966700	50967659	320	-
158	-	-	61	CM000011.4	P	51016719	51017510	264	-
159	-	-	62	CM000011.4	P	51020416	51021279	288	-
160	-	-	63	CM000011.4	P	51037385	51038092	236	-
161	-	-	64	CM000011.4	P	51040228	51041070	281	-
162	98	-	-	CM000011.4	F	51052379	51053338	320	-
163	99	-	-	CM000011.4	F	51061300	51062259	320	-
164	100	-	-	CM000011.4	F	51075716	51076669	318	-
165	101	-	-	CM000011.4	F	51082399	51083355	319	-
166	102	-	-	CM000011.4	F	51093973	51094917	315	+
167	103	-	-	CM000011.4	F	58931436	58932419	328	+
168	104	-	-	CM000011.4	F	58956979	58957935	319	-
169	105	-	-	CM000011.4	F	58973145	58974098	318	-
170	106	-	-	CM000011.4	F	58995426	58996385	320	+
171	107	-	-	CM000011.4	F	59022657	59023595	313	+
172	108	-	-	CM000011.4	F	59029620	59030561	314	-
173	109	-	-	CM000011.4	F	59039380	59040354	325	-
174	110	-	-	CM000011.4	F	59051611	59052567	319	-
175	111	-	-	CM000011.4	F	59090365	59091327	321	-
176	112	-	-	CM000011.4	F	59107325	59108263	313	+
177	113	-	-	CM000011.4	F	59139992	59140945	318	+
178	114	-	-	CM000011.4	F	59153497	59154441	315	+
179	115	-	-	CM000011.4	F	64443029	64443979	317	-
180	-	-	65	CM000011.4	P	72807330	72808236	302	-
181	-	-	66	CM000014.4	P	18081	18760	226	+
182	116	-	-	CM000014.4	F	822489	823415	309	+
183	117	-	-	CM000014.4	F	871581	872567	329	+
184	118	-	-	CM000014.4	F	936953	937807	285	+
185	119	-	-	CM000014.4	F	980716	981654	313	-
186	120	-	-	CM000014.4	F	1026999	1027934	312	-
187	121	-	-	CM000014.4	F	1058990	1059928	313	-
188	-	-	67	CM000014.4	P	1135662	1136072	137	+
189	122	-	-	CM000014.4	F	1140857	1141801	315	-
190	123	-	-	CM000014.4	F	1177870	1178808	313	-
191	124	-	-	CM000014.4	F	1212123	1213067	315	-
192	125	-	-	CM000014.4	F	1265837	1266808	324	+
193	-	-	68	CM000014.4	P	1301926	1302644	239	-
194	-	-	69	CM000014.4	P	1318858	1319595	246	-
195	-	-	70	CM000014.4	P	1351980	1352945	322	+
196	126	-	-	CM000014.4	F	1373790	1374725	312	-
197	127	-	-	CM000014.4	F	1487269	1488207	313	+
198	128	-	-	CM000014.4	F	1538699	1539667	323	+
199	129	-	-	CM000014.4	F	1599279	1600238	320	+
200	-	-	71	CM000014.4	P	1604042	1604867	275	+
201	130	-	-	CM000014.4	F	1636003	1636941	313	+
202	131	-	-	CM000014.4	F	1695390	1696337	316	+
203	132	-	-	CM000014.4	F	1716867	1717805	313	+
204	-	-	72	CM000014.4	P	1732599	1733508	303	+
205	133	-	-	CM000014.4	F	1748397	1749335	313	+
206	134	-	-	CM000014.4	F	1771737	1772675	313	+
207	135	-	-	CM000014.4	F	1790347	1791324	326	+
208	136	-	-	CM000014.4	F	1824802	1825794	331	-
209	137	-	-	CM000014.4	F	1872123	1873067	315	+
210	138	-	-	CM000014.4	F	1921200	1922138	313	+
211	139	-	-	CM000014.4	F	2000391	2001326	312	-
212	-	-	73	CM000014.4	P	2021130	2022029	300	+
213	-	-	74	CM000014.4	P	2033737	2034658	307	+
214	140	-	-	CM000014.4	F	2051680	2052627	316	+
215	141	-	-	CM000014.4	F	2073671	2074618	316	+
216	142	-	-	CM000014.4	F	2117092	2118054	321	+
217	143	-	-	CM000014.4	F	2133457	2134416	320	+
218	144	-	-	CM000014.4	F	2177512	2178474	321	+
219	145	-	-	CM000014.4	F	2245174	2246133	320	+
220	146	-	-	CM000014.4	F	2264145	2265101	319	+
221	147	-	-	CM000014.4	F	2300860	2301813	318	+
222	148	-	-	CM000014.4	F	2313685	2314659	325	+
223	149	-	-	CM000014.4	F	2345513	2346472	320	+
224	150	-	-	CM000014.4	F	2362357	2363319	321	-
225	-	-	75	CM000014.4	P	2391201	2391984	261	+
226	151	-	-	CM000014.4	F	2413689	2414651	321	-
227	152	-	-	CM000014.4	F	2440432	2441376	315	-
228	153	-	-	CM000014.4	F	2504776	2505723	316	+
229	154	-	-	CM000014.4	F	2526465	2527421	319	+
230	155	-	-	CM000014.4	F	2567130	2568074	315	+
231	-	-	76	CM000015.4	P	153799	154907	369	-
232	156	-	-	CM000015.4	F	490897	491835	313	-
233	157	-	-	CM000015.4	F	512717	513664	316	-
234	158	-	-	CM000015.4	F	533009	533950	314	+
235	159	-	-	CM000015.4	F	554829	555776	316	+
236	-	-	77	CM000015.4	P	562259	563160	300	-
237	-	-	78	CM000015.4	P	17275669	17276607	313	+
238	160	-	-	CM000015.4	F	17404314	17405258	315	-
239	-	-	79	CM000015.4	P	17454401	17454959	186	+
240	-	-	80	CM000015.4	P	17461420	17462355	312	-
241	161	-	-	CM000015.4	F	17689126	17690049	308	-
242	162	-	-	CM000015.4	F	17711912	17712838	309	-
243	163	-	-	CM000015.4	F	17752015	17752962	316	+
244	164	-	-	CM000015.4	F	17765757	17766707	317	-
245	-	-	81	CM000015.4	P	17782165	17782845	227	-
246	-	-	82	CM000015.4	P	17844789	17845570	260	+
247	165	-	-	CM000015.4	F	17854118	17855047	310	-
248	166	-	-	CM000015.4	F	17878329	17879321	331	+
249	167	-	-	CM000015.4	F	17897345	17898313	323	+
250	168	-	-	CM000015.4	F	17912420	17913388	323	+
251	-	-	83	CM000015.4	P	17942560	17943336	259	+
252	169	-	-	CM000015.4	F	17957155	17958123	323	+
253	170	-	-	CM000015.4	F	17977318	17978259	314	+
254	171	-	-	CM000015.4	F	17999191	18000129	313	+
255	172	-	-	CM000015.4	F	18015546	18016481	312	+
256	173	-	-	CM000015.4	F	18039955	18040890	312	+
257	174	-	-	CM000015.4	F	18052447	18053382	312	+
258	-	-	84	CM000015.4	P	18067390	18068313	308	+
259	175	-	-	CM000015.4	F	18077102	18078094	331	+
260	176	-	-	CM000015.4	F	18082761	18083705	315	+
261	177	-	-	CM000015.4	F	18094953	18095897	315	-
262	178	-	-	CM000015.4	F	18108872	18109849	326	+
263	179	-	-	CM000015.4	F	18418812	18419807	332	-
264	180	-	-	CM000015.4	F	19125284	19126210	309	+
265	181	-	-	CM000015.4	F	19130030	19130977	316	-
266	182	-	-	CM000016.4	F	6804404	6805345	314	-
267	183	-	-	CM000016.4	F	6824239	6825180	314	-
268	184	-	-	CM000016.4	F	6837769	6838701	311	-
269	-	-	85	CM000016.4	P	6850001	6850850	283	-
270	185	-	-	CM000016.4	F	6862598	6863530	311	-
271	186	-	-	CM000016.4	F	6889741	6890673	311	-
272	187	-	-	CM000016.4	F	6931577	6932503	309	-
273	188	-	-	CM000016.4	F	6950635	6951576	314	-
274	189	-	-	CM000016.4	F	6965644	6966579	312	-
275	190	-	-	CM000016.4	F	6989603	6990556	318	-
276	191	-	-	CM000016.4	F	7005215	7006168	318	-
277	192	-	-	CM000016.4	F	7177091	7178056	322	+
278	193	-	-	CM000016.4	F	7203118	7204059	314	+
279	-	-	86	CM000016.4	P	7210979	7211456	159	+
280	194	-	-	CM000016.4	F	8124860	8125804	315	-
281	195	-	-	CM000016.4	F	8138313	8139257	315	-
282	-	-	87	CM000016.4	P	8162915	8163806	297	-
283	196	-	-	CM000016.4	F	14566986	14567864	293	+
284	-	-	88	CM000016.4	P	14685682	14686561	293	-
285	-	-	89	CM000016.4	P	43526876	43527772	299	+
286	-	-	90	CM000016.4	P	49587774	49588678	301	-
287	-	-	91	CM000017.4	P	57401594	57402403	270	+
288	-	-	92	CM000017.4	P	57437779	57438737	319	+
289	197	-	-	CM000017.4	F	57464971	57465930	320	+
290	-	-	93	CM000018.4	P	19422112	19422357	82	+
291	198	-	-	CM000018.4	F	36685007	36685945	313	-
292	-	-	94	CM000018.4	P	36696463	36696759	99	-
293	199	-	-	CM000018.4	F	36700284	36701312	343	-
294	200	-	-	CM000018.4	F	36719388	36720317	310	+
295	201	-	-	CM000018.4	F	36747332	36748270	313	+
296	202	-	-	CM000018.4	F	36864228	36865163	312	-
297	203	-	-	CM000018.4	F	36874544	36875479	312	-
298	204	-	-	CM000018.4	F	36885001	36885936	312	-
299	205	-	-	CM000018.4	F	36899044	36899979	312	-
300	206	-	-	CM000018.4	F	36915979	36916914	312	-
301	207	-	-	CM000018.4	F	36924473	36925408	312	-
302	208	-	-	CM000018.4	F	36939989	36940948	320	-
303	209	-	-	CM000018.4	F	36961332	36962291	320	+
304	210	-	-	CM000018.4	F	37009260	37010234	325	+
305	211	-	-	CM000018.4	F	37031821	37032777	319	+
306	212	-	-	CM000018.4	F	37048323	37049285	321	+
307	213	-	-	CM000018.4	F	37403454	37404404	317	+
308	214	-	-	CM000018.4	F	37428484	37429428	315	+
309	-	-	95	CM000018.4	P	37442066	37442865	266	+
310	215	-	-	CM000018.4	F	37468088	37469026	313	+
311	-	-	96	CM000018.4	P	37473375	37474067	231	-
312	-	-	97	CM000018.4	P	37485601	37486460	286	-
313	216	-	-	CM000018.4	F	37498867	37499805	313	-
314	-	-	98	CM000018.4	P	37504962	37505633	224	+
315	217	-	-	CM000018.4	F	37511175	37512119	315	-
316	-	-	99	CM000018.4	P	37531591	37532370	260	+
317	218	-	-	CM000018.4	F	37537117	37538061	315	+
318	-	-	100	CM000018.4	P	37552132	37552903	257	+
319	219	-	-	CM000018.4	F	37566301	37567239	313	+
320	220	-	-	CM000018.4	F	37585909	37586856	316	+
321	221	-	-	CM000018.4	F	37602668	37603612	315	+
322	222	-	-	CM000018.4	F	37618178	37619122	315	+
323	223	-	-	CM000018.4	F	37630141	37631094	318	+
324	224	-	-	CM000018.4	F	37643310	37644269	320	+
325	225	-	-	CM000018.4	F	37655401	37656345	315	+
326	226	-	-	CM000018.4	F	37671637	37672596	320	+
327	227	-	-	CM000018.4	F	37685900	37686838	313	+
328	228	-	-	CM000018.4	F	37695902	37696846	315	-
329	229	-	-	CM000018.4	F	37706706	37707641	312	-
330	230	-	-	CM000018.4	F	37762238	37763179	314	-
331	231	-	-	CM000018.4	F	37784411	37785355	315	+
332	-	-	101	CM000018.4	P	37797543	37798471	309	+
333	232	-	-	CM000018.4	F	37828196	37829149	318	-
334	233	-	-	CM000018.4	F	37869816	37870763	316	+
335	234	-	-	CM000018.4	F	37920407	37921366	320	+
336	235	-	-	CM000018.4	F	38562212	38563141	310	-
337	236	-	-	CM000018.4	F	38570747	38571676	310	-
338	237	-	-	CM000018.4	F	38583083	38584012	310	-
339	238	-	-	CM000018.4	F	38685972	38686922	317	+
340	-	-	102	CM000018.4	P	38702492	38703410	306	+
341	239	-	-	CM000018.4	F	38714759	38715703	315	+
342	240	-	-	CM000018.4	F	38728332	38729276	315	+
343	241	-	-	CM000018.4	F	38745161	38746102	314	+
344	242	-	-	CM000018.4	F	38773092	38774027	312	+
345	243	-	-	CM000018.4	F	38787630	38788568	313	+
346	244	-	-	CM000018.4	F	38790367	38791302	312	-
347	245	-	-	CM000018.4	F	38803939	38804856	306	-
348	-	-	103	CM000018.4	P	38821660	38822593	311	-
349	246	-	-	CM000018.4	F	38852166	38853083	306	-
350	-	-	104	CM000018.4	P	38872757	38873496	246	+
351	247	-	-	CM000018.4	F	38882635	38883570	312	-
352	248	-	-	CM000018.4	F	38895242	38896195	318	+
353	249	-	-	CM000018.4	F	38902335	38903273	313	+
354	250	-	-	CM000018.4	F	38917976	38918944	323	+
355	251	-	-	CM000018.4	F	38928263	38929210	316	+
356	252	-	-	CM000018.4	F	38932539	38933522	328	-
357	253	-	-	CM000018.4	F	38958385	38959320	312	+
358	254	-	-	CM000018.4	F	38969457	38970425	323	+
359	255	-	-	CM000018.4	F	38982036	38982992	319	+
360	256	-	-	CM000018.4	F	38995207	38996142	312	+
361	257	-	-	CM000018.4	F	39004007	39004939	311	+
362	258	-	-	CM000018.4	F	39010988	39011920	311	+
363	259	-	-	CM000018.4	F	39016832	39017761	310	+
364	260	-	-	CM000018.4	F	39022307	39023263	319	-
365	261	-	-	CM000018.4	F	39044006	39044965	320	+
366	262	-	-	CM000018.4	F	39051048	39051989	314	-
367	263	-	-	CM000018.4	F	39061525	39062466	314	-
368	-	-	105	CM000018.4	P	39067815	39068771	319	-
369	264	-	-	CM000018.4	F	39073087	39074046	320	-
370	265	-	-	CM000018.4	F	39080573	39081535	321	-
371	266	-	-	CM000018.4	F	39089661	39090590	310	-
372	267	-	-	CM000018.4	F	39104958	39105917	320	-
373	268	-	-	CM000018.4	F	39111832	39112776	315	-
374	269	-	-	CM000018.4	F	39123122	39124060	313	+
375	270	-	-	CM000018.4	F	39131808	39132713	302	+
376	271	-	-	CM000018.4	F	39140421	39141362	314	-
377	272	-	-	CM000018.4	F	39151724	39152665	314	-
378	273	-	-	CM000018.4	F	39167050	39167991	314	-
379	-	-	106	CM000018.4	P	39176658	39177095	146	-
380	274	-	-	CM000018.4	F	39181910	39182860	317	-
381	275	-	-	CM000018.4	F	39194098	39195045	316	-
382	-	-	107	CM000018.4	P	39199254	39199635	127	-
383	276	-	-	CM000018.4	F	39205359	39206309	317	-
384	277	-	-	CM000018.4	F	39227232	39228179	316	-
385	278	-	-	CM000018.4	F	39236418	39237338	307	-
386	279	-	-	CM000018.4	F	39257456	39258400	315	+
387	-	-	108	CM000018.4	P	39259190	39259627	146	-
388	280	-	-	CM000018.4	F	39265869	39266831	321	-
389	281	-	-	CM000018.4	F	39276555	39277493	313	+
390	282	-	-	CM000018.4	F	39286115	39287050	312	-
391	-	-	109	CM000018.4	P	39300188	39301120	311	-
392	283	-	-	CM000018.4	F	39313249	39314187	313	-
393	284	-	-	CM000018.4	F	39322356	39323294	313	-
394	285	-	-	CM000018.4	F	39338178	39339110	311	-
395	286	-	-	CM000018.4	F	39352559	39353497	313	-
396	287	-	-	CM000018.4	F	39371109	39372080	324	+
397	288	-	-	CM000018.4	F	39384770	39385726	319	+
398	289	-	-	CM000018.4	F	39391324	39392256	311	-
399	290	-	-	CM000018.4	F	39410083	39411015	311	+
400	291	-	-	CM000018.4	F	39419559	39420509	317	+
401	-	-	110	CM000018.4	P	39427200	39427967	256	+
402	292	-	-	CM000018.4	F	39439540	39440481	314	+
403	293	-	-	CM000018.4	F	39449486	39450436	317	-
404	294	-	-	CM000018.4	F	39463579	39464514	312	+
405	295	-	-	CM000018.4	F	39490610	39491554	315	+
406	296	-	-	CM000018.4	F	39498452	39499384	311	+
407	297	-	-	CM000018.4	F	39508106	39509041	312	+
408	298	-	-	CM000018.4	F	39519733	39520665	311	+
409	299	-	-	CM000018.4	F	39528979	39529917	313	+
410	300	-	-	CM000018.4	F	39550204	39551142	313	+
411	301	-	-	CM000018.4	F	39556087	39557019	311	-
412	302	-	-	CM000018.4	F	39569478	39570437	320	-
413	303	-	-	CM000018.4	F	39576866	39577801	312	-
414	304	-	-	CM000018.4	F	39586567	39587502	312	-
415	305	-	-	CM000018.4	F	39595534	39596475	314	-
416	306	-	-	CM000018.4	F	39604917	39605855	313	-
417	307	-	-	CM000018.4	F	39613672	39614616	315	-
418	-	-	111	CM000018.4	P	39622116	39622715	200	-
419	308	-	-	CM000018.4	F	39635049	39635999	317	-
420	-	-	112	CM000018.4	P	39644798	39645669	290	-
421	309	-	-	CM000018.4	F	39668406	39669338	311	+
422	310	-	-	CM000018.4	F	39683851	39684789	313	+
423	311	-	-	CM000018.4	F	39688285	39689226	314	-
424	312	-	-	CM000018.4	F	39701291	39702274	328	-
425	313	-	-	CM000018.4	F	39712956	39713891	312	-
426	314	-	-	CM000018.4	F	39724369	39725298	310	-
427	-	-	113	CM000018.4	P	39736565	39737467	301	+
428	315	-	-	CM000018.4	F	39742701	39743636	312	-
429	316	-	-	CM000018.4	F	39754482	39755411	310	-
430	317	-	-	CM000018.4	F	39769134	39770063	310	+
431	-	-	114	CM000018.4	P	39783270	39784187	306	-
432	318	-	-	CM000018.4	F	39813466	39814398	311	-
433	319	-	-	CM000018.4	F	39823461	39824393	311	-
434	-	-	115	CM000018.4	P	39831184	39831983	266	-
435	-	-	116	CM000018.4	P	39841492	39841683	64	-
436	320	-	-	CM000018.4	F	39849203	39850135	311	-
437	321	-	-	CM000018.4	F	39862577	39863509	311	-
438	322	-	-	CM000018.4	F	39885237	39886166	310	+
439	-	-	117	CM000018.4	P	39894346	39895041	232	+
440	323	-	-	CM000018.4	F	39920177	39921109	311	+
441	324	-	-	CM000018.4	F	39939506	39940441	312	+
442	-	-	118	CM000018.4	P	39946052	39946953	300	-
443	325	-	-	CM000018.4	F	39961020	39961952	311	-
444	-	-	119	CM000018.4	P	39986214	39987086	291	+
445	326	-	-	CM000018.4	F	39994323	39995237	305	-
446	327	-	-	CM000018.4	F	40013133	40014047	305	-
447	328	-	-	CM000018.4	F	40030848	40031762	305	-
448	329	-	-	CM000018.4	F	40040143	40041117	325	-
449	330	-	-	CM000018.4	F	40051136	40052080	315	-
450	331	-	-	CM000018.4	F	40060939	40061862	308	-
451	332	-	-	CM000018.4	F	40067993	40068925	311	-
452	333	-	-	CM000018.4	F	40078161	40079114	318	-
453	334	-	-	CM000018.4	F	40092685	40093629	315	-
454	335	-	-	CM000018.4	F	40106837	40107754	306	-
455	336	-	-	CM000018.4	F	40119492	40120421	310	-
456	337	-	-	CM000018.4	F	40144020	40144937	306	-
457	338	-	-	CM000018.4	F	40157600	40158517	306	-
458	339	-	-	CM000018.4	F	40167514	40168443	310	-
459	340	-	-	CM000018.4	F	40187000	40187938	313	-
460	-	-	120	CM000018.4	P	40200835	40201449	205	-
461	341	-	-	CM000018.4	F	40224474	40225403	310	-
462	342	-	-	CM000018.4	F	40244158	40245087	310	-
463	343	-	-	CM000018.4	F	40257538	40258467	310	-
464	344	-	-	CM000018.4	F	40266494	40267423	310	-
465	345	-	-	CM000018.4	F	40285332	40286261	310	-
466	346	-	-	CM000018.4	F	40301750	40302859	370	+
467	347	-	-	CM000020.4	F	46305947	46306894	316	-
468	-	-	121	CM000020.4	P	46329107	46329913	269	-
469	348	-	-	CM000020.4	F	46361158	46362117	320	+
470	-	-	122	CM000020.4	P	46366494	46367018	175	-
471	-	-	123	CM000020.4	P	46374945	46375886	314	+
472	349	-	-	CM000020.4	F	46382280	46383302	341	+
473	350	-	-	CM000020.4	F	46393012	46393971	320	+
474	351	-	-	CM000020.4	F	46407852	46408799	316	-
475	352	-	-	CM000020.4	F	46427723	46428658	312	-
476	353	-	-	CM000020.4	F	46844065	46845060	332	+
477	354	-	-	CM000020.4	F	46888653	46889609	319	-
478	355	-	-	CM000020.4	F	46995100	46996089	330	-
479	356	-	-	CM000020.4	F	47011555	47012493	313	-
480	357	-	-	CM000020.4	F	47034770	47035699	310	+
481	358	-	-	CM000020.4	F	47047388	47048356	323	-
482	359	-	-	CM000020.4	F	47059493	47060461	323	-
483	-	-	124	CM000020.4	P	47076330	47076609	93	-
484	-	-	125	CM000020.4	P	47076892	47077286	131	-
485	360	-	-	CM000020.4	F	47083326	47084258	311	-
486	-	-	126	CM000020.4	P	47090566	47091447	294	-
487	361	-	-	CM000020.4	F	47101968	47102921	318	-
488	362	-	-	CM000020.4	F	47128076	47129008	311	+
489	363	-	-	CM000020.4	F	47148521	47149450	310	+
490	364	-	-	CM000020.4	F	47174312	47175280	323	-
491	365	-	-	CM000020.4	F	47184747	47185715	323	-
492	-	-	127	CM000020.4	P	47193294	47193722	143	-
493	-	-	128	CM000020.4	P	47193904	47194431	176	-
494	366	-	-	CM000020.4	F	47216618	47217580	321	+
495	-	-	129	CM000020.4	P	47245733	47246764	344	+
496	367	-	-	CM000020.4	F	47277612	47278544	311	+
497	-	-	130	CM000020.4	P	47282695	47283535	280	+
498	368	-	-	CM000020.4	F	47293712	47294662	317	+
499	369	-	-	CM000020.4	F	47325889	47326821	311	+
500	-	-	131	CM000020.4	P	47349132	47350084	317	+
501	370	-	-	CM000020.4	F	47370250	47371179	310	-
502	371	-	-	CM000020.4	F	47392587	47393519	311	+
503	-	-	132	CM000020.4	P	47402394	47402888	165	-
504	372	-	-	CM000020.4	F	47411427	47412374	316	+
505	373	-	-	CM000020.4	F	47436572	47437534	321	+
506	374	-	-	CM000020.4	F	47456311	47457264	318	+
507	375	-	-	CM000020.4	F	47480691	47481623	311	+
508	376	-	-	CM000020.4	F	47492983	47493951	323	+
509	377	-	-	CM000020.4	F	47499940	47500908	323	+
510	378	-	-	CM000020.4	F	47511450	47512418	323	+
511	379	-	-	CM000020.4	F	47522522	47523454	311	-
512	380	-	-	CM000020.4	F	47556992	47557924	311	+
513	381	-	-	CM000020.4	F	47588599	47589531	311	+
514	382	-	-	CM000020.4	F	47604916	47605848	311	+
515	383	-	-	CM000020.4	F	47616149	47617117	323	+
516	-	-	133	CM000020.4	P	47625558	47626379	274	-
517	384	-	-	CM000020.4	F	47637329	47638261	311	-
518	-	-	134	CM000020.4	P	47650277	47651074	266	-
519	385	-	-	CM000020.4	F	47659717	47660637	307	-
520	-	-	135	CM000020.4	P	47676964	47677862	299	-
521	386	-	-	CM000020.4	F	51137813	51138748	312	+
522	-	-	136	CM000020.4	P	51248407	51249236	276	+
523	387	-	-	CM000020.4	F	51258788	51259780	331	+
524	388	-	-	CM000020.4	F	51268420	51269409	330	+
525	389	-	-	CM000020.4	F	51279410	51280447	346	+
526	390	-	-	CM000020.4	F	51289740	51290669	310	+
527	391	-	-	CM000020.4	F	51296294	51297232	313	-
528	392	-	-	CM000020.4	F	51321622	51322560	313	-
529	393	-	-	CM000020.4	F	51335942	51336880	313	-
530	394	-	-	CM000020.4	F	51356728	51357666	313	+
531	395	-	-	CM000020.4	F	51393617	51394555	313	-
532	396	-	-	CM000020.4	F	51441134	51442072	313	+
533	397	-	-	CM000020.4	F	51444503	51445441	313	+
534	398	-	-	CM000020.4	F	51452915	51453853	313	+
535	399	-	-	CM000020.4	F	51477267	51478220	318	+
536	400	-	-	CM000020.4	F	51489123	51490061	313	+
537	401	-	-	CM000020.4	F	51497790	51498728	313	-
538	402	-	-	CM000020.4	F	51507263	51508219	319	-
539	403	-	-	CM000020.4	F	51530391	51531329	313	-
540	404	-	-	CM000020.4	F	51556268	51557209	314	+
541	405	-	-	CM000020.4	F	51583899	51584840	314	+
542	406	-	-	CM000020.4	F	52994381	52995322	314	+
543	407	-	-	CM000020.4	F	57966043	57966972	310	+
544	408	-	-	CM000020.4	F	57973172	57974203	344	-
545	-	-	137	CM000021.4	P	23173458	23174102	215	+
546	-	-	138	CM000021.4	P	23180905	23181512	202	+
547	409	-	-	CM000021.4	F	23195923	23196873	317	+
548	410	-	-	CM000021.4	F	23201140	23202078	313	+
549	411	-	-	CM000021.4	F	26404600	26405631	344	-
550	-	-	139	CM000021.4	P	26415169	26416171	334	-
551	412	-	-	CM000021.4	F	26464357	26465310	318	-
552	413	-	-	CM000021.4	F	26489318	26490280	321	-
553	414	-	-	CM000021.4	F	26502196	26503140	315	+
554	415	-	-	CM000021.4	F	26520448	26521407	320	+
555	416	-	-	CM000021.4	F	26567146	26568099	318	+
556	-	-	140	CM000021.4	P	26595896	26596704	269	-
557	417	-	-	CM000021.4	F	26623457	26624407	317	+
558	418	-	-	CM000021.4	F	26643175	26644119	315	+
559	419	-	-	CM000021.4	F	26666040	26666993	318	-
560	-	-	141	CM000021.4	P	26705672	26706604	311	+
561	420	-	-	CM000021.4	F	26760361	26761335	325	+
562	421	-	-	CM000021.4	F	26790982	26791938	319	+
563	422	-	-	CM000021.4	F	26806997	26807950	318	+
564	423	-	-	CM000021.4	F	26828611	26829573	321	-
565	424	-	-	CM000021.4	F	26841443	26842405	321	-
566	425	-	-	CM000021.4	F	26863707	26864678	324	-
567	426	-	-	CM000021.4	F	26872353	26873297	315	-
568	427	-	-	CM000021.4	F	26889093	26890037	315	+
569	-	-	142	CM000021.4	P	26903016	26903922	302	+
570	428	-	-	CM000021.4	F	26921993	26922937	315	-
571	429	-	-	CM000021.4	F	26938960	26939937	326	-
572	-	-	143	CM000021.4	P	26971537	26971875	113	-
573	-	-	144	CM000021.4	P	26985808	26986017	70	-
574	430	-	-	CM000021.4	F	26989021	26990007	329	-
575	431	-	-	CM000021.4	F	27006944	27007888	315	+
576	432	-	-	CM000021.4	F	27016197	27017156	320	+
577	433	-	-	CM000021.4	F	27022439	27023404	322	-
578	434	-	-	CM000021.4	F	27048965	27049921	319	+
579	435	-	-	CM000021.4	F	27061417	27062370	318	-
580	436	-	-	CM000021.4	F	27075245	27076195	317	+
581	437	-	-	CM000021.4	F	27083057	27084040	328	+
582	438	-	-	CM000021.4	F	27088886	27089821	312	-
583	439	-	-	CM000021.4	F	27104367	27105305	313	+
584	440	-	-	CM000021.4	F	27119982	27120923	314	-
585	441	-	-	CM000021.4	F	27129102	27130061	320	-
586	442	-	-	CM000021.4	F	27141535	27142476	314	-
587	443	-	-	CM000021.4	F	27162992	27163945	318	-
588	-	-	145	CM000021.4	P	27172299	27172985	229	-
589	444	-	-	CM000021.4	F	27202050	27203012	321	+
590	445	-	-	CM000021.4	F	27215556	27216497	314	+
591	446	-	-	CM000021.4	F	27226206	27227105	300	+
592	-	-	146	CM000021.4	P	27233387	27233835	149	+
593	-	-	147	CM000021.4	P	27234137	27234546	136	+
594	-	-	148	CM000021.4	P	27253147	27253537	130	+
595	-	-	149	CM000021.4	P	27253775	27254218	148	+
596	447	-	-	CM000021.4	F	27260820	27261758	313	+
597	448	-	-	CM000021.4	F	27273411	27274349	313	+
598	-	-	150	CM000021.4	P	27280529	27281227	233	+
599	449	-	-	CM000021.4	F	27288794	27289729	312	+
600	450	-	-	CM000021.4	F	27305791	27306729	313	-
601	451	-	-	CM000021.4	F	27318025	27318966	314	+
602	452	-	-	CM000021.4	F	27323930	27324889	320	-
603	453	-	-	CM000021.4	F	27336721	27337578	286	+
604	454	-	-	CM000021.4	F	27342066	27343001	312	+
605	-	-	151	CM000021.4	P	27355533	27356457	308	+
606	-	-	152	CM000021.4	P	27363703	27364557	285	+
607	455	-	-	CM000021.4	F	27379648	27380595	316	-
608	456	-	-	CM000021.4	F	27394372	27395328	319	-
609	-	-	153	CM000021.4	P	27401331	27402221	297	-
610	457	-	-	CM000021.4	F	27417115	27418050	312	+
611	458	-	-	CM000021.4	F	27431891	27432841	317	+
612	459	-	-	CM000021.4	F	27441888	27442835	316	+
613	460	-	-	CM000021.4	F	27454696	27455640	315	-
614	461	-	-	CM000021.4	F	27464475	27465419	315	-
615	462	-	-	CM000021.4	F	27475323	27476267	315	-
616	463	-	-	CM000021.4	F	27489101	27490051	317	+
617	-	-	154	CM000021.4	P	27505314	27505805	164	+
618	464	-	-	CM000021.4	F	27509335	27510294	320	-
619	465	-	-	CM000021.4	F	27520148	27521137	330	-
620	466	-	-	CM000021.4	F	27535089	27536048	320	+
621	467	-	-	CM000021.4	F	27540390	27541364	325	-
622	-	-	155	CM000021.4	P	27556626	27557417	264	-
623	-	-	156	CM000021.4	P	27578393	27579013	207	+
624	-	-	157	CM000021.4	P	27584322	27585088	255	-
625	468	-	-	CM000021.4	F	27601448	27602389	314	-
626	469	-	-	CM000021.4	F	27608562	27609512	317	-
627	470	-	-	CM000021.4	F	27617462	27618409	316	-
628	471	-	-	CM000021.4	F	27640044	27641012	323	-
629	472	-	-	CM000021.4	F	27653994	27654950	319	+
630	-	-	158	CM000021.4	P	27659378	27660288	303	-
631	473	-	-	CM000021.4	F	27677591	27678544	318	-
632	-	-	159	CM000021.4	P	27695066	27695920	285	+
633	474	-	-	CM000021.4	F	27702210	27703154	315	-
634	475	-	-	CM000021.4	F	27718423	27719373	317	+
635	476	-	-	CM000021.4	F	27731363	27732313	317	+
636	477	-	-	CM000021.4	F	27749622	27750572	317	+
637	478	-	-	CM000021.4	F	27757167	27758120	318	-
638	-	-	160	CM000021.4	P	27765312	27766196	295	+
639	479	-	-	CM000021.4	F	27773262	27774215	318	-
640	480	-	-	CM000021.4	F	27786684	27787622	313	-
641	-	-	161	CM000021.4	P	27794449	27794922	158	-
642	481	-	-	CM000021.4	F	27799047	27799988	314	+
643	-	-	162	CM000021.4	P	27808298	27809071	258	-
644	-	-	163	CM000021.4	P	27815608	27816138	177	-
645	-	-	164	CM000021.4	P	27816486	27816659	58	-
646	-	-	165	CM000021.4	P	27836846	27837658	271	-
647	482	-	-	CM000021.4	F	27849654	27850637	328	-
648	483	-	-	CM000021.4	F	27862159	27863130	324	-
649	-	-	166	CM000021.4	P	27882042	27882683	214	-
650	-	-	167	CM000021.4	P	27893305	27894108	268	+
651	484	-	-	CM000021.4	F	27945208	27946143	312	-
652	485	-	-	CM000021.4	F	27958753	27959688	312	-
653	-	-	168	CM000021.4	P	27963894	27964890	332	-
654	486	-	-	CM000021.4	F	27971295	27972227	311	-
655	487	-	-	CM000021.4	F	27979240	27980178	313	-
656	488	-	-	CM000021.4	F	27998519	27999457	313	+
657	489	-	-	CM000021.4	F	28005200	28006153	318	+
658	-	-	169	CM000021.4	P	28012455	28013270	272	-
659	490	-	-	CM000021.4	F	28033132	28034091	320	+
660	491	-	-	CM000021.4	F	28042482	28043435	318	+
661	492	-	-	CM000021.4	F	28051710	28052645	312	+
662	493	-	-	CM000021.4	F	28064177	28065130	318	+
663	494	-	-	CM000021.4	F	28079479	28080426	316	+
664	495	-	-	CM000021.4	F	28086146	28087099	318	+
665	496	-	-	CM000021.4	F	28095806	28096750	315	-
666	497	-	-	CM000021.4	F	28106302	28107246	315	-
667	-	-	170	CM000021.4	P	28124381	28125067	229	+
668	498	-	-	CM000021.4	F	28147399	28148355	319	+
669	499	-	-	CM000021.4	F	28160611	28161552	314	+
670	500	-	-	CM000021.4	F	28174288	28175259	324	+
671	501	-	-	CM000021.4	F	28180586	28181542	319	+
672	502	-	-	CM000021.4	F	28202746	28203765	340	+
673	503	-	-	CM000021.4	F	28237134	28238090	319	-
674	504	-	-	CM000021.4	F	28250659	28251615	319	-
675	505	-	-	CM000021.4	F	28263789	28264736	316	+
676	-	-	171	CM000021.4	P	28275073	28276013	313	+
677	506	-	-	CM000021.4	F	28292292	28293236	315	+
678	507	-	-	CM000021.4	F	28304483	28305421	313	-
679	-	-	172	CM000021.4	P	28318821	28319686	288	-
680	508	-	-	CM000021.4	F	28333178	28334119	314	-
681	-	-	173	CM000021.4	P	28347062	28347976	305	+
682	509	-	-	CM000021.4	F	28353575	28354525	317	-
683	510	-	-	CM000021.4	F	28363547	28364527	327	+
684	-	-	174	CM000021.4	P	28401769	28402724	318	+
685	511	-	-	CM000021.4	F	28493430	28494371	314	+
686	512	-	-	CM000021.4	F	28505261	28506208	316	+
687	513	-	-	CM000021.4	F	28518770	28519720	317	+
688	514	-	-	CM000021.4	F	28533947	28534924	326	+
689	515	-	-	CM000021.4	F	28546013	28546990	326	+
690	516	-	-	CM000021.4	F	28557194	28558129	312	-
691	517	-	-	CM000021.4	F	28577091	28578071	327	+
692	518	-	-	CM000021.4	F	28585073	28586065	331	+
693	519	-	-	CM000021.4	F	28605015	28605986	324	+
694	520	-	-	CM000021.4	F	28626687	28627652	322	+
695	521	-	-	CM000021.4	F	28639329	28640294	322	+
696	-	-	175	CM000021.4	P	28653237	28654124	296	+
697	522	-	-	CM000021.4	F	28664013	28664972	320	+
698	523	-	-	CM000021.4	F	28674229	28675188	320	+
699	524	-	-	CM000021.4	F	28683577	28684536	320	+
700	525	-	-	CM000021.4	F	28711328	28712317	330	-
701	526	-	-	CM000021.4	F	28724339	28725298	320	+
702	527	-	-	CM000021.4	F	28742879	28743841	321	+
703	528	-	-	CM000021.4	F	28754434	28755405	324	+
704	-	-	176	CM000021.4	P	28776162	28776809	216	+
705	-	-	177	CM000021.4	P	28784609	28785601	331	+
706	529	-	-	CM000021.4	F	28790880	28791821	314	-
707	530	-	-	CM000021.4	F	28803159	28804097	313	-
708	531	-	-	CM000021.4	F	28813554	28814507	318	-
709	532	-	-	CM000021.4	F	28824054	28824995	314	-
710	533	-	-	CM000021.4	F	28830755	28831690	312	-
711	534	-	-	CM000021.4	F	28836484	28837428	315	+
712	535	-	-	CM000021.4	F	28844066	28845001	312	+
713	536	-	-	CM000021.4	F	28856940	28857881	314	+
714	537	-	-	CM000021.4	F	28874356	28875297	314	+
715	-	-	178	CM000021.4	P	28881989	28882919	310	-
716	-	-	179	CM000021.4	P	28900804	28901748	315	+
717	538	-	-	CM000021.4	F	28919079	28920023	315	+
718	-	-	180	CM000021.4	P	28952138	28953097	320	+
719	539	-	-	CM000021.4	F	28962415	28963362	316	+
720	540	-	-	CM000021.4	F	28986693	28987634	314	+
721	-	-	181	CM000021.4	P	28995886	28996572	229	-
722	541	-	-	CM000021.4	F	29010305	29011264	320	-
723	542	-	-	CM000021.4	F	29017183	29018124	314	-
724	543	-	-	CM000021.4	F	29039569	29040513	315	-
725	544	-	-	CM000021.4	F	29055554	29056498	315	-
726	545	-	-	CM000021.4	F	29068196	29069149	318	-
727	546	-	-	CM000021.4	F	29094383	29095348	322	+
728	547	-	-	CM000021.4	F	29124366	29125313	316	-
729	548	-	-	CM000021.4	F	29132903	29133928	342	-
730	-	-	182	CM000021.4	P	29147727	29148598	290	+
731	549	-	-	CM000021.4	F	29162088	29163053	322	+
732	-	-	183	CM000021.4	P	29180981	29181934	318	+
733	-	-	184	CM000021.4	P	29199635	29200535	300	-
734	550	-	-	CM000021.4	F	29207019	29207987	323	-
735	551	-	-	CM000021.4	F	29238354	29239316	321	+
736	552	-	-	CM000021.4	F	29782884	29783807	308	+
737	553	-	-	CM000021.4	F	29793862	29794812	317	+
738	554	-	-	CM000021.4	F	29802668	29803618	317	+
739	555	-	-	CM000021.4	F	29823544	29824476	311	+
740	556	-	-	CM000021.4	F	29833733	29834665	311	-
741	557	-	-	CM000021.4	F	29854460	29855383	308	-
742	558	-	-	CM000021.4	F	29893360	29894316	319	-
743	559	-	-	CM000021.4	F	29914273	29915217	315	-
744	560	-	-	CM000021.4	F	29925295	29926278	328	-
745	-	-	185	CM000021.4	P	29953607	29954491	295	-
746	-	-	186	CM000021.4	P	30006774	30007613	280	+
747	561	-	-	CM000021.4	F	30070980	30071933	318	+
748	562	-	-	CM000021.4	F	30087436	30088389	318	+
749	-	-	187	CM000021.4	P	30108275	30109024	250	+
750	-	-	188	CM000021.4	P	30119174	30120130	319	+
751	-	-	189	CM000021.4	P	30122377	30123315	313	-
752	563	-	-	CM000021.4	F	30144145	30145089	315	+
753	564	-	-	CM000021.4	F	30185802	30186746	315	+
754	-	-	190	CM000021.4	P	30191269	30192126	286	-
755	-	-	191	CM000021.4	P	30220807	30221636	276	-
756	565	-	-	CM000021.4	F	30929553	30930491	313	+
757	566	-	-	CM000021.4	F	30938439	30939377	313	+
758	567	-	-	CM000021.4	F	30948427	30949395	323	-
759	568	-	-	CM000021.4	F	30965027	30965992	322	+
760	569	-	-	CM000021.4	F	30974280	30975224	315	-
761	570	-	-	CM000021.4	F	30995630	30996580	317	+
762	571	-	-	CM000021.4	F	31030493	31031437	315	-
763	572	-	-	CM000021.4	F	31042301	31043263	321	-
764	573	-	-	CM000021.4	F	31061514	31062458	315	-
765	-	-	192	CM000021.4	P	48767945	48768523	193	+
766	-	-	193	CM000023.4	P	50761763	50762236	158	+
767	574	-	-	CM000025.4	F	50478863	50479801	313	-
768	575	-	-	CM000025.4	F	50485611	50486549	313	-
769	576	-	-	CM000025.4	F	50544170	50545120	317	+
770	577	-	-	CM000025.4	F	50553526	50554476	317	+
771	-	-	194	CM000025.4	P	50571273	50572197	308	+
772	578	-	-	CM000025.4	F	50593966	50594916	317	+
773	579	-	-	CM000025.4	F	50610288	50611238	317	+
774	580	-	-	CM000025.4	F	50621813	50622763	317	+
775	-	-	195	CM000025.4	P	50631402	50632210	269	+
776	581	-	-	CM000025.4	F	50648577	50649527	317	+
777	582	-	-	CM000025.4	F	50661675	50662643	323	+
778	583	-	-	CM000025.4	F	50671920	50672870	317	+
779	584	-	-	CM000025.4	F	50694682	50695632	317	+
780	-	-	196	CM000025.4	P	50704018	50704969	317	+
781	585	-	-	CM000025.4	F	50722493	50723443	317	+
782	-	-	197	CM000025.4	P	50741036	50741875	280	+
783	-	-	198	CM000027.5	P	30859442	30859978	179	+
784	-	-	199	CM000027.5	P	39739967	39740917	317	-
785	-	-	200	CM000027.5	P	39772038	39772982	315	-
786	-	-	201	CM000027.5	P	39798782	39799072	97	-
787	586	-	-	CM000027.5	F	39929985	39930914	310	-
788	587	-	-	CM000027.5	F	39963989	39964900	304	-
789	-	-	202	CM000027.5	P	39995132	39995968	279	-
790	-	-	203	CM000027.5	P	40043118	40043974	285	-
791	588	-	-	CM000027.5	F	40049870	40050805	312	-
792	589	-	-	CM000027.5	F	40088649	40089566	306	-
793	-	-	204	CM000027.5	P	40177444	40178397	318	+
794	590	-	-	CM000027.5	F	40182344	40183282	313	+
795	-	-	205	CM000027.5	P	40197506	40198278	257	-
796	591	-	-	CM000027.5	F	40215499	40216434	312	+
797	592	-	-	CM000027.5	F	40230027	40230962	312	+
798	593	-	-	CM000027.5	F	40257182	40258138	319	+
799	594	-	-	CM000027.5	F	40269352	40270299	316	+
800	595	-	-	CM000027.5	F	40281887	40282822	312	+
801	596	-	-	CM000027.5	F	40300030	40300953	308	+
802	-	-	206	CM000027.5	P	40315472	40316394	307	+
803	597	-	-	CM000027.5	F	40329314	40330252	313	+
804	-	-	207	CM000027.5	P	40351621	40352385	255	+
805	598	-	-	CM000027.5	F	40383096	40384100	335	+
806	599	-	-	CM000027.5	F	45912824	45913765	314	+
807	600	-	-	CM000027.5	F	45939385	45940326	314	+
808	601	-	-	CM000027.5	F	45952221	45953183	321	-
809	602	-	-	CM000027.5	F	45965190	45966125	312	+
810	603	-	-	CM000027.5	F	45978078	45979019	314	+
811	604	-	-	CM000027.5	F	45990519	45991457	313	+
812	-	-	208	CM000027.5	P	46051663	46052485	274	+
813	605	-	-	CM000027.5	F	46072587	46073549	321	-
814	606	-	-	CM000027.5	F	46085161	46086108	316	+
815	607	-	-	CM000027.5	F	46137192	46138139	316	+
816	608	-	-	CM000027.5	F	46157297	46158244	316	+
817	609	-	-	CM000027.5	F	46166740	46167675	312	-
818	610	-	-	CM000027.5	F	46180748	46181686	313	+
819	-	-	209	CM000027.5	P	46192889	46193533	215	+
820	611	-	-	CM000027.5	F	46210888	46211826	313	+
821	612	-	-	CM000027.5	F	46219635	46220579	315	-
822	613	-	-	CM000027.5	F	46238715	46239653	313	+
823	614	-	-	CM000027.5	F	46254379	46255353	325	+
824	-	-	210	CM000027.5	P	46259225	46259569	115	+
825	615	-	-	CM000027.5	F	46270392	46271369	326	+
826	616	-	-	CM000028.4	F	2496339	2497265	309	-
827	617	-	-	CM000028.4	F	2516991	2517944	318	+
828	618	-	-	CM000028.4	F	2531072	2532025	318	+
829	-	-	211	CM000028.4	P	2567038	2567760	241	-
830	619	-	-	CM000028.4	F	2620272	2621228	319	-
831	620	-	-	CM000028.4	F	41047176	41048111	312	-
832	621	-	-	CM000028.4	F	41064292	41065227	312	+
833	622	-	-	CM000028.4	F	41088857	41089813	319	-
834	623	-	-	CM000028.4	F	41127070	41128002	311	-
835	-	-	212	CM000029.4	P	40841106	40841480	125	+
836	-	-	213	CM000029.4	P	40849956	40850889	311	-
837	624	-	-	CM000030.4	F	34466	35440	325	+
838	-	-	214	CM000030.4	P	47907	48832	308	+
839	-	-	215	CM000030.4	P	72483	72835	117	+
840	-	-	216	CM000030.4	P	73027	73611	195	+
841	-	-	217	CM000030.4	P	90344	91187	281	+
842	-	-	218	CM000030.4	P	108218	108490	91	+
843	-	-	219	CM000030.4	P	108715	108979	88	+
844	-	-	220	CM000030.4	P	109101	109594	164	+
845	625	-	-	CM000030.4	F	125972	126910	313	+
846	-	-	221	CM000030.4	P	139155	140088	311	+
847	626	-	-	CM000030.4	F	174695	175633	313	+
848	-	-	222	CM000030.4	P	233995	234902	302	-
849	-	-	223	CM000030.4	P	260885	261797	304	-
850	627	-	-	CM000030.4	F	267279	268217	313	-
851	628	-	-	CM000030.4	F	278403	279341	313	-
852	629	-	-	CM000030.4	F	421204	422163	320	+
853	630	-	-	CM000030.4	F	440241	441191	317	+
854	631	-	-	CM000030.4	F	458558	459529	324	+
855	632	-	-	CM000030.4	F	474844	475779	312	+
856	633	-	-	CM000030.4	F	495909	496844	312	-
857	-	-	224	CM000030.4	P	512031	512810	260	-
858	634	-	-	CM000030.4	F	526687	527628	314	-
859	-	-	225	CM000030.4	P	542343	543267	308	-
860	635	-	-	CM000030.4	F	582308	583246	313	+
861	-	-	226	CM000030.4	P	619114	620006	297	-
862	636	-	-	CM000030.4	F	636337	637263	309	-
863	-	-	227	CM000030.4	P	655979	656871	297	-
864	637	-	-	CM000030.4	F	673995	674936	314	-
865	638	-	-	CM000030.4	F	714964	715935	324	-
866	639	-	-	CM000030.4	F	742294	743235	314	-
867	640	-	-	CM000031.4	F	8591	9517	309	+
868	-	-	228	CM000033.4	P	5259270	5260188	306	+
869	641	-	-	CM000033.4	F	5273234	5274154	307	+
870	642	-	-	CM000033.4	F	5288704	5289627	308	+
871	643	-	-	CM000033.4	F	5318153	5319133	327	+
872	644	-	-	CM000033.4	F	5327674	5328603	310	+
873	645	-	-	CM000033.4	F	5363982	5364911	310	+
874	646	-	-	CM000033.4	F	5382127	5383056	310	+
875	647	-	-	CM000033.4	F	5392413	5393342	310	+
876	648	-	-	CM000033.4	F	5411053	5411982	310	+
877	649	-	-	CM000033.4	F	5450856	5451785	310	+
878	650	-	-	CM000033.4	F	5467602	5468531	310	+
879	651	-	-	CM000033.4	F	5498246	5499214	323	+
880	652	-	-	CM000035.4	F	24934284	24935225	314	-
881	653	-	-	CM000035.4	F	24963569	24964507	313	+
882	-	-	229	CM000035.4	P	24983309	24983893	195	+
883	654	-	-	CM000035.4	F	25003312	25004241	310	+
884	-	-	230	CM000035.4	P	25039346	25039729	128	+
885	655	-	-	CM000035.4	F	25051832	25052809	326	+
886	656	-	-	CM000035.4	F	25072862	25073836	325	-
887	-	-	231	CM000035.4	P	25094526	25095383	286	+
888	-	-	232	CM000035.4	P	25430655	25431377	241	-
889	657	-	-	CM000035.4	F	25889993	25890937	315	-
890	658	-	-	CM000035.4	F	25927210	25928151	314	-
891	-	-	233	CM000035.4	P	25946591	25947343	251	+
892	659	-	-	CM000035.4	F	25954903	25955868	322	+
893	660	-	-	CM000035.4	F	25994833	25995771	313	+
894	-	-	234	CM000035.4	P	26018390	26019320	310	+
895	661	-	-	CM000038.4	F	22549117	22550040	308	-
896	662	-	-	CM000038.4	F	22608002	22608961	320	+
897	-	-	235	CM000038.4	P	22659266	22660159	298	-
898	663	-	-	CM000038.4	F	22667250	22668185	312	-
899	-	-	236	CM000038.4	P	22687646	22688096	150	+
900	664	-	-	CM000038.4	F	22723328	22724260	311	+
901	665	-	-	CM000038.4	F	22973779	22974723	315	+
902	666	-	-	CM000038.4	F	22983425	22984369	315	+
903	667	-	-	CM000038.4	F	22997346	22998299	318	+
904	668	-	-	CM000038.4	F	23008889	23009839	317	+
905	669	-	-	CM000038.4	F	23019188	23020147	320	-
906	670	-	-	CM000038.4	F	23032015	23032965	317	+
907	671	-	-	CM000038.4	F	23043709	23044665	319	+
908	672	-	-	CM000038.4	F	23048967	23050043	359	+
909	673	-	-	CM000038.4	F	23055735	23056682	316	+
910	674	-	-	CM000038.4	F	23065822	23066787	322	+
911	675	-	-	CM000038.4	F	23144871	23145812	314	-
912	676	-	-	CM000038.4	F	23168798	23169739	314	+
913	677	-	-	CM000038.4	F	23180677	23181633	319	+
914	-	-	237	CM000038.4	P	23190607	23191578	324	+
915	-	-	238	CM000038.4	P	23200538	23201451	304	-
916	678	-	-	CM000038.4	F	23227803	23228744	314	-
917	679	-	-	CM000038.4	F	23248726	23249670	315	+
918	680	-	-	CM000038.4	F	23261366	23262310	315	+
919	681	-	-	CM000038.4	F	23279305	23280252	316	+
920	-	-	239	CM000039.4	P	30060471	30060807	112	-
921	-	-	240	CM000039.4	P	39365592	39366535	314	+
922	-	-	241	CM000039.4	P	40094112	40094912	267	+
923	-	-	242	CM000039.4	P	61153967	61154227	87	+
924	-	-	243	CM000039.4	P	88467495	88468240	248	+
925	-	-	244	CM000039.4	P	88483802	88484350	183	-
926	-	-	245	CM000039.4	P	88597156	88597470	105	-
927	-	-	246	CM000039.4	P	88622702	88623618	305	-
928	682	-	-	CM000039.4	F	88704788	88705711	308	-
929	-	-	247	CM000039.4	P	88736454	88737233	260	+
930	-	-	248	CM000039.4	P	88813569	88814493	308	+
931	-	-	249	CM000039.4	P	88826647	88827550	301	+
932	-	-	250	CM000039.4	P	88890161	88890889	243	+
933	683	-	-	CM000039.4	F	107602708	107603646	313	-
934	-	-	251	CM000039.4	P	107642324	107643197	291	-
935	684	-	-	CM000039.4	F	107663332	107664294	321	+

## Sheet: 3.ROS_Cfam_1.0.OR
Gene #	Functional gene #	Truncated gene #	Pseudogene #	Chromosome / contig	Functional / truncated / pseudo	Initiatial position	Terminal position	Length (aa)	Coding direction
1	-	-	1	CM025100.1	P	101859093	101859638	182	-
2	-	-	2	CM025100.1	P	101901793	101902725	311	+
3	1	-	-	CM025100.1	F	101912997	101913935	313	+
4	2	-	-	CM025100.1	F	101929595	101930539	315	+
5	3	-	-	CM025100.1	F	101938717	101939691	325	-
6	4	-	-	CM025100.1	F	101955303	101956241	313	-
7	5	-	-	CM025100.1	F	101966491	101967480	330	-
8	-	-	3	CM025100.1	P	101982333	101983211	293	-
9	-	-	4	CM025101.1	P	57984010	57984949	313	+
10	-	-	5	CM025101.1	P	57991245	57991973	243	-
11	6	-	-	CM025101.1	F	58041934	58042878	315	+
12	7	-	-	CM025101.1	F	58158788	58159726	313	-
13	8	-	-	CM025102.1	F	31228056	31228997	314	-
14	9	-	-	CM025102.1	F	31257342	31258280	313	-
15	10	-	-	CM025102.1	F	31281368	31282306	313	-
16	11	-	-	CM025102.1	F	31323418	31324389	324	+
17	12	-	-	CM025102.1	F	31343666	31344604	313	+
18	13	-	-	CM025102.1	F	31368097	31369059	321	+
19	-	-	6	CM025102.1	P	31384925	31385821	299	+
20	14	-	-	CM025102.1	F	31416824	31417759	312	-
21	15	-	-	CM025102.1	F	31445008	31445946	313	-
22	-	-	7	CM025102.1	P	31465275	31466214	313	-
23	-	-	8	CM025102.1	P	31488910	31489668	253	-
24	-	-	9	CM025102.1	P	31527394	31528044	217	-
25	16	-	-	CM025102.1	F	31533610	31534551	314	-
26	-	-	10	CM025102.1	P	31543478	31544408	310	-
27	-	-	11	CM025102.1	P	31555497	31556270	258	+
28	-	-	12	CM025102.1	P	31570363	31571259	299	+
29	-	-	13	CM025102.1	P	31590160	31590882	241	+
30	17	-	-	CM025102.1	F	31614100	31615038	313	+
31	-	-	14	CM025102.1	P	31773848	31774704	285	-
32	-	-	15	CM025102.1	P	31785654	31786534	293	-
33	-	-	16	CM025104.1	P	22620	23027	136	-
34	18	-	-	CM025104.1	F	9766391	9767320	310	-
35	19	-	-	CM025104.1	F	9781555	9782484	310	+
36	20	-	-	CM025104.1	F	9811506	9812441	312	+
37	21	-	-	CM025104.1	F	9846030	9846965	312	+
38	22	-	-	CM025104.1	F	9874260	9875207	316	+
39	23	-	-	CM025104.1	F	9890582	9891511	310	+
40	-	-	17	CM025104.1	P	9914987	9915889	301	-
41	24	-	-	CM025104.1	F	9935759	9936784	342	+
42	25	-	-	CM025104.1	F	9946098	9947030	311	+
43	-	-	18	CM025104.1	P	9961651	9962533	294	+
44	26	-	-	CM025104.1	F	9977294	9978226	311	+
45	27	-	-	CM025104.1	F	9997190	9998122	311	+
46	28	-	-	CM025104.1	F	10011873	10012805	311	+
47	29	-	-	CM025104.1	F	10031545	10032477	311	+
48	30	-	-	CM025104.1	F	10050096	10051028	311	+
49	31	-	-	CM025104.1	F	10074458	10075390	311	+
50	32	-	-	CM025104.1	F	10090108	10091040	311	+
51	33	-	-	CM025104.1	F	10098604	10099539	312	+
52	-	-	19	CM025104.1	P	10110200	10110970	257	+
53	-	-	20	CM025104.1	P	10122795	10123720	308	+
54	34	-	-	CM025104.1	F	10133849	10134775	309	+
55	35	-	-	CM025104.1	F	10151722	10152663	314	-
56	-	-	21	CM025104.1	P	10179061	10179993	311	-
57	36	-	-	CM025104.1	F	10187374	10188309	312	-
58	37	-	-	CM025104.1	F	10201008	10201943	312	-
59	38	-	-	CM025104.1	F	10209286	10210245	320	-
60	39	-	-	CM025104.1	F	10246670	10247611	314	-
61	40	-	-	CM025104.1	F	10255036	10255971	312	-
62	41	-	-	CM025104.1	F	10277386	10278321	312	-
63	42	-	-	CM025104.1	F	10323260	10324192	311	+
64	43	-	-	CM025104.1	F	10334236	10335171	312	+
65	44	-	-	CM025104.1	F	10364153	10365085	311	-
66	45	-	-	CM025104.1	F	10374623	10375555	311	-
67	-	-	22	CM025104.1	P	10389534	10390465	310	+
68	46	-	-	CM025104.1	F	10400047	10400982	312	-
69	47	-	-	CM025104.1	F	10418387	10419322	312	+
70	48	-	-	CM025104.1	F	10428898	10429833	312	-
71	49	-	-	CM025104.1	F	10444307	10445242	312	+
72	50	-	-	CM025104.1	F	10458684	10459646	321	+
73	51	-	-	CM025104.1	F	10475517	10476449	311	-
74	52	-	-	CM025104.1	F	10489936	10490862	309	+
75	53	-	-	CM025104.1	F	10495796	10496740	315	-
76	54	-	-	CM025104.1	F	10536941	10537876	312	+
77	55	-	-	CM025104.1	F	10546455	10547402	316	+
78	56	-	-	CM025104.1	F	10565031	10565978	316	+
79	57	-	-	CM025104.1	F	10582443	10583390	316	-
80	58	-	-	CM025104.1	F	10599799	10600740	314	+
81	59	-	-	CM025104.1	F	10647851	10648789	313	+
82	60	-	-	CM025105.1	F	9625935	9626894	320	+
83	61	-	-	CM025105.1	F	9903305	9904249	315	+
84	62	-	-	CM025105.1	F	12212098	12213075	326	+
85	63	-	-	CM025105.1	F	38060012	38060950	313	-
86	64	-	-	CM025105.1	F	38158981	38159919	313	-
87	-	-	23	CM025105.1	P	38320301	38321187	295	-
88	-	-	24	CM025105.1	P	40843400	40844337	312	+
89	-	-	25	CM025105.1	P	40854950	40855830	293	-
90	-	-	26	CM025105.1	P	40886335	40886976	214	+
91	-	-	27	CM025105.1	P	40894218	40895122	301	-
92	65	-	-	CM025105.1	F	41459647	41460600	318	-
93	-	-	28	CM025107.1	P	173850	174789	313	-
94	66	-	-	CM025107.1	F	380633	381505	291	-
95	67	-	-	CM025107.1	F	426350	427309	320	-
96	-	-	29	CM025107.1	P	434351	434827	159	-
97	68	-	-	CM025107.1	F	463124	464068	315	+
98	-	-	30	CM025107.1	P	492126	493016	297	+
99	69	-	-	CM025107.1	F	516958	517923	322	-
100	-	-	31	CM025107.1	P	612254	613118	288	-
101	70	-	-	CM025107.1	F	659047	660006	320	+
102	71	-	-	CM025107.1	F	695023	695982	320	+
103	72	-	-	CM025107.1	F	787231	788172	314	+
104	73	-	-	CM025107.1	F	845816	846754	313	-
105	-	-	32	CM025107.1	P	880755	881264	170	+
106	-	-	33	CM025107.1	P	909737	910357	207	-
107	-	-	34	CM025107.1	P	910687	910851	55	-
108	74	-	-	CM025107.1	F	3177411	3178340	310	+
109	75	-	-	CM025108.1	F	33625460	33626401	314	+
110	76	-	-	CM025108.1	F	33635849	33636793	315	+
111	77	-	-	CM025108.1	F	33647079	33648023	315	+
112	-	-	35	CM025108.1	P	47885893	47886869	325	-
113	-	-	36	CM025108.1	P	47896453	47897480	342	-
114	-	-	37	CM025108.1	P	47928651	47929538	296	-
115	78	-	-	CM025108.1	F	47955628	47956557	310	-
116	-	-	38	CM025108.1	P	47971849	47972757	303	-
117	79	-	-	CM025108.1	F	47993687	47994640	318	+
118	80	-	-	CM025108.1	F	48015891	48016853	321	+
119	81	-	-	CM025108.1	F	48027439	48028386	316	-
120	82	-	-	CM025108.1	F	48038480	48039427	316	-
121	83	-	-	CM025108.1	F	48060139	48061086	316	-
122	84	-	-	CM025108.1	F	48084815	48085762	316	+
123	-	-	39	CM025108.1	P	48123794	48124310	172	-
124	85	-	-	CM025108.1	F	48137714	48138658	315	+
125	86	-	-	CM025108.1	F	48143953	48144900	316	-
126	87	-	-	CM025108.1	F	48152920	48153861	314	-
127	-	-	40	CM025108.1	P	48161773	48162630	286	-
128	88	-	-	CM025108.1	F	60889752	60890702	317	-
129	89	-	-	CM025108.1	F	60901421	60902380	320	-
130	90	-	-	CM025108.1	F	60922261	60923190	310	-
131	-	-	41	CM025108.1	P	60938615	60938851	79	-
132	-	-	42	CM025108.1	P	60960560	60961492	311	-
133	91	-	-	CM025108.1	F	60977578	60978510	311	-
134	-	-	43	CM025108.1	P	61004154	61005076	307	-
135	92	-	-	CM025108.1	F	61034732	61035676	315	+
136	-	-	44	CM025108.1	P	61062625	61063589	321	+
137	-	-	45	CM025109.1	P	44192	44920	243	+
138	-	-	46	CM025109.1	P	57745	58672	309	+
139	-	-	47	CM025109.1	P	16204188	16205021	278	-
140	93	-	-	CM025109.1	F	16225766	16226704	313	-
141	-	-	48	CM025109.1	P	16239895	16240829	311	-
142	-	-	49	CM025109.1	P	16265409	16266286	292	-
143	94	-	-	CM025109.1	F	16287015	16287953	313	-
144	-	-	50	CM025109.1	P	16342414	16343387	324	+
145	-	-	51	CM025109.1	P	16375297	16376231	311	+
146	95	-	-	CM025109.1	F	16399335	16400273	313	+
147	96	-	-	CM025109.1	F	16433437	16434372	312	+
148	-	-	52	CM025109.1	P	16480712	16481632	307	-
149	-	-	53	CM025109.1	P	16512106	16513036	310	+
150	-	-	54	CM025109.1	P	16519243	16520052	270	-
151	97	-	-	CM025109.1	F	16525577	16526542	322	-
152	-	-	55	CM025109.1	P	16699880	16700800	307	+
153	-	-	56	CM025109.1	P	16712063	16712707	215	-
154	-	-	57	CM025109.1	P	16743315	16744203	296	+
155	-	-	58	CM025109.1	P	16750081	16751017	312	-
156	-	-	59	CM025109.1	P	16768570	16768944	125	-
157	-	-	60	CM025109.1	P	16769106	16769540	145	-
158	-	-	61	CM025109.1	P	16796052	16796352	100	+
159	98	-	-	CM025109.1	F	16869340	16870272	311	-
160	99	-	-	CM025109.1	F	16909479	16910414	312	+
161	-	-	62	CM025109.1	P	16922169	16923180	337	+
162	100	-	-	CM025109.1	F	16928606	16929544	313	+
163	-	-	63	CM025109.1	P	16948973	16949906	311	-
164	101	-	-	CM025109.1	F	17011654	17012565	304	-
165	102	-	-	CM025109.1	F	17026280	17027251	324	-
166	103	-	-	CM025109.1	F	17066692	17067627	312	-
167	-	-	64	CM025109.1	P	17123369	17124307	313	-
168	-	-	65	CM025109.1	P	17152551	17153307	252	-
169	-	-	66	CM025109.1	P	17158956	17159750	265	-
170	-	-	67	CM025110.1	P	263086	263509	141	-
171	104	-	-	CM025110.1	F	268921	269871	317	-
172	105	-	-	CM025110.1	F	302732	303679	316	-
173	106	-	-	CM025110.1	F	944668	945600	311	-
174	107	-	-	CM025110.1	F	2685683	2686621	313	-
175	108	-	-	CM025110.1	F	2841226	2842167	314	+
176	109	-	-	CM025110.1	F	53454321	53455301	327	-
177	110	-	-	CM025110.1	F	53464128	53465087	320	-
178	111	-	-	CM025110.1	F	53514517	53515476	320	-
179	112	-	-	CM025110.1	F	53532134	53533093	320	-
180	-	-	68	CM025110.1	P	53552855	53553430	192	-
181	113	-	-	CM025110.1	F	53555449	53556408	320	-
182	114	-	-	CM025110.1	F	53567733	53568692	320	-
183	-	-	69	CM025110.1	P	53576867	53577824	319	-
184	115	-	-	CM025110.1	F	53591278	53592231	318	-
185	116	-	-	CM025110.1	F	53597957	53598913	319	-
186	117	-	-	CM025110.1	F	53609536	53610480	315	+
187	118	-	-	CM025110.1	F	61602156	61603139	328	+
188	119	-	-	CM025110.1	F	61627707	61628663	319	-
189	120	-	-	CM025110.1	F	61643874	61644827	318	-
190	121	-	-	CM025110.1	F	61666363	61667322	320	+
191	122	-	-	CM025110.1	F	61694095	61695033	313	+
192	123	-	-	CM025110.1	F	61701056	61701997	314	-
193	124	-	-	CM025110.1	F	61710821	61711795	325	-
194	125	-	-	CM025110.1	F	61723046	61724002	319	-
195	126	-	-	CM025110.1	F	61762146	61763108	321	-
196	127	-	-	CM025110.1	F	61779116	61780054	313	+
197	128	-	-	CM025110.1	F	61812006	61812959	318	+
198	129	-	-	CM025110.1	F	61825329	61826273	315	+
199	130	-	-	CM025110.1	F	67164631	67165581	317	-
200	131	-	-	CM025113.1	F	903718	904644	309	+
201	132	-	-	CM025113.1	F	952849	953835	329	+
202	133	-	-	CM025113.1	F	1018208	1019062	285	+
203	134	-	-	CM025113.1	F	1061981	1062919	313	-
204	135	-	-	CM025113.1	F	1108279	1109214	312	-
205	136	-	-	CM025113.1	F	1140270	1141208	313	-
206	-	-	70	CM025113.1	P	1217092	1217502	137	+
207	137	-	-	CM025113.1	F	1222289	1223233	315	-
208	138	-	-	CM025113.1	F	1259302	1260240	313	-
209	139	-	-	CM025113.1	F	1293594	1294538	315	-
210	140	-	-	CM025113.1	F	1347309	1348280	324	+
211	-	-	71	CM025113.1	P	1383441	1384159	239	-
212	-	-	72	CM025113.1	P	1400388	1401125	246	-
213	-	-	73	CM025113.1	P	1433718	1434545	276	+
214	141	-	-	CM025113.1	F	1455529	1456464	312	-
215	142	-	-	CM025113.1	F	1569100	1570038	313	+
216	143	-	-	CM025113.1	F	1620551	1621519	323	+
217	144	-	-	CM025113.1	F	1681417	1682376	320	+
218	-	-	74	CM025113.1	P	1686180	1687005	275	+
219	145	-	-	CM025113.1	F	1718151	1719089	313	+
220	146	-	-	CM025113.1	F	1777545	1778492	316	+
221	147	-	-	CM025113.1	F	1799026	1799964	313	+
222	-	-	75	CM025113.1	P	1814759	1815668	303	+
223	148	-	-	CM025113.1	F	1830560	1831498	313	+
224	149	-	-	CM025113.1	F	1853903	1854841	313	+
225	150	-	-	CM025113.1	F	1872514	1873491	326	+
226	151	-	-	CM025113.1	F	1906976	1907968	331	-
227	152	-	-	CM025113.1	F	1954345	1955289	315	+
228	153	-	-	CM025113.1	F	2003463	2004401	313	+
229	154	-	-	CM025113.1	F	2082735	2083670	312	-
230	-	-	76	CM025113.1	P	2103481	2104380	300	+
231	-	-	77	CM025113.1	P	2116099	2117020	307	+
232	155	-	-	CM025113.1	F	2134040	2134987	316	+
233	156	-	-	CM025113.1	F	2156051	2156998	316	+
234	157	-	-	CM025113.1	F	2199491	2200453	321	+
235	158	-	-	CM025113.1	F	2216000	2216959	320	+
236	159	-	-	CM025113.1	F	2260075	2261037	321	+
237	160	-	-	CM025113.1	F	2327775	2328734	320	+
238	161	-	-	CM025113.1	F	2346746	2347702	319	+
239	162	-	-	CM025113.1	F	2383455	2384408	318	+
240	163	-	-	CM025113.1	F	2396267	2397241	325	+
241	164	-	-	CM025113.1	F	2428100	2429059	320	+
242	165	-	-	CM025113.1	F	2444949	2445911	321	-
243	-	-	78	CM025113.1	P	2469575	2470358	261	+
244	166	-	-	CM025113.1	F	2492280	2493242	321	-
245	167	-	-	CM025113.1	F	2512757	2513701	315	-
246	168	-	-	CM025113.1	F	2577111	2578058	316	+
247	169	-	-	CM025113.1	F	2598800	2599756	319	+
248	170	-	-	CM025113.1	F	2639480	2640424	315	+
249	171	-	-	CM025114.1	F	317508	318446	313	-
250	172	-	-	CM025114.1	F	339325	340272	316	-
251	173	-	-	CM025114.1	F	359614	360555	314	+
252	174	-	-	CM025114.1	F	381392	382339	316	+
253	-	-	79	CM025114.1	P	388822	389723	300	-
254	175	-	-	CM025114.1	F	17482683	17483606	308	-
255	176	-	-	CM025114.1	F	17505492	17506418	309	-
256	177	-	-	CM025114.1	F	17540926	17541873	316	+
257	-	-	80	CM025114.1	P	17554745	17555563	273	-
258	-	-	81	CM025114.1	P	17576574	17577368	265	+
259	178	-	-	CM025114.1	F	17592854	17593804	317	+
260	179	-	-	CM025114.1	F	17606617	17607564	316	-
261	-	-	82	CM025114.1	P	17619992	17620773	260	+
262	180	-	-	CM025114.1	F	17629605	17630534	310	-
263	181	-	-	CM025114.1	F	17653405	17654397	331	+
264	182	-	-	CM025114.1	F	17672427	17673395	323	+
265	183	-	-	CM025114.1	F	17687074	17688042	323	+
266	-	-	83	CM025114.1	P	17717216	17717992	259	+
267	184	-	-	CM025114.1	F	17731819	17732787	323	+
268	185	-	-	CM025114.1	F	17751965	17752906	314	+
269	186	-	-	CM025114.1	F	17768103	17769041	313	+
270	187	-	-	CM025114.1	F	17788734	17789669	312	+
271	188	-	-	CM025114.1	F	17813214	17814149	312	+
272	189	-	-	CM025114.1	F	17825705	17826640	312	+
273	-	-	84	CM025114.1	P	17840652	17841575	308	+
274	190	-	-	CM025114.1	F	17850391	17851383	331	+
275	191	-	-	CM025114.1	F	17856049	17856993	315	+
276	192	-	-	CM025114.1	F	17868244	17869188	315	-
277	193	-	-	CM025114.1	F	17882170	17883147	326	+
278	194	-	-	CM025114.1	F	18193333	18194328	332	-
279	195	-	-	CM025114.1	F	18901086	18902012	309	+
280	-	-	85	CM025114.1	P	18905857	18906786	310	-
281	-	-	86	CM025114.1	P	18978169	18979096	309	+
282	196	-	-	CM025114.1	F	18982917	18983864	316	-
283	197	-	-	CM025115.1	F	5556903	5557844	314	-
284	198	-	-	CM025115.1	F	5576742	5577683	314	-
285	199	-	-	CM025115.1	F	5590268	5591200	311	-
286	-	-	87	CM025115.1	P	5602511	5603360	283	-
287	200	-	-	CM025115.1	F	5615331	5616263	311	-
288	201	-	-	CM025115.1	F	5643855	5644784	310	-
289	202	-	-	CM025115.1	F	5649711	5650643	311	-
290	203	-	-	CM025115.1	F	5663476	5664408	311	-
291	204	-	-	CM025115.1	F	5680133	5681065	311	-
292	205	-	-	CM025115.1	F	5696040	5696972	311	-
293	206	-	-	CM025115.1	F	5737935	5738861	309	-
294	207	-	-	CM025115.1	F	5757034	5757975	314	-
295	208	-	-	CM025115.1	F	5772041	5772976	312	-
296	209	-	-	CM025115.1	F	5796003	5796956	318	-
297	210	-	-	CM025115.1	F	5820258	5821211	318	-
298	211	-	-	CM025115.1	F	5846045	5846998	318	-
299	-	-	88	CM025115.1	P	5853513	5853969	152	-
300	212	-	-	CM025115.1	F	5869833	5870786	318	-
301	213	-	-	CM025115.1	F	6041704	6042669	322	+
302	214	-	-	CM025115.1	F	6067740	6068681	314	+
303	-	-	89	CM025115.1	P	6075619	6076096	159	+
304	-	-	90	CM025115.1	P	6469757	6470689	311	+
305	215	-	-	CM025115.1	F	6478507	6479472	322	-
306	216	-	-	CM025115.1	F	6489350	6490291	314	+
307	217	-	-	CM025115.1	F	7187213	7188157	315	-
308	218	-	-	CM025115.1	F	7201027	7201971	315	-
309	219	-	-	CM025115.1	F	7215156	7216100	315	-
310	-	-	91	CM025115.1	P	7239760	7240651	297	-
311	220	-	-	CM025115.1	F	13522336	13523214	293	+
312	-	-	92	CM025115.1	P	15790918	15791797	293	-
313	-	-	93	CM025115.1	P	45258410	45259306	299	+
314	-	-	94	CM025116.1	P	58935395	58936276	294	+
315	-	-	95	CM025116.1	P	58972441	58973399	319	+
316	221	-	-	CM025116.1	F	58999636	59000595	320	+
317	-	-	96	CM025117.1	P	20198301	20198546	82	+
318	-	-	97	CM025117.1	P	25690284	25691222	313	+
319	222	-	-	CM025117.1	F	37675489	37676427	313	-
320	-	-	98	CM025117.1	P	37687061	37687357	99	-
321	223	-	-	CM025117.1	F	37690905	37691933	343	-
322	224	-	-	CM025117.1	F	37710055	37710984	310	+
323	225	-	-	CM025117.1	F	37738028	37738966	313	+
324	226	-	-	CM025117.1	F	37855089	37856024	312	-
325	227	-	-	CM025117.1	F	37865404	37866339	312	-
326	228	-	-	CM025117.1	F	37876151	37877086	312	-
327	229	-	-	CM025117.1	F	37890200	37891135	312	-
328	230	-	-	CM025117.1	F	37907108	37908043	312	-
329	231	-	-	CM025117.1	F	37915635	37916570	312	-
330	232	-	-	CM025117.1	F	37931132	37932091	320	-
331	233	-	-	CM025117.1	F	37952718	37953677	320	+
332	234	-	-	CM025117.1	F	37968258	37969196	313	+
333	235	-	-	CM025117.1	F	37996432	37997370	313	+
334	-	-	99	CM025117.1	P	38000913	38001827	305	+
335	-	-	100	CM025117.1	P	38035127	38036081	318	+
336	236	-	-	CM025117.1	F	38052989	38053927	313	+
337	237	-	-	CM025117.1	F	38081970	38082908	313	+
338	-	-	101	CM025117.1	P	38091363	38092278	305	+
339	238	-	-	CM025117.1	F	38124637	38125611	325	+
340	-	-	102	CM025117.1	P	38147225	38148182	319	+
341	239	-	-	CM025117.1	F	38164176	38165138	321	+
342	240	-	-	CM025117.1	F	38527159	38528109	317	+
343	241	-	-	CM025117.1	F	38552205	38553149	315	+
344	-	-	103	CM025117.1	P	38565714	38566513	266	+
345	242	-	-	CM025117.1	F	38585629	38586567	313	+
346	-	-	104	CM025117.1	P	38590922	38591614	231	-
347	-	-	105	CM025117.1	P	38603222	38604003	260	-
348	243	-	-	CM025117.1	F	38616597	38617535	313	-
349	-	-	106	CM025117.1	P	38622982	38623653	224	+
350	244	-	-	CM025117.1	F	38629175	38630119	315	-
351	-	-	107	CM025117.1	P	38657068	38657847	260	+
352	-	-	108	CM025117.1	P	38662591	38663445	285	+
353	-	-	109	CM025117.1	P	38677519	38678290	257	+
354	245	-	-	CM025117.1	F	38691704	38692642	313	+
355	246	-	-	CM025117.1	F	38711305	38712252	316	+
356	247	-	-	CM025117.1	F	38729295	38730239	315	+
357	248	-	-	CM025117.1	F	38744770	38745714	315	+
358	-	-	110	CM025117.1	P	38754394	38754822	143	+
359	249	-	-	CM025117.1	F	38773622	38774581	320	+
360	250	-	-	CM025117.1	F	38785739	38786683	315	+
361	251	-	-	CM025117.1	F	38802031	38802990	320	+
362	252	-	-	CM025117.1	F	38816601	38817539	313	+
363	253	-	-	CM025117.1	F	38826601	38827545	315	-
364	-	-	111	CM025117.1	P	38837430	38838366	312	-
365	254	-	-	CM025117.1	F	38893039	38893980	314	-
366	255	-	-	CM025117.1	F	38915226	38916170	315	+
367	-	-	112	CM025117.1	P	38928345	38929273	309	+
368	256	-	-	CM025117.1	F	38963125	38964078	318	-
369	257	-	-	CM025117.1	F	39004728	39005675	316	+
370	258	-	-	CM025117.1	F	39055533	39056492	320	+
371	259	-	-	CM025117.1	F	39698611	39699540	310	-
372	260	-	-	CM025117.1	F	39707149	39708078	310	-
373	261	-	-	CM025117.1	F	39719500	39720429	310	-
374	262	-	-	CM025117.1	F	39822447	39823397	317	+
375	-	-	113	CM025117.1	P	39838974	39839892	306	+
376	263	-	-	CM025117.1	F	39851224	39852168	315	+
377	264	-	-	CM025117.1	F	39864797	39865741	315	+
378	265	-	-	CM025117.1	F	39881653	39882594	314	+
379	266	-	-	CM025117.1	F	39907631	39908566	312	+
380	267	-	-	CM025117.1	F	39922166	39923104	313	+
381	268	-	-	CM025117.1	F	39924904	39925839	312	-
382	269	-	-	CM025117.1	F	39938484	39939401	306	-
383	270	-	-	CM025117.1	F	39956211	39957143	311	-
384	271	-	-	CM025117.1	F	39987061	39987978	306	-
385	272	-	-	CM025117.1	F	40007408	40008340	311	+
386	273	-	-	CM025117.1	F	40017489	40018424	312	-
387	274	-	-	CM025117.1	F	40030112	40031065	318	+
388	275	-	-	CM025117.1	F	40037209	40038147	313	+
389	276	-	-	CM025117.1	F	40052858	40053826	323	+
390	277	-	-	CM025117.1	F	40063146	40064093	316	+
391	278	-	-	CM025117.1	F	40067422	40068405	328	-
392	279	-	-	CM025117.1	F	40079638	40080573	312	+
393	280	-	-	CM025117.1	F	40093156	40094091	312	+
394	281	-	-	CM025117.1	F	40104279	40105247	323	+
395	282	-	-	CM025117.1	F	40116866	40117822	319	+
396	283	-	-	CM025117.1	F	40126679	40127614	312	+
397	284	-	-	CM025117.1	F	40135508	40136440	311	+
398	285	-	-	CM025117.1	F	40142494	40143426	311	+
399	286	-	-	CM025117.1	F	40148339	40149268	310	+
400	287	-	-	CM025117.1	F	40153813	40154769	319	-
401	288	-	-	CM025117.1	F	40175546	40176505	320	+
402	289	-	-	CM025117.1	F	40182572	40183513	314	-
403	290	-	-	CM025117.1	F	40193059	40194000	314	-
404	-	-	114	CM025117.1	P	40199616	40200464	283	-
405	291	-	-	CM025117.1	F	40204856	40205815	320	-
406	292	-	-	CM025117.1	F	40212370	40213332	321	-
407	293	-	-	CM025117.1	F	40221465	40222394	310	-
408	294	-	-	CM025117.1	F	40236557	40237516	320	-
409	295	-	-	CM025117.1	F	40243420	40244361	314	-
410	296	-	-	CM025117.1	F	40254700	40255638	313	+
411	297	-	-	CM025117.1	F	40263388	40264293	302	+
412	298	-	-	CM025117.1	F	40271998	40272939	314	-
413	299	-	-	CM025117.1	F	40281595	40282536	314	-
414	300	-	-	CM025117.1	F	40300905	40301837	311	-
415	301	-	-	CM025117.1	F	40316164	40317105	314	-
416	-	-	115	CM025117.1	P	40325556	40325993	146	-
417	302	-	-	CM025117.1	F	40331012	40331962	317	-
418	303	-	-	CM025117.1	F	40343213	40344160	316	-
419	-	-	116	CM025117.1	P	40348360	40348741	127	-
420	304	-	-	CM025117.1	F	40354486	40355436	317	-
421	305	-	-	CM025117.1	F	40373143	40374090	316	-
422	306	-	-	CM025117.1	F	40384568	40385542	325	-
423	307	-	-	CM025117.1	F	40396566	40397513	316	-
424	308	-	-	CM025117.1	F	40405799	40406719	307	-
425	309	-	-	CM025117.1	F	40427034	40427978	315	+
426	-	-	117	CM025117.1	P	40428769	40429206	146	-
427	310	-	-	CM025117.1	F	40435455	40436417	321	-
428	311	-	-	CM025117.1	F	40446183	40447121	313	+
429	312	-	-	CM025117.1	F	40455876	40456811	312	-
430	313	-	-	CM025117.1	F	40465580	40466512	311	-
431	314	-	-	CM025117.1	F	40478688	40479626	313	-
432	315	-	-	CM025117.1	F	40487799	40488737	313	-
433	316	-	-	CM025117.1	F	40502621	40503553	311	-
434	317	-	-	CM025117.1	F	40517203	40518141	313	-
435	318	-	-	CM025117.1	F	40535873	40536844	324	+
436	319	-	-	CM025117.1	F	40549535	40550491	319	+
437	320	-	-	CM025117.1	F	40556100	40557032	311	-
438	321	-	-	CM025117.1	F	40574950	40575882	311	+
439	322	-	-	CM025117.1	F	40584435	40585385	317	+
440	-	-	118	CM025117.1	P	40592093	40592860	256	+
441	323	-	-	CM025117.1	F	40604488	40605429	314	+
442	324	-	-	CM025117.1	F	40614439	40615389	317	-
443	325	-	-	CM025117.1	F	40628543	40629478	312	+
444	326	-	-	CM025117.1	F	40662204	40663148	315	+
445	327	-	-	CM025117.1	F	40673790	40674725	312	+
446	328	-	-	CM025117.1	F	40695011	40695955	315	+
447	329	-	-	CM025117.1	F	40702835	40703767	311	+
448	330	-	-	CM025117.1	F	40712500	40713435	312	+
449	331	-	-	CM025117.1	F	40724159	40725091	311	+
450	332	-	-	CM025117.1	F	40733407	40734345	313	+
451	333	-	-	CM025117.1	F	40754780	40755718	313	+
452	334	-	-	CM025117.1	F	40760872	40761804	311	-
453	335	-	-	CM025117.1	F	40774317	40775276	320	-
454	336	-	-	CM025117.1	F	40781728	40782663	312	-
455	337	-	-	CM025117.1	F	40792097	40793032	312	-
456	338	-	-	CM025117.1	F	40801058	40801999	314	-
457	339	-	-	CM025117.1	F	40810500	40811438	313	-
458	340	-	-	CM025117.1	F	40819146	40820090	315	-
459	341	-	-	CM025117.1	F	40827578	40828528	317	-
460	342	-	-	CM025117.1	F	40840518	40841468	317	-
461	343	-	-	CM025117.1	F	40850284	40851156	291	-
462	344	-	-	CM025117.1	F	40872944	40873876	311	+
463	345	-	-	CM025117.1	F	40888805	40889743	313	+
464	346	-	-	CM025117.1	F	40893215	40894156	314	-
465	347	-	-	CM025117.1	F	40906246	40907229	328	-
466	348	-	-	CM025117.1	F	40917977	40918912	312	-
467	349	-	-	CM025117.1	F	40929396	40930325	310	-
468	-	-	119	CM025117.1	P	40941649	40942551	301	+
469	350	-	-	CM025117.1	F	40947776	40948711	312	-
470	351	-	-	CM025117.1	F	40959554	40960483	310	-
471	352	-	-	CM025117.1	F	40974210	40975139	310	+
472	353	-	-	CM025117.1	F	40982456	40983385	310	-
473	354	-	-	CM025117.1	F	40997935	40998846	304	-
474	355	-	-	CM025117.1	F	41007922	41008851	310	-
475	356	-	-	CM025117.1	F	41031104	41032036	311	+
476	357	-	-	CM025117.1	F	41044482	41045414	311	+
477	-	-	120	CM025117.1	P	41052934	41053125	64	+
478	-	-	121	CM025117.1	P	41062888	41063687	266	+
479	358	-	-	CM025117.1	F	41070478	41071410	311	+
480	359	-	-	CM025117.1	F	41080457	41081389	311	+
481	360	-	-	CM025117.1	F	41104521	41105450	310	+
482	-	-	122	CM025117.1	P	41118445	41119362	306	-
483	361	-	-	CM025117.1	F	41135362	41136273	304	-
484	-	-	123	CM025117.1	P	41144360	41144686	109	-
485	-	-	124	CM025117.1	P	41189158	41190067	303	+
486	-	-	125	CM025117.1	P	41210479	41211413	311	+
487	362	-	-	CM025117.1	F	41224778	41225710	311	-
488	-	-	126	CM025117.1	P	41246489	41247403	305	-
489	363	-	-	CM025117.1	F	41274560	41275492	311	-
490	-	-	127	CM025117.1	P	41293336	41293917	194	+
491	-	-	128	CM025117.1	P	41319423	41320226	268	+
492	364	-	-	CM025117.1	F	41372936	41373868	311	-
493	-	-	129	CM025117.1	P	41397700	41398625	308	+
494	365	-	-	CM025117.1	F	41405791	41406705	305	-
495	-	-	130	CM025117.1	P	41424275	41425176	300	-
496	-	-	131	CM025117.1	P	41439870	41440658	263	-
497	-	-	132	CM025117.1	P	41459363	41460321	319	+
498	366	-	-	CM025117.1	F	41467706	41468620	305	-
499	367	-	-	CM025117.1	F	41486308	41487222	305	-
500	-	-	133	CM025117.1	P	41515638	41516552	305	-
501	368	-	-	CM025117.1	F	41558663	41559577	305	-
502	369	-	-	CM025117.1	F	41580923	41581837	305	-
503	370	-	-	CM025117.1	F	41605956	41606870	305	-
504	371	-	-	CM025117.1	F	41632766	41633659	298	-
505	372	-	-	CM025117.1	F	41650498	41651412	305	-
506	-	-	134	CM025117.1	P	41659804	41660845	347	-
507	373	-	-	CM025117.1	F	41670894	41671838	315	-
508	374	-	-	CM025117.1	F	41680701	41681624	308	-
509	375	-	-	CM025117.1	F	41687543	41688475	311	-
510	376	-	-	CM025117.1	F	41697735	41698688	318	-
511	377	-	-	CM025117.1	F	41711740	41712684	315	-
512	378	-	-	CM025117.1	F	41725894	41726826	311	-
513	379	-	-	CM025117.1	F	41738583	41739512	310	-
514	380	-	-	CM025117.1	F	41763113	41764030	306	-
515	381	-	-	CM025117.1	F	41776679	41777596	306	-
516	382	-	-	CM025117.1	F	41786603	41787532	310	-
517	383	-	-	CM025117.1	F	41806223	41807161	313	-
518	-	-	135	CM025117.1	P	41832374	41833300	309	-
519	384	-	-	CM025117.1	F	41844287	41845192	302	-
520	385	-	-	CM025117.1	F	41859295	41860224	310	+
521	386	-	-	CM025117.1	F	41864325	41865254	310	-
522	387	-	-	CM025117.1	F	41884145	41885158	338	+
523	388	-	-	CM025117.1	F	41896234	41897196	321	+
524	389	-	-	CM025117.1	F	41903599	41904507	303	-
525	-	-	136	CM025117.1	P	41922641	41923375	245	-
526	390	-	-	CM025117.1	F	41968062	41968991	310	-
527	-	-	137	CM025117.1	P	41989364	41990064	233	-
528	391	-	-	CM025117.1	F	41993751	41994680	310	-
529	392	-	-	CM025117.1	F	42010170	42011102	311	-
530	393	-	-	CM025117.1	F	42031112	42032041	310	+
531	394	-	-	CM025117.1	F	42038873	42039802	310	-
532	395	-	-	CM025117.1	F	42055080	42056042	321	+
533	-	-	138	CM025117.1	P	42062039	42062743	235	-
534	396	-	-	CM025117.1	F	42076186	42077094	303	-
535	397	-	-	CM025117.1	F	42099693	42100622	310	-
536	-	-	139	CM025117.1	P	42126211	42126942	244	-
537	398	-	-	CM025117.1	F	42131835	42132764	310	-
538	399	-	-	CM025117.1	F	42147725	42148654	310	-
539	400	-	-	CM025117.1	F	42167580	42168509	310	-
540	401	-	-	CM025117.1	F	42180972	42181901	310	-
541	-	-	140	CM025117.1	P	42189936	42190855	306	-
542	402	-	-	CM025117.1	F	42208793	42209722	310	-
543	-	-	141	CM025117.1	P	42225227	42226392	388	+
544	403	-	-	CM025119.1	F	46879898	46880845	316	-
545	-	-	142	CM025119.1	P	46895257	46895607	117	-
546	404	-	-	CM025119.1	F	46896333	46897280	316	-
547	-	-	143	CM025119.1	P	46920622	46921428	269	-
548	405	-	-	CM025119.1	F	46952673	46953632	320	+
549	-	-	144	CM025119.1	P	46958011	46958535	175	-
550	-	-	145	CM025119.1	P	46966569	46967516	316	+
551	406	-	-	CM025119.1	F	46975632	46976561	310	+
552	407	-	-	CM025119.1	F	46983051	46984082	344	-
553	408	-	-	CM025119.1	F	46996539	46997468	310	-
554	-	-	146	CM025119.1	P	47006578	47007137	186	-
555	409	-	-	CM025119.1	F	47013689	47014612	308	+
556	410	-	-	CM025119.1	F	47021114	47022043	310	+
557	411	-	-	CM025119.1	F	47031775	47032734	320	+
558	412	-	-	CM025119.1	F	47046823	47047770	316	-
559	413	-	-	CM025119.1	F	47066694	47067629	312	-
560	414	-	-	CM025119.1	F	47485764	47486759	332	+
561	415	-	-	CM025119.1	F	47530991	47531947	319	-
562	416	-	-	CM025119.1	F	47637212	47638201	330	-
563	417	-	-	CM025119.1	F	47653631	47654569	313	-
564	418	-	-	CM025119.1	F	47675986	47676915	310	+
565	-	-	147	CM025119.1	P	47684466	47685242	259	-
566	419	-	-	CM025119.1	F	47696514	47697482	323	-
567	-	-	148	CM025119.1	P	47713621	47714015	131	-
568	420	-	-	CM025119.1	F	47726257	47727189	311	-
569	-	-	149	CM025119.1	P	47733485	47734369	295	-
570	421	-	-	CM025119.1	F	47744876	47745829	318	-
571	422	-	-	CM025119.1	F	47773231	47774163	311	+
572	423	-	-	CM025119.1	F	47793661	47794590	310	+
573	424	-	-	CM025119.1	F	47813847	47814815	323	-
574	425	-	-	CM025119.1	F	47824287	47825255	323	-
575	-	-	150	CM025119.1	P	47832836	47833264	143	-
576	426	-	-	CM025119.1	F	47856067	47857029	321	+
577	-	-	151	CM025119.1	P	47885198	47886229	344	+
578	427	-	-	CM025119.1	F	47910856	47911788	311	+
579	-	-	152	CM025119.1	P	47915975	47916815	280	+
580	428	-	-	CM025119.1	F	47926994	47927944	317	+
581	429	-	-	CM025119.1	F	47959213	47960145	311	+
582	430	-	-	CM025119.1	F	47982454	47983407	318	+
583	431	-	-	CM025119.1	F	48003576	48004505	310	-
584	432	-	-	CM025119.1	F	48025993	48026925	311	+
585	-	-	153	CM025119.1	P	48035562	48036056	165	-
586	433	-	-	CM025119.1	F	48044597	48045544	316	+
587	434	-	-	CM025119.1	F	48063914	48064876	321	+
588	435	-	-	CM025119.1	F	48086000	48086953	318	+
589	436	-	-	CM025119.1	F	48114146	48115078	311	+
590	437	-	-	CM025119.1	F	48126421	48127389	323	+
591	438	-	-	CM025119.1	F	48133383	48134480	366	+
592	439	-	-	CM025119.1	F	48144936	48145904	323	+
593	440	-	-	CM025119.1	F	48156233	48157165	311	-
594	441	-	-	CM025119.1	F	48190693	48191625	311	+
595	442	-	-	CM025119.1	F	48222266	48223198	311	+
596	-	-	154	CM025119.1	P	48240906	48241676	257	+
597	443	-	-	CM025119.1	F	48252135	48253103	323	+
598	-	-	155	CM025119.1	P	48262245	48263066	274	-
599	444	-	-	CM025119.1	F	48274033	48274965	311	-
600	-	-	156	CM025119.1	P	48286990	48287787	266	-
601	445	-	-	CM025119.1	F	48296506	48297426	307	-
602	-	-	157	CM025119.1	P	48313742	48314640	299	-
603	446	-	-	CM025119.1	F	51795133	51796068	312	+
604	-	-	158	CM025119.1	P	51906153	51906982	276	+
605	447	-	-	CM025119.1	F	51916539	51917531	331	+
606	448	-	-	CM025119.1	F	51926178	51927167	330	+
607	449	-	-	CM025119.1	F	51937189	51938226	346	+
608	450	-	-	CM025119.1	F	51947513	51948442	310	+
609	451	-	-	CM025119.1	F	51954362	51955300	313	-
610	-	-	159	CM025119.1	P	51979712	51980799	362	-
611	452	-	-	CM025119.1	F	51994056	51994994	313	-
612	453	-	-	CM025119.1	F	52014925	52015863	313	+
613	454	-	-	CM025119.1	F	52051650	52052588	313	-
614	455	-	-	CM025119.1	F	52098889	52099827	313	+
615	456	-	-	CM025119.1	F	52102044	52102982	313	+
616	457	-	-	CM025119.1	F	52110857	52111795	313	+
617	458	-	-	CM025119.1	F	52135667	52136620	318	+
618	459	-	-	CM025119.1	F	52147515	52148453	313	+
619	460	-	-	CM025119.1	F	52156210	52157148	313	-
620	461	-	-	CM025119.1	F	52165681	52166637	319	-
621	462	-	-	CM025119.1	F	52188848	52189786	313	-
622	463	-	-	CM025119.1	F	52214713	52215654	314	+
623	464	-	-	CM025119.1	F	52240428	52241369	314	+
624	465	-	-	CM025119.1	F	53721708	53722649	314	+
625	-	-	160	CM025120.1	P	23610804	23611448	215	+
626	-	-	161	CM025120.1	P	23618268	23618875	202	+
627	466	-	-	CM025120.1	F	23633289	23634239	317	+
628	467	-	-	CM025120.1	F	23638484	23639422	313	+
629	468	-	-	CM025120.1	F	26844939	26845970	344	-
630	-	-	162	CM025120.1	P	26855603	26856605	334	-
631	469	-	-	CM025120.1	F	26905022	26905975	318	-
632	-	-	163	CM025120.1	P	26929956	26930944	329	-
633	470	-	-	CM025120.1	F	26951666	26952628	321	-
634	471	-	-	CM025120.1	F	26964982	26965926	315	+
635	472	-	-	CM025120.1	F	26983239	26984198	320	+
636	473	-	-	CM025120.1	F	27029938	27030891	318	+
637	474	-	-	CM025120.1	F	27052205	27053152	316	-
638	475	-	-	CM025120.1	F	27079961	27080911	317	+
639	476	-	-	CM025120.1	F	27099683	27100627	315	+
640	477	-	-	CM025120.1	F	27122740	27123693	318	-
641	-	-	164	CM025120.1	P	27162624	27163556	311	+
642	478	-	-	CM025120.1	F	27215762	27216736	325	+
643	479	-	-	CM025120.1	F	27246391	27247347	319	+
644	480	-	-	CM025120.1	F	27262397	27263350	318	+
645	481	-	-	CM025120.1	F	27283457	27284419	321	-
646	482	-	-	CM025120.1	F	27296358	27297320	321	-
647	483	-	-	CM025120.1	F	27320592	27321563	324	-
648	484	-	-	CM025120.1	F	27329264	27330208	315	-
649	485	-	-	CM025120.1	F	27345990	27346934	315	+
650	-	-	165	CM025120.1	P	27359909	27360815	302	+
651	486	-	-	CM025120.1	F	27378941	27379885	315	-
652	487	-	-	CM025120.1	F	27395922	27396899	326	-
653	-	-	166	CM025120.1	P	27416172	27417112	313	-
654	-	-	167	CM025120.1	P	27464736	27465640	301	+
655	-	-	168	CM025120.1	P	27757523	27758462	313	-
656	-	-	169	CM025120.1	P	27814498	27814707	70	-
657	488	-	-	CM025120.1	F	27817712	27818698	329	-
658	489	-	-	CM025120.1	F	27845859	27846803	315	-
659	490	-	-	CM025120.1	F	27864039	27864983	315	+
660	491	-	-	CM025120.1	F	27873307	27874266	320	+
661	492	-	-	CM025120.1	F	27879547	27880512	322	-
662	493	-	-	CM025120.1	F	27906066	27907022	319	+
663	494	-	-	CM025120.1	F	27918523	27919476	318	-
664	495	-	-	CM025120.1	F	27932378	27933328	317	+
665	496	-	-	CM025120.1	F	27940401	27941384	328	+
666	497	-	-	CM025120.1	F	27946477	27947412	312	-
667	-	-	170	CM025120.1	P	27964503	27965440	312	+
668	-	-	171	CM025120.1	P	27980919	27981725	269	-
669	498	-	-	CM025120.1	F	27988538	27989497	320	-
670	499	-	-	CM025120.1	F	28000996	28001937	314	-
671	500	-	-	CM025120.1	F	28022490	28023368	293	-
672	-	-	172	CM025120.1	P	28032062	28032956	298	-
673	501	-	-	CM025120.1	F	28061824	28062786	321	+
674	502	-	-	CM025120.1	F	28075327	28076268	314	+
675	503	-	-	CM025120.1	F	28085985	28086926	314	+
676	-	-	173	CM025120.1	P	28093406	28093854	149	+
677	-	-	174	CM025120.1	P	28094115	28094524	136	+
678	-	-	175	CM025120.1	P	28113168	28113558	130	+
679	-	-	176	CM025120.1	P	28113796	28114239	148	+
680	504	-	-	CM025120.1	F	28120854	28121792	313	+
681	505	-	-	CM025120.1	F	28133487	28134425	313	+
682	-	-	177	CM025120.1	P	28140614	28141312	233	+
683	506	-	-	CM025120.1	F	28148875	28149810	312	+
684	507	-	-	CM025120.1	F	28165964	28166902	313	-
685	508	-	-	CM025120.1	F	28178043	28178984	314	+
686	509	-	-	CM025120.1	F	28183910	28184869	320	-
687	510	-	-	CM025120.1	F	28196688	28197623	312	+
688	511	-	-	CM025120.1	F	28202145	28203080	312	+
689	-	-	178	CM025120.1	P	28215951	28216875	308	+
690	512	-	-	CM025120.1	F	28224338	28225276	313	+
691	513	-	-	CM025120.1	F	28240290	28241237	316	-
692	514	-	-	CM025120.1	F	28255005	28255961	319	-
693	-	-	179	CM025120.1	P	28262034	28262924	297	-
694	515	-	-	CM025120.1	F	28277857	28278792	312	+
695	516	-	-	CM025120.1	F	28292635	28293585	317	+
696	517	-	-	CM025120.1	F	28302803	28303750	316	+
697	518	-	-	CM025120.1	F	28315742	28316686	315	-
698	519	-	-	CM025120.1	F	28325536	28326480	315	-
699	520	-	-	CM025120.1	F	28336410	28337354	315	-
700	521	-	-	CM025120.1	F	28350443	28351393	317	+
701	-	-	180	CM025120.1	P	28366420	28366914	165	+
702	522	-	-	CM025120.1	F	28370443	28371402	320	-
703	523	-	-	CM025120.1	F	28381259	28382248	330	-
704	524	-	-	CM025120.1	F	28396422	28397381	320	+
705	525	-	-	CM025120.1	F	28401725	28402699	325	-
706	526	-	-	CM025120.1	F	28417955	28418902	316	-
707	-	-	181	CM025120.1	P	28439765	28440385	207	+
708	-	-	182	CM025120.1	P	28445693	28446459	255	-
709	527	-	-	CM025120.1	F	28458828	28459769	314	-
710	528	-	-	CM025120.1	F	28465954	28466904	317	-
711	529	-	-	CM025120.1	F	28474855	28475802	316	-
712	530	-	-	CM025120.1	F	28497687	28498655	323	-
713	531	-	-	CM025120.1	F	28511584	28512570	329	+
714	-	-	183	CM025120.1	P	28516967	28517877	303	-
715	532	-	-	CM025120.1	F	28535202	28536155	318	-
716	-	-	184	CM025120.1	P	28577592	28578410	273	+
717	-	-	185	CM025120.1	P	28588903	28589860	319	+
718	-	-	186	CM025120.1	P	28607380	28608320	313	+
719	533	-	-	CM025120.1	F	28614967	28615920	318	-
720	534	-	-	CM025120.1	F	28631017	28631964	316	-
721	-	-	187	CM025120.1	P	28637737	28638114	126	+
722	535	-	-	CM025120.1	F	28646659	28647609	317	+
723	536	-	-	CM025120.1	F	28654437	28655390	318	-
724	537	-	-	CM025120.1	F	28676782	28677726	315	-
725	-	-	188	CM025120.1	P	28683546	28683923	126	+
726	-	-	189	CM025120.1	P	28692253	28693166	304	+
727	-	-	190	CM025120.1	P	28710445	28711342	299	-
728	-	-	191	CM025120.1	P	28727207	28728152	315	-
729	-	-	192	CM025120.1	P	28733964	28734341	126	+
730	538	-	-	CM025120.1	F	28742666	28743616	317	+
731	539	-	-	CM025120.1	F	28750640	28751593	318	-
732	540	-	-	CM025120.1	F	28764065	28765003	313	-
733	-	-	193	CM025120.1	P	28771348	28771666	106	-
734	-	-	194	CM025120.1	P	28771843	28772316	158	-
735	541	-	-	CM025120.1	F	28776539	28777480	314	+
736	542	-	-	CM025120.1	F	28785798	28786748	317	-
737	-	-	195	CM025120.1	P	28793114	28793644	177	-
738	-	-	196	CM025120.1	P	28793995	28794168	58	-
739	-	-	197	CM025120.1	P	28814621	28815433	271	-
740	543	-	-	CM025120.1	F	28827473	28828456	328	-
741	544	-	-	CM025120.1	F	28839957	28840928	324	-
742	-	-	198	CM025120.1	P	28854707	28855659	317	-
743	545	-	-	CM025120.1	F	28866312	28867283	324	-
744	-	-	199	CM025120.1	P	28882603	28883379	259	-
745	-	-	200	CM025120.1	P	28893723	28894526	268	+
746	546	-	-	CM025120.1	F	28945431	28946366	312	-
747	547	-	-	CM025120.1	F	28958974	28959909	312	-
748	-	-	201	CM025120.1	P	28964114	28965113	333	-
749	548	-	-	CM025120.1	F	28971544	28972476	311	-
750	549	-	-	CM025120.1	F	28979464	28980402	313	-
751	550	-	-	CM025120.1	F	28998764	28999702	313	+
752	551	-	-	CM025120.1	F	29005466	29006419	318	+
753	-	-	202	CM025120.1	P	29012762	29013577	272	-
754	552	-	-	CM025120.1	F	29033468	29034427	320	+
755	553	-	-	CM025120.1	F	29042980	29043933	318	+
756	554	-	-	CM025120.1	F	29052253	29053188	312	+
757	555	-	-	CM025120.1	F	29064839	29065792	318	+
758	556	-	-	CM025120.1	F	29080140	29081087	316	+
759	557	-	-	CM025120.1	F	29086807	29087760	318	+
760	558	-	-	CM025120.1	F	29096471	29097415	315	-
761	559	-	-	CM025120.1	F	29106974	29107918	315	-
762	-	-	203	CM025120.1	P	29124858	29125709	284	+
763	560	-	-	CM025120.1	F	29147978	29148934	319	+
764	561	-	-	CM025120.1	F	29161201	29162142	314	+
765	562	-	-	CM025120.1	F	29174891	29175847	319	+
766	-	-	204	CM025120.1	P	29185895	29186584	230	+
767	-	-	205	CM025120.1	P	29200760	29201655	298	+
768	-	-	206	CM025120.1	P	29211580	29212522	314	+
769	563	-	-	CM025120.1	F	29225264	29226220	319	+
770	564	-	-	CM025120.1	F	29231548	29232504	319	+
771	565	-	-	CM025120.1	F	29246424	29247443	340	+
772	566	-	-	CM025120.1	F	29280996	29281952	319	-
773	567	-	-	CM025120.1	F	29294534	29295490	319	-
774	568	-	-	CM025120.1	F	29307674	29308621	316	+
775	-	-	207	CM025120.1	P	29325350	29326290	313	+
776	569	-	-	CM025120.1	F	29336659	29337603	315	+
777	570	-	-	CM025120.1	F	29348816	29349754	313	-
778	571	-	-	CM025120.1	F	29363101	29364048	316	-
779	572	-	-	CM025120.1	F	29376592	29377533	314	-
780	-	-	208	CM025120.1	P	29390490	29391404	305	+
781	573	-	-	CM025120.1	F	29397005	29397955	317	-
782	574	-	-	CM025120.1	F	29406994	29407974	327	+
783	-	-	209	CM025120.1	P	29445451	29446406	318	+
784	575	-	-	CM025120.1	F	29539150	29540091	314	+
785	576	-	-	CM025120.1	F	29551318	29552265	316	+
786	577	-	-	CM025120.1	F	29565061	29566011	317	+
787	578	-	-	CM025120.1	F	29580250	29581227	326	+
788	579	-	-	CM025120.1	F	29592209	29593186	326	+
789	580	-	-	CM025120.1	F	29604109	29605086	326	+
790	581	-	-	CM025120.1	F	29615329	29616264	312	-
791	582	-	-	CM025120.1	F	29635237	29636217	327	+
792	583	-	-	CM025120.1	F	29643237	29644229	331	+
793	584	-	-	CM025120.1	F	29663180	29664151	324	+
794	585	-	-	CM025120.1	F	29684875	29685840	322	+
795	586	-	-	CM025120.1	F	29697517	29698482	322	+
796	-	-	210	CM025120.1	P	29711427	29712314	296	+
797	587	-	-	CM025120.1	F	29722190	29723149	320	+
798	588	-	-	CM025120.1	F	29732418	29733377	320	+
799	589	-	-	CM025120.1	F	29741772	29742731	320	+
800	590	-	-	CM025120.1	F	29763741	29764730	330	-
801	591	-	-	CM025120.1	F	29776764	29777723	320	+
802	592	-	-	CM025120.1	F	29789052	29790014	321	+
803	593	-	-	CM025120.1	F	29800615	29801586	324	+
804	-	-	211	CM025120.1	P	29827542	29828189	216	+
805	-	-	212	CM025120.1	P	29835990	29836982	331	+
806	594	-	-	CM025120.1	F	29842260	29843201	314	-
807	595	-	-	CM025120.1	F	29854540	29855478	313	-
808	596	-	-	CM025120.1	F	29865060	29866013	318	-
809	597	-	-	CM025120.1	F	29875560	29876501	314	-
810	598	-	-	CM025120.1	F	29882295	29883230	312	-
811	599	-	-	CM025120.1	F	29888028	29888972	315	+
812	600	-	-	CM025120.1	F	29895632	29896567	312	+
813	601	-	-	CM025120.1	F	29908910	29909851	314	+
814	602	-	-	CM025120.1	F	29926373	29927314	314	+
815	-	-	213	CM025120.1	P	29934045	29934975	310	-
816	603	-	-	CM025120.1	F	29950273	29951232	320	+
817	604	-	-	CM025120.1	F	29962002	29962949	316	-
818	-	-	214	CM025120.1	P	29981042	29981986	315	+
819	-	-	215	CM025120.1	P	29998609	29999552	314	+
820	605	-	-	CM025120.1	F	30020741	30021700	320	+
821	-	-	216	CM025120.1	P	30043481	30044429	316	+
822	606	-	-	CM025120.1	F	30076596	30077555	320	+
823	607	-	-	CM025120.1	F	30086881	30087828	316	+
824	608	-	-	CM025120.1	F	30110649	30111590	314	+
825	-	-	217	CM025120.1	P	30119833	30120519	229	-
826	609	-	-	CM025120.1	F	30134171	30135130	320	-
827	-	-	218	CM025120.1	P	30140866	30141874	336	-
828	610	-	-	CM025120.1	F	30163284	30164228	315	-
829	611	-	-	CM025120.1	F	30179698	30180642	315	-
830	612	-	-	CM025120.1	F	30192351	30193304	318	-
831	613	-	-	CM025120.1	F	30218544	30219509	322	+
832	614	-	-	CM025120.1	F	30248527	30249474	316	-
833	615	-	-	CM025120.1	F	30257147	30258106	320	-
834	-	-	219	CM025120.1	P	30271969	30272840	290	+
835	616	-	-	CM025120.1	F	30286347	30287312	322	+
836	-	-	220	CM025120.1	P	30305244	30306197	318	+
837	-	-	221	CM025120.1	P	30323728	30324628	300	-
838	617	-	-	CM025120.1	F	30331113	30332081	323	-
839	618	-	-	CM025120.1	F	30362477	30363439	321	+
840	619	-	-	CM025120.1	F	30906773	30907696	308	+
841	620	-	-	CM025120.1	F	30922266	30923216	317	+
842	621	-	-	CM025120.1	F	30944222	30945172	317	+
843	622	-	-	CM025120.1	F	30959665	30960615	317	+
844	623	-	-	CM025120.1	F	30969756	30970688	311	+
845	624	-	-	CM025120.1	F	30980279	30981211	311	-
846	625	-	-	CM025120.1	F	31002084	31003007	308	-
847	626	-	-	CM025120.1	F	31040962	31041918	319	-
848	627	-	-	CM025120.1	F	31062159	31063103	315	-
849	628	-	-	CM025120.1	F	31073199	31074182	328	-
850	629	-	-	CM025120.1	F	31130283	31131236	318	+
851	630	-	-	CM025120.1	F	31151109	31152062	318	+
852	631	-	-	CM025120.1	F	31162248	31163222	325	+
853	632	-	-	CM025120.1	F	31165506	31166453	316	-
854	-	-	222	CM025120.1	P	31207917	31208756	280	+
855	633	-	-	CM025120.1	F	31272314	31273267	318	+
856	634	-	-	CM025120.1	F	31284234	31285187	318	+
857	-	-	223	CM025120.1	P	31297336	31298314	326	+
858	-	-	224	CM025120.1	P	31300686	31301546	287	-
859	635	-	-	CM025120.1	F	31322387	31323331	315	+
860	-	-	225	CM025120.1	P	31359544	31360488	315	+
861	636	-	-	CM025120.1	F	31380355	31381299	315	+
862	-	-	226	CM025120.1	P	31386816	31387647	277	-
863	-	-	227	CM025120.1	P	31422454	31423402	316	-
864	-	-	228	CM025120.1	P	31448694	31449639	315	+
865	637	-	-	CM025120.1	F	32224048	32224986	313	+
866	638	-	-	CM025120.1	F	32232936	32233874	313	+
867	639	-	-	CM025120.1	F	32242929	32243897	323	-
868	640	-	-	CM025120.1	F	32259744	32260709	322	+
869	641	-	-	CM025120.1	F	32269052	32269996	315	-
870	642	-	-	CM025120.1	F	32290348	32291298	317	+
871	643	-	-	CM025120.1	F	32325205	32326149	315	-
872	644	-	-	CM025120.1	F	32337020	32337964	315	-
873	645	-	-	CM025120.1	F	32346963	32347925	321	-
874	646	-	-	CM025120.1	F	32366190	32367134	315	-
875	-	-	229	CM025122.1	P	51523192	51523665	158	+
876	-	-	230	CM025123.1	P	33479621	33479905	95	-
877	647	-	-	CM025124.1	F	50372910	50373848	313	-
878	648	-	-	CM025124.1	F	50379392	50380405	338	-
879	649	-	-	CM025124.1	F	50386207	50387145	313	-
880	650	-	-	CM025124.1	F	50393111	50394049	313	-
881	651	-	-	CM025124.1	F	50446048	50446998	317	+
882	652	-	-	CM025124.1	F	50455409	50456359	317	+
883	653	-	-	CM025124.1	F	50473767	50474717	317	+
884	654	-	-	CM025124.1	F	50496501	50497451	317	+
885	655	-	-	CM025124.1	F	50512826	50513776	317	+
886	656	-	-	CM025124.1	F	50524332	50525282	317	+
887	-	-	231	CM025124.1	P	50533926	50534735	270	+
888	-	-	232	CM025124.1	P	50545521	50546458	312	+
889	-	-	233	CM025124.1	P	50555112	50555920	269	+
890	-	-	234	CM025124.1	P	50566707	50567656	316	+
891	-	-	235	CM025124.1	P	50576309	50577118	270	+
892	657	-	-	CM025124.1	F	50588408	50589358	317	+
893	-	-	236	CM025124.1	P	50597892	50598822	310	+
894	658	-	-	CM025124.1	F	50609604	50610554	317	+
895	-	-	237	CM025124.1	P	50618049	50618855	269	+
896	659	-	-	CM025124.1	F	50634768	50635718	317	+
897	660	-	-	CM025124.1	F	50647861	50648829	323	+
898	661	-	-	CM025124.1	F	50658106	50659056	317	+
899	662	-	-	CM025124.1	F	50680880	50681830	317	+
900	663	-	-	CM025124.1	F	50690432	50691382	317	+
901	664	-	-	CM025124.1	F	50709014	50709964	317	+
902	-	-	238	CM025124.1	P	50721186	50722025	280	+
903	665	-	-	CM025126.1	F	14019	14996	326	-
904	-	-	239	CM025126.1	P	25834	26178	115	-
905	666	-	-	CM025126.1	F	30051	31025	325	-
906	667	-	-	CM025126.1	F	45751	46689	313	-
907	668	-	-	CM025126.1	F	64832	65776	315	+
908	669	-	-	CM025126.1	F	73593	74531	313	-
909	-	-	240	CM025126.1	P	91889	92533	215	-
910	670	-	-	CM025126.1	F	103681	104619	313	-
911	671	-	-	CM025126.1	F	117874	118809	312	+
912	672	-	-	CM025126.1	F	127042	127989	316	-
913	673	-	-	CM025126.1	F	146682	147629	316	-
914	674	-	-	CM025126.1	F	195771	196718	316	-
915	675	-	-	CM025126.1	F	208327	209289	321	+
916	676	-	-	CM025126.1	F	239813	240751	313	+
917	677	-	-	CM025126.1	F	259509	260447	313	-
918	678	-	-	CM025126.1	F	271949	272890	314	-
919	679	-	-	CM025126.1	F	284577	285512	312	-
920	680	-	-	CM025126.1	F	297535	298497	321	+
921	681	-	-	CM025126.1	F	310400	311341	314	-
922	682	-	-	CM025126.1	F	337044	337985	314	-
923	-	-	241	CM025126.1	P	5925614	5926276	221	-
924	-	-	242	CM025126.1	P	5957173	5957937	255	-
925	683	-	-	CM025126.1	F	5979330	5980259	310	-
926	684	-	-	CM025126.1	F	5993767	5994690	308	-
927	685	-	-	CM025126.1	F	6014273	6015277	335	-
928	686	-	-	CM025126.1	F	6035007	6035930	308	-
929	687	-	-	CM025126.1	F	6051157	6052080	308	-
930	688	-	-	CM025126.1	F	6061641	6062576	312	-
931	689	-	-	CM025126.1	F	6074376	6075323	316	-
932	690	-	-	CM025126.1	F	6086522	6087478	319	-
933	691	-	-	CM025126.1	F	6120087	6121022	312	-
934	692	-	-	CM025126.1	F	6134625	6135560	312	-
935	-	-	243	CM025126.1	P	6152790	6153562	257	+
936	693	-	-	CM025126.1	F	6167814	6168752	313	-
937	-	-	244	CM025126.1	P	6172695	6173648	318	-
938	694	-	-	CM025126.1	F	6261904	6262821	306	+
939	695	-	-	CM025126.1	F	6300700	6301635	312	+
940	-	-	245	CM025126.1	P	6307553	6308409	285	+
941	-	-	246	CM025126.1	P	6349172	6350008	279	+
942	696	-	-	CM025126.1	F	6374123	6375034	304	+
943	697	-	-	CM025126.1	F	6414413	6415342	310	+
944	-	-	247	CM025126.1	P	6546300	6546590	97	+
945	-	-	248	CM025126.1	P	6572367	6573311	315	+
946	698	-	-	CM025126.1	F	6602028	6603074	349	+
947	-	-	249	CM025126.1	P	6633190	6634140	317	+
948	-	-	250	CM025126.1	P	15747490	15748026	179	-
949	699	-	-	CM025127.1	F	2441193	2442119	309	-
950	700	-	-	CM025127.1	F	2461854	2462807	318	+
951	701	-	-	CM025127.1	F	2475930	2476883	318	+
952	-	-	251	CM025127.1	P	2509977	2510699	241	-
953	702	-	-	CM025127.1	F	2563304	2564266	321	-
954	-	-	252	CM025127.1	P	41626397	41627161	255	-
955	703	-	-	CM025127.1	F	41671887	41672843	319	-
956	704	-	-	CM025127.1	F	41710162	41711094	311	-
957	705	-	-	CM025128.1	F	41963114	41964052	313	-
958	-	-	253	CM025128.1	P	41987520	41987894	125	+
959	-	-	254	CM025128.1	P	41996385	41997268	294	-
960	706	-	-	CM025128.1	F	42019221	42020153	311	-
961	707	-	-	CM025129.1	F	14657	15595	313	-
962	708	-	-	CM025129.1	F	120219	121178	320	+
963	709	-	-	CM025129.1	F	139268	140218	317	+
964	-	-	255	CM025129.1	P	150838	151302	155	-
965	-	-	256	CM025129.1	P	168821	169642	274	+
966	710	-	-	CM025129.1	F	184994	185929	312	+
967	711	-	-	CM025129.1	F	221245	222219	325	+
968	-	-	257	CM025129.1	P	234701	235626	308	+
969	-	-	258	CM025129.1	P	259274	259626	117	+
970	-	-	259	CM025129.1	P	259818	260402	195	+
971	-	-	260	CM025129.1	P	277138	277982	281	+
972	-	-	261	CM025129.1	P	301467	301733	89	+
973	-	-	262	CM025129.1	P	301924	302223	100	+
974	-	-	263	CM025129.1	P	302345	302838	164	+
975	712	-	-	CM025129.1	F	319208	320146	313	+
976	-	-	264	CM025129.1	P	332409	333342	311	+
977	-	-	265	CM025129.1	P	368305	369246	314	+
978	-	-	266	CM025129.1	P	427639	428546	302	-
979	-	-	267	CM025129.1	P	454722	455634	304	-
980	713	-	-	CM025129.1	F	461116	462054	313	-
981	714	-	-	CM025129.1	F	472244	473182	313	-
982	-	-	268	CM025129.1	P	507158	508128	323	+
983	715	-	-	CM025129.1	F	523526	524497	324	+
984	716	-	-	CM025129.1	F	546915	547850	312	-
985	-	-	269	CM025129.1	P	563715	564494	260	-
986	717	-	-	CM025129.1	F	578371	579312	314	-
987	-	-	270	CM025129.1	P	594092	595016	308	-
988	718	-	-	CM025129.1	F	634060	634998	313	+
989	-	-	271	CM025129.1	P	670874	671766	297	-
990	719	-	-	CM025129.1	F	688094	689020	309	-
991	-	-	272	CM025129.1	P	707744	708636	297	-
992	720	-	-	CM025129.1	F	725766	726707	314	-
993	721	-	-	CM025129.1	F	766691	767662	324	-
994	722	-	-	CM025129.1	F	794052	794993	314	-
995	-	-	273	CM025132.1	P	5189887	5190803	305	+
996	723	-	-	CM025132.1	F	5203637	5204557	307	+
997	724	-	-	CM025132.1	F	5218960	5219883	308	+
998	725	-	-	CM025132.1	F	5248493	5249473	327	+
999	726	-	-	CM025132.1	F	5258176	5259105	310	+
1000	727	-	-	CM025132.1	F	5294495	5295424	310	+
1001	728	-	-	CM025132.1	F	5312709	5313638	310	+
1002	729	-	-	CM025132.1	F	5322998	5323927	310	+
1003	730	-	-	CM025132.1	F	5341641	5342570	310	+
1004	731	-	-	CM025132.1	F	5382347	5383276	310	+
1005	-	-	274	CM025132.1	P	5401600	5402528	309	+
1006	-	-	275	CM025132.1	P	5414092	5414796	235	+
1007	732	-	-	CM025132.1	F	5426315	5427244	310	+
1008	733	-	-	CM025132.1	F	5439913	5440827	305	+
1009	734	-	-	CM025132.1	F	5455277	5456206	310	+
1010	735	-	-	CM025132.1	F	5486519	5487472	318	+
1011	736	-	-	CM025134.1	F	25268192	25269133	314	-
1012	737	-	-	CM025134.1	F	25297468	25298406	313	+
1013	-	-	276	CM025134.1	P	25313428	25314012	195	+
1014	738	-	-	CM025134.1	F	25333467	25334396	310	+
1015	-	-	277	CM025134.1	P	25376118	25376867	250	-
1016	-	-	278	CM025134.1	P	25406750	25407674	308	+
1017	-	-	279	CM025134.1	P	25422570	25423394	275	+
1018	739	-	-	CM025134.1	F	25442668	25443597	310	+
1019	-	-	280	CM025134.1	P	25478606	25478989	128	+
1020	740	-	-	CM025134.1	F	25491100	25492077	326	+
1021	741	-	-	CM025134.1	F	25512107	25513081	325	-
1022	-	-	281	CM025134.1	P	25534259	25535056	266	+
1023	-	-	282	CM025134.1	P	25871345	25872067	241	-
1024	742	-	-	CM025134.1	F	26313574	26314518	315	-
1025	743	-	-	CM025134.1	F	26419101	26420042	314	-
1026	-	-	283	CM025134.1	P	26438532	26439284	251	+
1027	744	-	-	CM025134.1	F	26448330	26449295	322	+
1028	745	-	-	CM025134.1	F	26487316	26488254	313	+
1029	-	-	284	CM025134.1	P	26511078	26512005	309	+
1030	-	-	285	CM025134.1	P	26732461	26733372	304	-
1031	-	-	286	CM025134.1	P	26743133	26743387	85	-
1032	746	-	-	CM025134.1	F	26821444	26822406	321	+
1033	747	-	-	CM025137.1	F	22595193	22596119	309	-
1034	748	-	-	CM025137.1	F	22654268	22655227	320	+
1035	-	-	287	CM025137.1	P	22705537	22706430	298	-
1036	749	-	-	CM025137.1	F	22713579	22714514	312	-
1037	-	-	288	CM025137.1	P	22733724	22734174	150	+
1038	750	-	-	CM025137.1	F	22752427	22753356	310	-
1039	751	-	-	CM025137.1	F	22778050	22778982	311	-
1040	752	-	-	CM025137.1	F	22800242	22801174	311	+
1041	753	-	-	CM025137.1	F	22833893	22834825	311	+
1042	754	-	-	CM025137.1	F	23083770	23084714	315	+
1043	755	-	-	CM025137.1	F	23093414	23094358	315	+
1044	756	-	-	CM025137.1	F	23107539	23108492	318	+
1045	757	-	-	CM025137.1	F	23119082	23120032	317	+
1046	758	-	-	CM025137.1	F	23128829	23129788	320	-
1047	759	-	-	CM025137.1	F	23141656	23142606	317	+
1048	760	-	-	CM025137.1	F	23153350	23154306	319	+
1049	761	-	-	CM025137.1	F	23158607	23159683	359	+
1050	762	-	-	CM025137.1	F	23165191	23166138	316	+
1051	763	-	-	CM025137.1	F	23175283	23176248	322	+
1052	764	-	-	CM025137.1	F	23254394	23255335	314	-
1053	765	-	-	CM025137.1	F	23278121	23279062	314	+
1054	766	-	-	CM025137.1	F	23290276	23291232	319	+
1055	-	-	289	CM025137.1	P	23300198	23301169	324	+
1056	-	-	290	CM025137.1	P	23310118	23311031	304	-
1057	767	-	-	CM025137.1	F	23337603	23338544	314	-
1058	-	-	291	CM025137.1	P	23344628	23344852	75	-
1059	768	-	-	CM025137.1	F	23349608	23350549	314	-
1060	769	-	-	CM025137.1	F	23361566	23362507	314	-
1061	770	-	-	CM025137.1	F	23368308	23369249	314	-
1062	771	-	-	CM025137.1	F	23384265	23385209	315	+
1063	772	-	-	CM025137.1	F	23396906	23397850	315	+
1064	773	-	-	CM025137.1	F	23414794	23415741	316	+
1065	-	-	292	CM025138.1	P	25108519	25108855	112	-
1066	-	-	293	CM025138.1	P	49582566	49583366	267	+
1067	-	-	294	CM025138.1	P	71689470	71689730	87	+
1068	-	-	295	CM025138.1	P	104149656	104150401	248	+
1069	-	-	296	CM025138.1	P	104165963	104166511	183	-
1070	774	-	-	CM025138.1	F	104387199	104388122	308	-
1071	-	-	297	CM025138.1	P	104418869	104419648	260	+
1072	-	-	298	CM025138.1	P	104496013	104496937	308	+
1073	-	-	299	CM025138.1	P	104509089	104509992	301	+
1074	-	-	300	CM025138.1	P	104572617	104573345	243	+
1075	-	-	301	CM025138.1	P	107724583	107725499	305	+
1076	-	-	302	CM025138.1	P	107770466	107770780	105	-
1077	775	-	-	CM025138.1	F	125685610	125686572	321	-
1078	-	-	303	CM025138.1	P	125706706	125707273	189	+
1079	776	-	-	CM025138.1	F	125746479	125747417	313	+
1080	777	-	-	JAAUVH010000028.1	F	4441	5400	320	-
1081	-	-	304	JAAUVH010000049.1	P	21977	22830	284	+
1082	778	-	-	JAAUVH010000049.1	F	29133	30077	315	-
1083	779	-	-	JAAUVH010000049.1	F	45352	46302	317	+
1084	780	-	-	JAAUVH010000049.1	F	58312	59262	317	+
1085	781	-	-	JAAUVH010000049.1	F	74247	75197	317	+
1086	-	-	305	JAAUVH010000049.1	P	81793	82747	318	-
1087	-	-	306	JAAUVH010000049.1	P	104245	105187	314	-
1088	-	-	307	JAAUVH010000049.1	P	111002	111379	126	+
1089	-	-	308	JAAUVH010000049.1	P	119684	120635	317	+
1090	782	-	-	JAAUVH010000049.1	F	127655	128608	318	-
1091	-	-	309	JAAUVH010000049.1	P	143750	144696	315	-
1092	-	-	310	JAAUVH010000103.1	P	11183	12116	311	+
1093	783	-	-	JAAUVH010000103.1	F	30507	31442	312	+
1094	-	1	-	JAAUVH010000103.1	T	37053	37694	214	-
1095	-	-	311	JAAUVH010000111.1	P	7025	7654	210	-
1096	-	-	312	JAAUVH010000111.1	P	80672	80926	85	+
1097	-	-	313	JAAUVH010000111.1	P	90701	91617	305	+
1098	-	-	314	JAAUVH010000134.1	P	7719	8630	304	-
1099	784	-	-	JAAUVH010000134.1	F	35142	36056	305	-
1100	785	-	-	JAAUVH010000134.1	F	44522	45451	310	-
1101	786	-	-	JAAUVH010000134.1	F	64714	65646	311	+
1102	787	-	-	JAAUVH010000134.1	F	91950	92879	310	+
1103	-	-	315	JAAUVH010000134.1	P	128266	129108	281	-
1104	-	-	316	JAAUVH010000162.1	P	10250	11284	345	+
1105	788	-	-	JAAUVH010000213.1	F	13672	14604	311	-
1106	-	-	317	JAAUVH010000213.1	P	26611	27543	311	-
1107	-	-	318	JAAUVH010000246.1	P	124772	124975	68	+
1108	-	-	319	JAAUVH010000250.1	P	9138	10098	320	+
1109	-	-	320	JAAUVH010000250.1	P	26083	27022	313	+
1110	-	-	321	JAAUVH010000250.1	P	51718	52365	216	+
1111	-	-	322	JAAUVH010000250.1	P	60814	61728	305	+
1112	-	-	323	JAAUVH010000250.1	P	101163	101753	197	+
1113	-	-	324	JAAUVH010000250.1	P	123793	124734	314	+
1114	789	-	-	JAAUVH010000296.1	F	66999	67937	313	-
1115	-	-	325	JAAUVH010000296.1	P	91408	92052	215	-
1116	-	-	326	JAAUVH010000296.1	P	118213	119121	303	-
1117	-	-	327	JAAUVH010000296.1	P	133378	134151	258	-
1118	790	-	-	JAAUVH010000296.1	F	145293	146228	312	+
1119	791	-	-	JAAUVH010000296.1	F	155353	156291	313	+
1120	-	-	328	JAAUVH010000296.1	P	165010	165891	294	+
1121	-	-	329	JAAUVH010000296.1	P	196940	197871	310	+
1122	792	-	-	JAAUVH010000296.1	F	245024	245959	312	+
1123	-	-	330	JAAUVH010000298.1	P	152208	152840	211	+
1124	-	-	331	JAAUVH010000314.1	P	338	1209	290	+
1125	-	-	332	JAAUVH010000314.1	P	15354	16177	274	-
1126	793	-	-	JAAUVH010000314.1	F	36554	37483	310	-
1127	794	-	-	JAAUVH010000314.1	F	64391	65323	311	-
1128	-	-	333	JAAUVH010000314.1	P	90090	90821	244	+
1129	-	-	334	JAAUVH010000314.1	P	98800	99712	304	+
1130	-	-	335	JAAUVH010000324.1	P	2863	3812	316	+
1131	-	-	336	JAAUVH010000324.1	P	13035	13962	309	+
1132	-	-	337	JAAUVH010000324.1	P	20428	21144	239	+
1133	-	-	338	JAAUVH010000324.1	P	43968	44945	326	+
1134	795	-	-	JAAUVH010000324.1	F	53342	54256	305	+
1135	796	-	-	JAAUVH010000324.1	F	72086	73000	305	+
1136	-	-	339	JAAUVH010000324.1	P	98525	99297	257	+
1137	797	-	-	JAAUVH010000324.1	F	121567	122481	305	+
1138	798	-	-	JAAUVH010000324.1	F	143582	144496	305	+
1139	799	-	-	JAAUVH010000324.1	F	179629	180543	305	+
1140	800	-	-	JAAUVH010000324.1	F	208520	209434	305	+
1141	-	-	340	JAAUVH010000324.1	P	227485	228321	279	+
1142	-	-	341	JAAUVH010000324.1	P	246206	247122	305	+
1143	801	-	-	JAAUVH010000324.1	F	265017	265931	305	+
1144	802	-	-	JAAUVH010000324.1	F	273358	274284	309	-
1145	-	-	342	JAAUVH010000324.1	P	294084	295008	308	+
1146	-	-	343	JAAUVH010000324.1	P	310079	311011	311	+
1147	803	-	-	JAAUVH010000353.1	F	62267	63193	309	+

## Sheet: 4.Yella_v2.OR
Gene #	Functional gene #	Truncated gene #	Pseudogene #	Chromosome / contig	Functional / truncated / pseudo	Initiatial position	Terminal position	Length (aa)	Coding direction
1	-	-	1	CM062132.1	P	101341475	101342020	182	-
2	-	-	2	CM062132.1	P	101390481	101391284	268	+
3	1	-	-	CM062132.1	F	101401227	101402165	313	+
4	2	-	-	CM062132.1	F	101417761	101418735	325	+
5	3	-	-	CM062132.1	F	101426902	101427846	315	-
6	4	-	-	CM062132.1	F	101443450	101444388	313	-
7	-	-	3	CM062132.1	P	101454489	101455274	262	-
8	-	-	4	CM062132.1	P	101470216	101471094	293	-
9	-	-	5	CM062133.1	P	55856459	55857398	313	+
10	-	-	6	CM062133.1	P	55864014	55864742	243	-
11	5	-	-	CM062133.1	F	55913905	55914849	315	+
12	6	-	-	CM062133.1	F	56038131	56039069	313	-
13	7	-	-	CM062134.1	F	31133698	31134639	314	-
14	8	-	-	CM062134.1	F	31162979	31163917	313	-
15	9	-	-	CM062134.1	F	31187045	31187983	313	-
16	10	-	-	CM062136.1	F	12544	13479	312	+
17	-	-	7	CM062136.1	P	38444	39362	306	+
18	-	-	8	CM062136.1	P	45255	46148	298	-
19	-	-	9	CM062136.1	P	62258	62665	136	-
20	11	-	-	CM062136.1	F	9808249	9809178	310	-
21	12	-	-	CM062136.1	F	9823404	9824333	310	+
22	13	-	-	CM062136.1	F	9853113	9854048	312	+
23	14	-	-	CM062136.1	F	9887584	9888519	312	+
24	15	-	-	CM062136.1	F	9915777	9916724	316	+
25	16	-	-	CM062136.1	F	9932097	9933026	310	+
26	-	-	10	CM062136.1	P	9956494	9957396	301	-
27	17	-	-	CM062136.1	F	9977319	9978344	342	+
28	18	-	-	CM062136.1	F	9987658	9988590	311	+
29	-	-	11	CM062136.1	P	10003219	10004101	294	+
30	19	-	-	CM062136.1	F	10019124	10020056	311	+
31	20	-	-	CM062136.1	F	10039224	10040156	311	+
32	21	-	-	CM062136.1	F	10053902	10054834	311	+
33	22	-	-	CM062136.1	F	10073572	10074504	311	+
34	23	-	-	CM062136.1	F	10092050	10092982	311	+
35	24	-	-	CM062136.1	F	10116408	10117340	311	+
36	25	-	-	CM062136.1	F	10131935	10132867	311	+
37	26	-	-	CM062136.1	F	10140433	10141368	312	+
38	-	-	12	CM062136.1	P	10152031	10152801	257	+
39	27	-	-	CM062136.1	F	10164612	10165538	309	+
40	28	-	-	CM062136.1	F	10175620	10176546	309	+
41	29	-	-	CM062136.1	F	10187427	10188368	314	-
42	30	-	-	CM062136.1	F	10215007	10215939	311	-
43	31	-	-	CM062136.1	F	10223318	10224253	312	-
44	32	-	-	CM062136.1	F	10236904	10237839	312	-
45	33	-	-	CM062136.1	F	10245202	10246161	320	-
46	34	-	-	CM062136.1	F	10282593	10283534	314	-
47	35	-	-	CM062136.1	F	10290959	10291894	312	-
48	36	-	-	CM062136.1	F	10313300	10314235	312	-
49	37	-	-	CM062136.1	F	10359136	10360068	311	+
50	38	-	-	CM062136.1	F	10370109	10371044	312	+
51	39	-	-	CM062136.1	F	10400026	10400958	311	-
52	40	-	-	CM062136.1	F	10410496	10411428	311	-
53	-	-	13	CM062136.1	P	10425398	10426329	310	+
54	41	-	-	CM062136.1	F	10435911	10436846	312	-
55	42	-	-	CM062136.1	F	10454248	10455183	312	+
56	43	-	-	CM062136.1	F	10464758	10465693	312	-
57	44	-	-	CM062136.1	F	10480157	10481092	312	+
58	45	-	-	CM062136.1	F	10494532	10495494	321	+
59	46	-	-	CM062136.1	F	10511285	10512217	311	-
60	47	-	-	CM062136.1	F	10525704	10526630	309	+
61	48	-	-	CM062136.1	F	10531633	10532577	315	-
62	49	-	-	CM062136.1	F	10572703	10573638	312	+
63	50	-	-	CM062136.1	F	10582221	10583168	316	+
64	51	-	-	CM062136.1	F	10600727	10601674	316	+
65	52	-	-	CM062136.1	F	10618037	10618984	316	-
66	53	-	-	CM062136.1	F	10635361	10636302	314	+
67	54	-	-	CM062136.1	F	10683364	10684302	313	+
68	55	-	-	CM062137.1	F	9541791	9542750	320	+
69	56	-	-	CM062137.1	F	9823633	9824577	315	+
70	57	-	-	CM062137.1	F	12072068	12073045	326	+
71	-	-	14	CM062137.1	P	37936795	37937681	295	-
72	-	-	15	CM062137.1	P	40448149	40449085	312	+
73	-	-	16	CM062137.1	P	40459695	40460575	293	-
74	-	-	17	CM062137.1	P	40492233	40492874	214	+
75	-	-	18	CM062137.1	P	40500129	40501033	301	-
76	58	-	-	CM062137.1	F	41106872	41107825	318	-
77	-	-	19	CM062139.1	P	112862	113801	313	-
78	59	-	-	CM062139.1	F	319436	320308	291	-
79	60	-	-	CM062139.1	F	365266	366225	320	-
80	-	-	20	CM062139.1	P	373242	373720	159	-
81	61	-	-	CM062139.1	F	402041	402985	315	+
82	-	-	21	CM062139.1	P	431046	431936	297	+
83	62	-	-	CM062139.1	F	455821	456786	322	-
84	-	-	22	CM062139.1	P	551143	552007	288	-
85	63	-	-	CM062139.1	F	597822	598781	320	+
86	64	-	-	CM062139.1	F	633772	634731	320	+
87	65	-	-	CM062139.1	F	691524	692450	309	+
88	66	-	-	CM062139.1	F	722934	723875	314	+
89	67	-	-	CM062139.1	F	781511	782449	313	-
90	-	-	23	CM062139.1	P	816456	816965	170	+
91	-	-	24	CM062139.1	P	845419	846039	207	-
92	-	-	25	CM062139.1	P	846371	846535	55	-
93	68	-	-	CM062139.1	F	2998767	2999696	310	+
94	69	-	-	CM062140.1	F	32547235	32548176	314	+
95	-	-	26	CM062140.1	P	32557619	32558533	305	+
96	70	-	-	CM062140.1	F	32568848	32569792	315	+
97	-	-	27	CM062140.1	P	46767115	46768091	325	-
98	-	-	28	CM062140.1	P	46777697	46778724	342	-
99	-	-	29	CM062140.1	P	46809871	46810810	313	-
100	71	-	-	CM062140.1	F	46836846	46837775	310	-
101	-	-	30	CM062140.1	P	46852975	46853871	299	-
102	72	-	-	CM062140.1	F	46874791	46875744	318	+
103	73	-	-	CM062140.1	F	46896989	46897951	321	+
104	74	-	-	CM062140.1	F	46908559	46909506	316	-
105	75	-	-	CM062140.1	F	46919621	46920568	316	-
106	76	-	-	CM062140.1	F	46941329	46942276	316	-
107	77	-	-	CM062140.1	F	46967381	46968328	316	+
108	-	-	31	CM062140.1	P	47005053	47005569	172	-
109	78	-	-	CM062140.1	F	47019011	47019955	315	+
110	79	-	-	CM062140.1	F	47025242	47026189	316	-
111	80	-	-	CM062140.1	F	47035723	47036664	314	-
112	81	-	-	CM062140.1	F	47045873	47046814	314	-
113	82	-	-	CM062140.1	F	59762065	59763015	317	-
114	83	-	-	CM062140.1	F	59773733	59774692	320	-
115	84	-	-	CM062140.1	F	59794570	59795499	310	-
116	-	-	32	CM062140.1	P	59810728	59810964	79	-
117	-	-	33	CM062140.1	P	59832622	59833554	311	-
118	85	-	-	CM062140.1	F	59849711	59850643	311	-
119	-	-	34	CM062140.1	P	59876276	59877198	307	-
120	86	-	-	CM062140.1	F	59906914	59907858	315	+
121	-	-	35	CM062140.1	P	59934747	59935709	321	+
122	87	-	-	CM062141.1	F	141510	142436	309	+
123	-	-	36	CM062141.1	P	239966	240694	243	+
124	-	-	37	CM062141.1	P	253454	254381	309	+
125	-	-	38	CM062141.1	P	16222402	16223235	278	-
126	88	-	-	CM062141.1	F	16243963	16244901	313	-
127	-	-	39	CM062141.1	P	16258092	16259026	311	-
128	-	-	40	CM062141.1	P	16283606	16284483	292	-
129	89	-	-	CM062141.1	F	16305205	16306143	313	-
130	-	-	41	CM062141.1	P	16360053	16361026	324	+
131	-	-	42	CM062141.1	P	16392847	16393781	311	+
132	90	-	-	CM062141.1	F	16416871	16417809	313	+
133	91	-	-	CM062141.1	F	16449910	16450845	312	+
134	-	-	43	CM062141.1	P	16497147	16498067	307	-
135	-	-	44	CM062141.1	P	16530048	16530978	310	+
136	-	-	45	CM062141.1	P	16537414	16538223	270	-
137	92	-	-	CM062141.1	F	16543747	16544712	322	-
138	-	-	46	CM062141.1	P	16717834	16718754	307	+
139	-	-	47	CM062141.1	P	16725678	16726322	215	-
140	-	-	48	CM062141.1	P	16758322	16759210	296	+
141	-	-	49	CM062141.1	P	16765264	16765992	243	-
142	-	-	50	CM062141.1	P	16778101	16778535	145	-
143	-	-	51	CM062141.1	P	16805360	16805660	100	+
144	93	-	-	CM062141.1	F	16885578	16886510	311	-
145	94	-	-	CM062141.1	F	16907690	16908622	311	-
146	95	-	-	CM062141.1	F	16942569	16943504	312	+
147	-	-	52	CM062141.1	P	16955287	16956298	337	+
148	96	-	-	CM062141.1	F	16961724	16962662	313	+
149	-	-	53	CM062141.1	P	16982075	16983008	311	-
150	97	-	-	CM062141.1	F	17044785	17045696	304	-
151	98	-	-	CM062141.1	F	17059412	17060383	324	-
152	99	-	-	CM062141.1	F	17099554	17100489	312	-
153	100	-	-	CM062141.1	F	17152524	17153525	334	-
154	-	-	54	CM062141.1	P	17175419	17176175	252	-
155	-	-	55	CM062141.1	P	17181825	17182619	265	-
156	-	-	56	CM062142.1	P	365395	365818	141	-
157	101	-	-	CM062142.1	F	371230	372180	317	-
158	102	-	-	CM062142.1	F	405023	405970	316	-
159	103	-	-	CM062142.1	F	952055	952987	311	-
160	104	-	-	CM062142.1	F	2691868	2692806	313	-
161	105	-	-	CM062142.1	F	2847103	2848044	314	+
162	106	-	-	CM062142.1	F	51186603	51187583	327	-
163	107	-	-	CM062142.1	F	51196417	51197376	320	-
164	108	-	-	CM062142.1	F	51246624	51247583	320	-
165	-	-	57	CM062142.1	P	51263895	51264602	236	-
166	109	-	-	CM062142.1	F	51266621	51267580	320	-
167	110	-	-	CM062142.1	F	51278905	51279864	320	-
168	111	-	-	CM062142.1	F	51288019	51288978	320	-
169	112	-	-	CM062142.1	F	51302422	51303375	318	-
170	113	-	-	CM062142.1	F	51309099	51310055	319	-
171	114	-	-	CM062142.1	F	51320674	51321618	315	+
172	115	-	-	CM062142.1	F	59300499	59301482	328	+
173	116	-	-	CM062142.1	F	59326045	59327001	319	-
174	117	-	-	CM062142.1	F	59342138	59343091	318	-
175	118	-	-	CM062142.1	F	59364400	59365359	320	+
176	119	-	-	CM062142.1	F	59392142	59393080	313	+
177	120	-	-	CM062142.1	F	59399316	59400257	314	-
178	121	-	-	CM062142.1	F	59409078	59410052	325	-
179	122	-	-	CM062142.1	F	59421311	59422267	319	-
180	123	-	-	CM062142.1	F	59460726	59461688	321	-
181	124	-	-	CM062142.1	F	59477672	59478610	313	+
182	125	-	-	CM062142.1	F	59510339	59511292	318	+
183	126	-	-	CM062142.1	F	59523845	59524789	315	+
184	127	-	-	CM062142.1	F	64853203	64854153	317	-
185	128	-	-	CM062145.1	F	855733	856659	309	+
186	129	-	-	CM062145.1	F	904859	905845	329	+
187	130	-	-	CM062145.1	F	970216	971070	285	+
188	131	-	-	CM062145.1	F	1013971	1014909	313	-
189	132	-	-	CM062145.1	F	1060242	1061177	312	-
190	133	-	-	CM062145.1	F	1092231	1093169	313	-
191	-	-	58	CM062145.1	P	1168966	1169376	137	+
192	134	-	-	CM062145.1	F	1174163	1175107	315	-
193	135	-	-	CM062145.1	F	1211176	1212114	313	-
194	136	-	-	CM062145.1	F	1245442	1246386	315	-
195	137	-	-	CM062145.1	F	1299150	1300121	324	+
196	-	-	59	CM062145.1	P	1335235	1335953	239	-
197	-	-	60	CM062145.1	P	1352170	1352907	246	-
198	-	-	61	CM062145.1	P	1385500	1386327	276	+
199	138	-	-	CM062145.1	F	1407301	1408236	312	-
200	139	-	-	CM062145.1	F	1520782	1521720	313	+
201	140	-	-	CM062145.1	F	1572210	1573178	323	+
202	141	-	-	CM062145.1	F	1632801	1633760	320	+
203	-	-	62	CM062145.1	P	1637564	1638389	275	+
204	142	-	-	CM062145.1	F	1669529	1670467	313	+
205	143	-	-	CM062145.1	F	1728917	1729864	316	+
206	144	-	-	CM062145.1	F	1750396	1751334	313	+
207	-	-	63	CM062145.1	P	1766127	1767036	303	+
208	145	-	-	CM062145.1	F	1781928	1782866	313	+
209	146	-	-	CM062145.1	F	1805264	1806202	313	+
210	147	-	-	CM062145.1	F	1823875	1824852	326	+
211	148	-	-	CM062145.1	F	1858335	1859327	331	-
212	149	-	-	CM062145.1	F	1905689	1906633	315	+
213	150	-	-	CM062145.1	F	1954774	1955712	313	+
214	151	-	-	CM062145.1	F	2033979	2034914	312	-
215	-	-	64	CM062145.1	P	2054723	2055622	300	+
216	-	-	65	CM062145.1	P	2067341	2068262	307	+
217	152	-	-	CM062145.1	F	2085282	2086229	316	+
218	153	-	-	CM062145.1	F	2107292	2108239	316	+
219	154	-	-	CM062145.1	F	2150734	2151696	321	+
220	155	-	-	CM062145.1	F	2167221	2168180	320	+
221	156	-	-	CM062145.1	F	2211292	2212254	321	+
222	157	-	-	CM062145.1	F	2278975	2279934	320	+
223	158	-	-	CM062145.1	F	2297943	2298899	319	+
224	159	-	-	CM062145.1	F	2334652	2335605	318	+
225	160	-	-	CM062145.1	F	2347460	2348434	325	+
226	161	-	-	CM062145.1	F	2379293	2380252	320	+
227	162	-	-	CM062145.1	F	2396125	2397087	321	-
228	-	-	66	CM062145.1	P	2420751	2421534	261	+
229	163	-	-	CM062145.1	F	2443451	2444413	321	-
230	164	-	-	CM062145.1	F	2463921	2464865	315	-
231	165	-	-	CM062145.1	F	2528273	2529220	316	+
232	166	-	-	CM062145.1	F	2549959	2550915	319	+
233	167	-	-	CM062145.1	F	2590628	2591572	315	+
234	168	-	-	CM062146.1	F	339821	340759	313	-
235	169	-	-	CM062146.1	F	361638	362585	316	-
236	170	-	-	CM062146.1	F	381927	382868	314	+
237	171	-	-	CM062146.1	F	403704	404651	316	+
238	-	-	67	CM062146.1	P	411134	412035	300	-
239	172	-	-	CM062146.1	F	17305641	17306564	308	-
240	173	-	-	CM062146.1	F	17328485	17329411	309	-
241	174	-	-	CM062146.1	F	17362490	17363437	316	+
242	175	-	-	CM062146.1	F	17376266	17377216	317	-
243	176	-	-	CM062146.1	F	17397627	17398556	310	+
244	177	-	-	CM062146.1	F	17414006	17414956	317	+
245	178	-	-	CM062146.1	F	17427786	17428733	316	-
246	-	-	68	CM062146.1	P	17441137	17441918	260	+
247	179	-	-	CM062146.1	F	17450744	17451673	310	-
248	180	-	-	CM062146.1	F	17474494	17475486	331	+
249	181	-	-	CM062146.1	F	17493512	17494480	323	+
250	182	-	-	CM062146.1	F	17508160	17509128	323	+
251	-	-	69	CM062146.1	P	17538302	17539078	259	+
252	183	-	-	CM062146.1	F	17552902	17553870	323	+
253	184	-	-	CM062146.1	F	17573035	17573976	314	+
254	185	-	-	CM062146.1	F	17589174	17590112	313	+
255	186	-	-	CM062146.1	F	17609716	17610651	312	+
256	187	-	-	CM062146.1	F	17634149	17635084	312	+
257	188	-	-	CM062146.1	F	17646638	17647573	312	+
258	-	-	70	CM062146.1	P	17661583	17662506	308	+
259	189	-	-	CM062146.1	F	17671314	17672306	331	+
260	190	-	-	CM062146.1	F	17676964	17677908	315	+
261	191	-	-	CM062146.1	F	17689152	17690096	315	-
262	192	-	-	CM062146.1	F	17703077	17704054	326	+
263	193	-	-	CM062146.1	F	18013754	18014749	332	-
264	194	-	-	CM062146.1	F	18721322	18722248	309	+
265	195	-	-	CM062146.1	F	18726068	18727015	316	-
266	196	-	-	CM062147.1	F	5163017	5163958	314	-
267	197	-	-	CM062147.1	F	5182864	5183805	314	-
268	198	-	-	CM062147.1	F	5196390	5197322	311	-
269	-	-	71	CM062147.1	P	5208632	5209481	283	-
270	199	-	-	CM062147.1	F	5221223	5222155	311	-
271	200	-	-	CM062147.1	F	5252033	5252962	310	-
272	-	-	72	CM062147.1	P	5260759	5261687	309	-
273	201	-	-	CM062147.1	F	5266543	5267475	311	-
274	202	-	-	CM062147.1	F	5280312	5281244	311	-
275	203	-	-	CM062147.1	F	5296925	5297857	311	-
276	204	-	-	CM062147.1	F	5312827	5313759	311	-
277	205	-	-	CM062147.1	F	5356104	5357030	309	-
278	206	-	-	CM062147.1	F	5375149	5376090	314	-
279	207	-	-	CM062147.1	F	5390158	5391093	312	-
280	208	-	-	CM062147.1	F	5414125	5415078	318	-
281	209	-	-	CM062147.1	F	5438344	5439297	318	-
282	210	-	-	CM062147.1	F	5471330	5472283	318	-
283	-	-	73	CM062147.1	P	5478798	5479254	152	-
284	211	-	-	CM062147.1	F	5495114	5496067	318	-
285	212	-	-	CM062147.1	F	5666801	5667766	322	+
286	213	-	-	CM062147.1	F	5692833	5693774	314	+
287	-	-	74	CM062147.1	P	5700695	5701172	159	+
288	-	-	75	CM062147.1	P	6094495	6095427	311	+
289	214	-	-	CM062147.1	F	6103246	6104211	322	-
290	215	-	-	CM062147.1	F	6114089	6115030	314	+
291	216	-	-	CM062147.1	F	6811998	6812942	315	-
292	217	-	-	CM062147.1	F	6825812	6826756	315	-
293	218	-	-	CM062147.1	F	6839944	6840888	315	-
294	-	-	76	CM062147.1	P	6864546	6865437	297	-
295	219	-	-	CM062147.1	F	12841501	12842379	293	+
296	-	-	77	CM062147.1	P	14371826	14372705	293	-
297	-	-	78	CM062147.1	P	43330895	43331791	299	+
298	-	-	79	CM062148.1	P	57925807	57926616	270	+
299	-	-	80	CM062148.1	P	57962002	57962960	319	+
300	220	-	-	CM062148.1	F	57989222	57990181	320	+
301	-	-	81	CM062149.1	P	20106830	20107075	82	+
302	-	-	82	CM062149.1	P	25579107	25580045	313	+
303	221	-	-	CM062149.1	F	37503970	37504908	313	-
304	-	-	83	CM062149.1	P	37515508	37515801	98	-
305	222	-	-	CM062149.1	F	37519333	37520361	343	-
306	223	-	-	CM062149.1	F	37538892	37539821	310	+
307	224	-	-	CM062149.1	F	37566855	37567793	313	+
308	225	-	-	CM062149.1	F	37683773	37684708	312	-
309	226	-	-	CM062149.1	F	37694297	37695232	312	-
310	227	-	-	CM062149.1	F	37704862	37705797	312	-
311	228	-	-	CM062149.1	F	37718927	37719862	312	-
312	229	-	-	CM062149.1	F	37735839	37736774	312	-
313	230	-	-	CM062149.1	F	37744331	37745266	312	-
314	231	-	-	CM062149.1	F	37759873	37760832	320	-
315	232	-	-	CM062149.1	F	37780639	37781598	320	+
316	233	-	-	CM062149.1	F	37796207	37797145	313	+
317	234	-	-	CM062149.1	F	37824385	37825323	313	+
318	-	-	84	CM062149.1	P	37828875	37829810	312	+
319	235	-	-	CM062149.1	F	37869217	37870176	320	+
320	236	-	-	CM062149.1	F	37885911	37886849	313	+
321	237	-	-	CM062149.1	F	37907025	37907963	313	+
322	-	-	85	CM062149.1	P	37917228	37918142	305	+
323	238	-	-	CM062149.1	F	37950786	37951760	325	+
324	239	-	-	CM062149.1	F	37973629	37974585	319	+
325	240	-	-	CM062149.1	F	37990828	37991790	321	+
326	241	-	-	CM062149.1	F	38346065	38347015	317	+
327	242	-	-	CM062149.1	F	38370896	38371840	315	+
328	-	-	86	CM062149.1	P	38385704	38386503	266	+
329	243	-	-	CM062149.1	F	38405427	38406365	313	+
330	-	-	87	CM062149.1	P	38410716	38411408	231	-
331	-	-	88	CM062149.1	P	38422998	38423779	260	-
332	244	-	-	CM062149.1	F	38436160	38437098	313	-
333	-	-	89	CM062149.1	P	38442269	38442940	224	+
334	245	-	-	CM062149.1	F	38448478	38449422	315	-
335	-	-	90	CM062149.1	P	38469083	38469862	260	+
336	246	-	-	CM062149.1	F	38474624	38475568	315	+
337	-	-	91	CM062149.1	P	38489638	38490409	257	+
338	247	-	-	CM062149.1	F	38502115	38503053	313	+
339	248	-	-	CM062149.1	F	38521768	38522715	316	+
340	249	-	-	CM062149.1	F	38538522	38539466	315	+
341	250	-	-	CM062149.1	F	38560303	38561247	315	+
342	251	-	-	CM062149.1	F	38572276	38573229	318	+
343	252	-	-	CM062149.1	F	38585687	38586646	320	+
344	253	-	-	CM062149.1	F	38597786	38598730	315	+
345	254	-	-	CM062149.1	F	38614017	38614976	320	+
346	255	-	-	CM062149.1	F	38628583	38629521	313	+
347	256	-	-	CM062149.1	F	38638586	38639530	315	-
348	257	-	-	CM062149.1	F	38649404	38650339	312	-
349	258	-	-	CM062149.1	F	38705173	38706114	314	-
350	259	-	-	CM062149.1	F	38727352	38728296	315	+
351	-	-	92	CM062149.1	P	38740486	38741408	307	+
352	260	-	-	CM062149.1	F	38775276	38776229	318	-
353	261	-	-	CM062149.1	F	38817136	38818083	316	+
354	262	-	-	CM062149.1	F	38867772	38868731	320	+
355	263	-	-	CM062149.1	F	39510484	39511413	310	-
356	264	-	-	CM062149.1	F	39519017	39519946	310	-
357	265	-	-	CM062149.1	F	39531368	39532297	310	-
358	266	-	-	CM062149.1	F	39627903	39628853	317	+
359	-	-	93	CM062149.1	P	39644638	39645556	306	+
360	267	-	-	CM062149.1	F	39656807	39657751	315	+
361	268	-	-	CM062149.1	F	39670414	39671358	315	+
362	269	-	-	CM062149.1	F	39687235	39688176	314	+
363	270	-	-	CM062149.1	F	39713220	39714155	312	+
364	271	-	-	CM062149.1	F	39727739	39728677	313	+
365	272	-	-	CM062149.1	F	39730480	39731415	312	-
366	273	-	-	CM062149.1	F	39744042	39744959	306	-
367	274	-	-	CM062149.1	F	39761762	39762694	311	-
368	275	-	-	CM062149.1	F	39792575	39793492	306	-
369	276	-	-	CM062149.1	F	39812917	39813849	311	+
370	277	-	-	CM062149.1	F	39822990	39823925	312	-
371	278	-	-	CM062149.1	F	39835612	39836565	318	+
372	279	-	-	CM062149.1	F	39842705	39843643	313	+
373	280	-	-	CM062149.1	F	39858356	39859324	323	+
374	281	-	-	CM062149.1	F	39868644	39869591	316	+
375	282	-	-	CM062149.1	F	39872920	39873903	328	-
376	283	-	-	CM062149.1	F	39885131	39886066	312	+
377	284	-	-	CM062149.1	F	39898638	39899573	312	+
378	285	-	-	CM062149.1	F	39909707	39910675	323	+
379	286	-	-	CM062149.1	F	39922288	39923244	319	+
380	287	-	-	CM062149.1	F	39932098	39933033	312	+
381	288	-	-	CM062149.1	F	39940923	39941855	311	+
382	289	-	-	CM062149.1	F	39947908	39948840	311	+
383	290	-	-	CM062149.1	F	39953751	39954680	310	+
384	291	-	-	CM062149.1	F	39959224	39960180	319	-
385	292	-	-	CM062149.1	F	39980931	39981890	320	+
386	293	-	-	CM062149.1	F	39987965	39988906	314	-
387	294	-	-	CM062149.1	F	39998452	39999393	314	-
388	-	-	94	CM062149.1	P	40005006	40005854	283	-
389	295	-	-	CM062149.1	F	40010246	40011205	320	-
390	296	-	-	CM062149.1	F	40017746	40018708	321	-
391	297	-	-	CM062149.1	F	40026832	40027761	310	-
392	298	-	-	CM062149.1	F	40041920	40042879	320	-
393	299	-	-	CM062149.1	F	40048783	40049724	314	-
394	300	-	-	CM062149.1	F	40060060	40060998	313	+
395	301	-	-	CM062149.1	F	40068748	40069653	302	+
396	302	-	-	CM062149.1	F	40077363	40078304	314	-
397	303	-	-	CM062149.1	F	40088697	40089638	314	-
398	304	-	-	CM062149.1	F	40108003	40108944	314	-
399	305	-	-	CM062149.1	F	40123304	40124245	314	-
400	-	-	95	CM062149.1	P	40132915	40133352	146	-
401	306	-	-	CM062149.1	F	40138187	40139137	317	-
402	307	-	-	CM062149.1	F	40150375	40151322	316	-
403	-	-	96	CM062149.1	P	40155515	40155896	127	-
404	308	-	-	CM062149.1	F	40161576	40162526	317	-
405	309	-	-	CM062149.1	F	40180240	40181187	316	-
406	310	-	-	CM062149.1	F	40191529	40192503	325	-
407	311	-	-	CM062149.1	F	40203442	40204389	316	-
408	312	-	-	CM062149.1	F	40212629	40213549	307	-
409	313	-	-	CM062149.1	F	40233831	40234775	315	+
410	-	-	97	CM062149.1	P	40235579	40236016	146	-
411	314	-	-	CM062149.1	F	40242262	40243224	321	-
412	315	-	-	CM062149.1	F	40252931	40253869	313	+
413	316	-	-	CM062149.1	F	40262725	40263660	312	-
414	317	-	-	CM062149.1	F	40272505	40273437	311	-
415	318	-	-	CM062149.1	F	40285352	40286290	313	-
416	319	-	-	CM062149.1	F	40294455	40295393	313	-
417	320	-	-	CM062149.1	F	40310071	40311003	311	-
418	321	-	-	CM062149.1	F	40324554	40325492	313	-
419	322	-	-	CM062149.1	F	40343102	40344073	324	+
420	323	-	-	CM062149.1	F	40356986	40357942	319	+
421	324	-	-	CM062149.1	F	40363538	40364470	311	-
422	325	-	-	CM062149.1	F	40382375	40383307	311	+
423	326	-	-	CM062149.1	F	40391854	40392804	317	+
424	-	-	98	CM062149.1	P	40399510	40400277	256	+
425	327	-	-	CM062149.1	F	40411860	40412801	314	+
426	328	-	-	CM062149.1	F	40421812	40422762	317	-
427	329	-	-	CM062149.1	F	40435909	40436844	312	+
428	330	-	-	CM062149.1	F	40463128	40464072	315	+
429	331	-	-	CM062149.1	F	40474698	40475633	312	+
430	332	-	-	CM062149.1	F	40494411	40495355	315	+
431	333	-	-	CM062149.1	F	40502265	40503197	311	+
432	334	-	-	CM062149.1	F	40511918	40512853	312	+
433	335	-	-	CM062149.1	F	40523563	40524495	311	+
434	336	-	-	CM062149.1	F	40532791	40533729	313	+
435	337	-	-	CM062149.1	F	40554234	40555172	313	+
436	338	-	-	CM062149.1	F	40560117	40561049	311	-
437	339	-	-	CM062149.1	F	40573522	40574481	320	-
438	340	-	-	CM062149.1	F	40580910	40581845	312	-
439	341	-	-	CM062149.1	F	40591266	40592201	312	-
440	342	-	-	CM062149.1	F	40600221	40601162	314	-
441	343	-	-	CM062149.1	F	40609664	40610602	313	-
442	344	-	-	CM062149.1	F	40618322	40619266	315	-
443	-	-	99	CM062149.1	P	40626762	40627361	200	-
444	345	-	-	CM062149.1	F	40639702	40640652	317	-
445	-	-	100	CM062149.1	P	40649453	40650324	290	-
446	346	-	-	CM062149.1	F	40673086	40674018	311	+
447	347	-	-	CM062149.1	F	40688944	40689882	313	+
448	348	-	-	CM062149.1	F	40693349	40694290	314	-
449	349	-	-	CM062149.1	F	40706371	40707354	328	-
450	350	-	-	CM062149.1	F	40718096	40719031	312	-
451	351	-	-	CM062149.1	F	40729511	40730440	310	-
452	-	-	101	CM062149.1	P	40741762	40742664	301	+
453	352	-	-	CM062149.1	F	40747888	40748823	312	-
454	353	-	-	CM062149.1	F	40759663	40760592	310	-
455	354	-	-	CM062149.1	F	40774316	40775245	310	+
456	355	-	-	CM062149.1	F	40782577	40783506	310	-
457	356	-	-	CM062149.1	F	40798029	40798940	304	-
458	357	-	-	CM062149.1	F	40808014	40808943	310	-
459	358	-	-	CM062149.1	F	40831055	40831987	311	+
460	359	-	-	CM062149.1	F	40844430	40845362	311	+
461	-	-	102	CM062149.1	P	40852882	40853073	64	+
462	-	-	103	CM062149.1	P	40862789	40863588	266	+
463	360	-	-	CM062149.1	F	40870379	40871311	311	+
464	361	-	-	CM062149.1	F	40880355	40881287	311	+
465	362	-	-	CM062149.1	F	40904394	40905323	310	+
466	-	-	104	CM062149.1	P	40918316	40919233	306	-
467	363	-	-	CM062149.1	F	40935229	40936140	304	-
468	364	-	-	CM062149.1	F	40944110	40945039	310	-
469	365	-	-	CM062149.1	F	40961490	40962422	311	+
470	-	-	105	CM062149.1	P	40989629	40990375	249	+
471	366	-	-	CM062149.1	F	41011163	41012095	311	+
472	367	-	-	CM062149.1	F	41025436	41026368	311	-
473	368	-	-	CM062149.1	F	41047070	41047999	310	-
474	369	-	-	CM062149.1	F	41074437	41075369	311	-
475	-	-	106	CM062149.1	P	41089322	41090014	231	+
476	370	-	-	CM062149.1	F	41115148	41116080	311	+
477	371	-	-	CM062149.1	F	41134471	41135406	312	+
478	-	-	107	CM062149.1	P	41141017	41141918	300	-
479	372	-	-	CM062149.1	F	41156021	41156953	311	-
480	373	-	-	CM062149.1	F	41169032	41169964	311	-
481	-	-	108	CM062149.1	P	41193750	41194675	308	+
482	374	-	-	CM062149.1	F	41201841	41202755	305	-
483	375	-	-	CM062149.1	F	41220313	41221239	309	-
484	376	-	-	CM062149.1	F	41235902	41236834	311	-
485	-	-	109	CM062149.1	P	41255373	41256298	308	+
486	377	-	-	CM062149.1	F	41263715	41264629	305	-
487	378	-	-	CM062149.1	F	41282301	41283215	305	-
488	379	-	-	CM062149.1	F	41311360	41312274	305	-
489	380	-	-	CM062149.1	F	41354322	41355236	305	-
490	381	-	-	CM062149.1	F	41376541	41377455	305	-
491	382	-	-	CM062149.1	F	41401570	41402484	305	-
492	383	-	-	CM062149.1	F	41428363	41429277	305	-
493	384	-	-	CM062149.1	F	41446083	41446997	305	-
494	385	-	-	CM062149.1	F	41455379	41456353	325	-
495	386	-	-	CM062149.1	F	41466365	41467309	315	-
496	387	-	-	CM062149.1	F	41476171	41477094	308	-
497	388	-	-	CM062149.1	F	41483229	41484161	311	-
498	389	-	-	CM062149.1	F	41493402	41494355	318	-
499	390	-	-	CM062149.1	F	41508843	41509787	315	-
500	391	-	-	CM062149.1	F	41522999	41523916	306	-
501	392	-	-	CM062149.1	F	41535677	41536606	310	-
502	393	-	-	CM062149.1	F	41560212	41561129	306	-
503	394	-	-	CM062149.1	F	41573763	41574680	306	-
504	395	-	-	CM062149.1	F	41583680	41584609	310	-
505	396	-	-	CM062149.1	F	41603162	41604100	313	-
506	-	-	110	CM062149.1	P	41628694	41629620	309	-
507	397	-	-	CM062149.1	F	41638876	41639790	305	-
508	-	-	111	CM062149.1	P	41643672	41644536	288	-
509	398	-	-	CM062149.1	F	41660131	41661060	310	+
510	399	-	-	CM062149.1	F	41665748	41666677	310	-
511	400	-	-	CM062149.1	F	41685935	41686948	338	+
512	401	-	-	CM062149.1	F	41697982	41698944	321	+
513	-	-	112	CM062149.1	P	41705420	41706235	272	-
514	402	-	-	CM062149.1	F	41716158	41717066	303	-
515	-	-	113	CM062149.1	P	41734083	41734817	245	-
516	403	-	-	CM062149.1	F	41783584	41784513	310	-
517	-	-	114	CM062149.1	P	41804871	41805571	233	-
518	404	-	-	CM062149.1	F	41809255	41810184	310	-
519	405	-	-	CM062149.1	F	41825674	41826606	311	-
520	406	-	-	CM062149.1	F	41850778	41851707	310	-
521	-	-	115	CM062149.1	P	41868423	41869127	235	-
522	407	-	-	CM062149.1	F	41882559	41883467	303	-
523	408	-	-	CM062149.1	F	41906048	41906977	310	-
524	-	-	116	CM062149.1	P	41932512	41933243	244	-
525	409	-	-	CM062149.1	F	41937912	41938841	310	-
526	410	-	-	CM062149.1	F	41953988	41954917	310	-
527	411	-	-	CM062149.1	F	41974198	41975127	310	-
528	412	-	-	CM062149.1	F	41987575	41988504	310	-
529	413	-	-	CM062149.1	F	41996535	41997464	310	-
530	414	-	-	CM062149.1	F	42015373	42016302	310	-
531	415	-	-	CM062149.1	F	42031786	42032895	370	+
532	416	-	-	CM062151.1	F	46446718	46447665	316	-
533	-	-	117	CM062151.1	P	46462074	46462424	117	-
534	417	-	-	CM062151.1	F	46463150	46464097	316	-
535	-	-	118	CM062151.1	P	46487434	46488240	269	-
536	418	-	-	CM062151.1	F	46519491	46520450	320	+
537	-	-	119	CM062151.1	P	46524826	46525350	175	-
538	-	-	120	CM062151.1	P	46533377	46534324	316	+
539	419	-	-	CM062151.1	F	46542439	46543368	310	+
540	420	-	-	CM062151.1	F	46549867	46550898	344	-
541	421	-	-	CM062151.1	F	46563190	46564119	310	-
542	-	-	121	CM062151.1	P	46573224	46573783	186	-
543	422	-	-	CM062151.1	F	46580335	46581258	308	+
544	423	-	-	CM062151.1	F	46587661	46588683	341	+
545	424	-	-	CM062151.1	F	46598393	46599352	320	+
546	425	-	-	CM062151.1	F	46613423	46614370	316	-
547	426	-	-	CM062151.1	F	46633294	46634229	312	-
548	427	-	-	CM062151.1	F	47049802	47050797	332	+
549	428	-	-	CM062151.1	F	47094446	47095402	319	-
550	429	-	-	CM062151.1	F	47198025	47199014	330	-
551	430	-	-	CM062151.1	F	47211655	47212593	313	-
552	431	-	-	CM062151.1	F	47234893	47235822	310	+
553	432	-	-	CM062151.1	F	47247432	47248400	323	-
554	433	-	-	CM062151.1	F	47259533	47260501	323	-
555	-	-	122	CM062151.1	P	47276975	47277369	131	-
556	434	-	-	CM062151.1	F	47289583	47290515	311	-
557	-	-	123	CM062151.1	P	47296796	47297680	295	-
558	435	-	-	CM062151.1	F	47308190	47309143	318	-
559	436	-	-	CM062151.1	F	47334288	47335220	311	+
560	437	-	-	CM062151.1	F	47356886	47357815	310	+
561	438	-	-	CM062151.1	F	47378025	47378993	323	-
562	439	-	-	CM062151.1	F	47389492	47390460	323	-
563	-	-	124	CM062151.1	P	47398104	47398532	143	-
564	-	-	125	CM062151.1	P	47398754	47399239	162	-
565	440	-	-	CM062151.1	F	47421283	47422245	321	+
566	-	-	126	CM062151.1	P	47450586	47451617	344	+
567	441	-	-	CM062151.1	F	47476207	47477139	311	+
568	-	-	127	CM062151.1	P	47481286	47482126	280	+
569	442	-	-	CM062151.1	F	47492313	47493263	317	+
570	443	-	-	CM062151.1	F	47524493	47525425	311	+
571	444	-	-	CM062151.1	F	47547724	47548677	318	+
572	445	-	-	CM062151.1	F	47566447	47567376	310	-
573	446	-	-	CM062151.1	F	47588855	47589787	311	+
574	-	-	128	CM062151.1	P	47598619	47599113	165	-
575	447	-	-	CM062151.1	F	47607654	47608601	316	+
576	448	-	-	CM062151.1	F	47633008	47633970	321	+
577	449	-	-	CM062151.1	F	47655058	47656011	318	+
578	450	-	-	CM062151.1	F	47683200	47684132	311	+
579	451	-	-	CM062151.1	F	47695473	47696441	323	+
580	452	-	-	CM062151.1	F	47702433	47703530	366	+
581	453	-	-	CM062151.1	F	47713984	47714952	323	+
582	454	-	-	CM062151.1	F	47725257	47726189	311	-
583	455	-	-	CM062151.1	F	47769417	47770349	311	+
584	-	-	129	CM062151.1	P	47785567	47786337	257	+
585	456	-	-	CM062151.1	F	47796789	47797757	323	+
586	-	-	130	CM062151.1	P	47806898	47807719	274	-
587	457	-	-	CM062151.1	F	47818681	47819613	311	-
588	-	-	131	CM062151.1	P	47831614	47832411	266	-
589	458	-	-	CM062151.1	F	47841121	47842041	307	-
590	-	-	132	CM062151.1	P	47858354	47859252	299	-
591	459	-	-	CM062151.1	F	51332031	51332966	312	+
592	-	-	133	CM062151.1	P	51442979	51443808	276	+
593	460	-	-	CM062151.1	F	51453364	51454356	331	+
594	461	-	-	CM062151.1	F	51462998	51463987	330	+
595	462	-	-	CM062151.1	F	51474001	51475038	346	+
596	463	-	-	CM062151.1	F	51484334	51485263	310	+
597	464	-	-	CM062151.1	F	51491159	51492097	313	-
598	465	-	-	CM062151.1	F	51522382	51523320	313	-
599	466	-	-	CM062151.1	F	51536712	51537650	313	-
600	467	-	-	CM062151.1	F	51557566	51558504	313	+
601	468	-	-	CM062151.1	F	51594292	51595230	313	-
602	469	-	-	CM062151.1	F	51642146	51643084	313	+
603	470	-	-	CM062151.1	F	51645289	51646227	313	+
604	471	-	-	CM062151.1	F	51653542	51654480	313	+
605	472	-	-	CM062151.1	F	51678111	51679064	318	+
606	473	-	-	CM062151.1	F	51690147	51691085	313	+
607	474	-	-	CM062151.1	F	51698828	51699766	313	-
608	475	-	-	CM062151.1	F	51708299	51709255	319	-
609	476	-	-	CM062151.1	F	51731411	51732349	313	-
610	477	-	-	CM062151.1	F	51759692	51760633	314	+
611	478	-	-	CM062151.1	F	51785379	51786320	314	+
612	479	-	-	CM062151.1	F	53266049	53266990	314	+
613	-	-	134	CM062152.1	P	23414167	23414811	215	+
614	-	-	135	CM062152.1	P	23421622	23422229	202	+
615	480	-	-	CM062152.1	F	23436641	23437591	317	+
616	481	-	-	CM062152.1	F	23441820	23442758	313	+
617	482	-	-	CM062152.1	F	26642150	26643181	344	-
618	-	-	136	CM062152.1	P	26652792	26653799	336	-
619	483	-	-	CM062152.1	F	26702199	26703152	318	-
620	484	-	-	CM062152.1	F	26727155	26728117	321	-
621	485	-	-	CM062152.1	F	26789983	26790936	318	+
622	486	-	-	CM062152.1	F	26812279	26813226	316	-
623	487	-	-	CM062152.1	F	26840076	26841026	317	+
624	488	-	-	CM062152.1	F	26859838	26860782	315	+
625	489	-	-	CM062152.1	F	26882890	26883843	318	-
626	-	-	137	CM062152.1	P	26922687	26923619	311	+
627	490	-	-	CM062152.1	F	26975814	26976788	325	+
628	491	-	-	CM062152.1	F	27006474	27007430	319	+
629	492	-	-	CM062152.1	F	27022488	27023441	318	+
630	493	-	-	CM062152.1	F	27036251	27037213	321	-
631	494	-	-	CM062152.1	F	27049109	27050071	321	-
632	495	-	-	CM062152.1	F	27071634	27072605	324	-
633	496	-	-	CM062152.1	F	27080274	27081218	315	-
634	497	-	-	CM062152.1	F	27097013	27097957	315	+
635	-	-	138	CM062152.1	P	27110941	27111847	302	+
636	498	-	-	CM062152.1	F	27129870	27130814	315	-
637	499	-	-	CM062152.1	F	27146848	27147825	326	-
638	-	-	139	CM062152.1	P	27201100	27202004	301	+
639	-	-	140	CM062152.1	P	27234294	27234503	70	-
640	500	-	-	CM062152.1	F	27237507	27238493	329	-
641	501	-	-	CM062152.1	F	27265646	27266590	315	-
642	502	-	-	CM062152.1	F	27283803	27284747	315	+
643	503	-	-	CM062152.1	F	27293073	27294032	320	+
644	504	-	-	CM062152.1	F	27299318	27300283	322	-
645	505	-	-	CM062152.1	F	27325815	27326771	319	+
646	506	-	-	CM062152.1	F	27338253	27339206	318	-
647	507	-	-	CM062152.1	F	27352077	27353027	317	+
648	508	-	-	CM062152.1	F	27360027	27361010	328	+
649	509	-	-	CM062152.1	F	27366090	27367025	312	-
650	-	-	141	CM062152.1	P	27384065	27385002	312	+
651	510	-	-	CM062152.1	F	27400157	27401098	314	-
652	511	-	-	CM062152.1	F	27409270	27410229	320	-
653	512	-	-	CM062152.1	F	27421703	27422644	314	-
654	513	-	-	CM062152.1	F	27436568	27437446	293	-
655	-	-	142	CM062152.1	P	27445906	27446667	254	-
656	514	-	-	CM062152.1	F	27475532	27476494	321	+
657	515	-	-	CM062152.1	F	27489033	27489974	314	+
658	516	-	-	CM062152.1	F	27499691	27500632	314	+
659	-	-	143	CM062152.1	P	27506987	27507435	149	+
660	-	-	144	CM062152.1	P	27507737	27508146	136	+
661	-	-	145	CM062152.1	P	27526752	27527142	130	+
662	-	-	146	CM062152.1	P	27527378	27527821	148	+
663	517	-	-	CM062152.1	F	27534429	27535367	313	+
664	518	-	-	CM062152.1	F	27547030	27547968	313	+
665	-	-	147	CM062152.1	P	27554141	27554839	233	+
666	519	-	-	CM062152.1	F	27563022	27563957	312	+
667	520	-	-	CM062152.1	F	27580072	27581010	313	-
668	521	-	-	CM062152.1	F	27592126	27593067	314	+
669	522	-	-	CM062152.1	F	27598015	27598974	320	-
670	523	-	-	CM062152.1	F	27610785	27611720	312	+
671	524	-	-	CM062152.1	F	27616241	27617176	312	+
672	-	-	148	CM062152.1	P	27630058	27630982	308	+
673	525	-	-	CM062152.1	F	27638234	27639172	313	+
674	526	-	-	CM062152.1	F	27654179	27655126	316	-
675	527	-	-	CM062152.1	F	27668958	27669914	319	-
676	-	-	149	CM062152.1	P	27675972	27676862	297	-
677	528	-	-	CM062152.1	F	27691849	27692784	312	+
678	529	-	-	CM062152.1	F	27706627	27707577	317	+
679	530	-	-	CM062152.1	F	27716782	27717729	316	+
680	531	-	-	CM062152.1	F	27729781	27730725	315	-
681	532	-	-	CM062152.1	F	27739547	27740491	315	-
682	533	-	-	CM062152.1	F	27750415	27751359	315	-
683	534	-	-	CM062152.1	F	27764444	27765394	317	+
684	-	-	150	CM062152.1	P	27780416	27780910	165	+
685	535	-	-	CM062152.1	F	27784439	27785398	320	-
686	536	-	-	CM062152.1	F	27795262	27796251	330	-
687	537	-	-	CM062152.1	F	27810223	27811182	320	+
688	538	-	-	CM062152.1	F	27815540	27816514	325	-
689	539	-	-	CM062152.1	F	27828772	27829719	316	-
690	-	-	151	CM062152.1	P	27850112	27851015	301	+
691	-	-	152	CM062152.1	P	27856343	27857109	255	-
692	540	-	-	CM062152.1	F	27869474	27870415	314	-
693	541	-	-	CM062152.1	F	27877310	27878260	317	-
694	542	-	-	CM062152.1	F	27886203	27887150	316	-
695	543	-	-	CM062152.1	F	27908774	27909742	323	-
696	544	-	-	CM062152.1	F	27922675	27923631	319	+
697	-	-	153	CM062152.1	P	27928101	27929011	303	-
698	545	-	-	CM062152.1	F	27946360	27947313	318	-
699	-	-	154	CM062152.1	P	27963916	27964769	284	+
700	546	-	-	CM062152.1	F	27971110	27972054	315	-
701	547	-	-	CM062152.1	F	27987222	27988166	315	+
702	548	-	-	CM062152.1	F	27998427	27999377	317	+
703	549	-	-	CM062152.1	F	28016496	28017446	317	+
704	-	-	155	CM062152.1	P	28025844	28026161	106	+
705	550	-	-	CM062152.1	F	28034743	28035693	317	+
706	551	-	-	CM062152.1	F	28042605	28043558	318	-
707	552	-	-	CM062152.1	F	28055442	28056380	313	-
708	-	-	156	CM062152.1	P	28063200	28063673	158	-
709	553	-	-	CM062152.1	F	28067853	28068794	314	+
710	554	-	-	CM062152.1	F	28077101	28078051	317	-
711	-	-	157	CM062152.1	P	28084415	28084945	177	-
712	-	-	158	CM062152.1	P	28085293	28085466	58	-
713	-	-	159	CM062152.1	P	28105897	28106709	271	-
714	555	-	-	CM062152.1	F	28118731	28119714	328	-
715	556	-	-	CM062152.1	F	28131239	28132210	324	-
716	557	-	-	CM062152.1	F	28145989	28146939	317	-
717	558	-	-	CM062152.1	F	28157542	28158513	324	-
718	-	-	160	CM062152.1	P	28173814	28174590	259	-
719	-	-	161	CM062152.1	P	28184897	28185700	268	+
720	559	-	-	CM062152.1	F	28236811	28237746	312	-
721	560	-	-	CM062152.1	F	28250352	28251287	312	-
722	-	-	162	CM062152.1	P	28255492	28256492	333	-
723	561	-	-	CM062152.1	F	28262908	28263840	311	-
724	562	-	-	CM062152.1	F	28270835	28271773	313	-
725	563	-	-	CM062152.1	F	28290111	28291049	313	+
726	564	-	-	CM062152.1	F	28296812	28297765	318	+
727	-	-	163	CM062152.1	P	28304105	28304920	272	-
728	565	-	-	CM062152.1	F	28324799	28325758	320	+
729	566	-	-	CM062152.1	F	28334284	28335237	318	+
730	567	-	-	CM062152.1	F	28343518	28344453	312	+
731	568	-	-	CM062152.1	F	28355971	28356924	318	+
732	569	-	-	CM062152.1	F	28371273	28372220	316	+
733	570	-	-	CM062152.1	F	28377942	28378895	318	+
734	571	-	-	CM062152.1	F	28387605	28388549	315	-
735	572	-	-	CM062152.1	F	28398103	28399047	315	-
736	573	-	-	CM062152.1	F	28415899	28416837	313	+
737	574	-	-	CM062152.1	F	28438964	28439920	319	+
738	575	-	-	CM062152.1	F	28452166	28453107	314	+
739	576	-	-	CM062152.1	F	28465844	28466800	319	+
740	577	-	-	CM062152.1	F	28472128	28473084	319	+
741	578	-	-	CM062152.1	F	28487004	28488023	340	+
742	579	-	-	CM062152.1	F	28521564	28522520	319	-
743	580	-	-	CM062152.1	F	28535102	28536058	319	-
744	581	-	-	CM062152.1	F	28548240	28549187	316	+
745	-	-	164	CM062152.1	P	28559524	28560464	313	+
746	582	-	-	CM062152.1	F	28576710	28577654	315	+
747	-	-	165	CM062152.1	P	28588899	28589941	347	-
748	583	-	-	CM062152.1	F	28602992	28603939	316	-
749	584	-	-	CM062152.1	F	28616477	28617418	314	-
750	-	-	166	CM062152.1	P	28630373	28631287	305	+
751	585	-	-	CM062152.1	F	28636885	28637835	317	-
752	586	-	-	CM062152.1	F	28646856	28647836	327	+
753	-	-	167	CM062152.1	P	28685540	28686495	318	+
754	587	-	-	CM062152.1	F	28777427	28778368	314	+
755	588	-	-	CM062152.1	F	28789258	28790205	316	+
756	589	-	-	CM062152.1	F	28802810	28803760	317	+
757	590	-	-	CM062152.1	F	28818252	28819229	326	+
758	591	-	-	CM062152.1	F	28830209	28831186	326	+
759	592	-	-	CM062152.1	F	28842105	28843082	326	+
760	593	-	-	CM062152.1	F	28853301	28854236	312	-
761	594	-	-	CM062152.1	F	28873195	28874175	327	+
762	595	-	-	CM062152.1	F	28881179	28882171	331	+
763	596	-	-	CM062152.1	F	28901120	28902091	324	+
764	597	-	-	CM062152.1	F	28922802	28923767	322	+
765	598	-	-	CM062152.1	F	28935444	28936409	322	+
766	-	-	168	CM062152.1	P	28949354	28950241	296	+
767	599	-	-	CM062152.1	F	28960117	28961076	320	+
768	600	-	-	CM062152.1	F	28970343	28971302	320	+
769	601	-	-	CM062152.1	F	28979697	28980656	320	+
770	602	-	-	CM062152.1	F	29006550	29007539	330	-
771	603	-	-	CM062152.1	F	29019566	29020525	320	+
772	604	-	-	CM062152.1	F	29031833	29032795	321	+
773	605	-	-	CM062152.1	F	29043394	29044365	324	+
774	-	-	169	CM062152.1	P	29065128	29065775	216	+
775	-	-	170	CM062152.1	P	29073575	29074567	331	+
776	606	-	-	CM062152.1	F	29079844	29080785	314	-
777	607	-	-	CM062152.1	F	29092121	29093059	313	-
778	608	-	-	CM062152.1	F	29102694	29103647	318	-
779	609	-	-	CM062152.1	F	29113194	29114135	314	-
780	610	-	-	CM062152.1	F	29119913	29120848	312	-
781	611	-	-	CM062152.1	F	29125634	29126578	315	+
782	612	-	-	CM062152.1	F	29133215	29134150	312	+
783	613	-	-	CM062152.1	F	29146462	29147403	314	+
784	614	-	-	CM062152.1	F	29163893	29164834	314	+
785	-	-	171	CM062152.1	P	29171564	29172494	310	-
786	615	-	-	CM062152.1	F	29187790	29188749	320	+
787	616	-	-	CM062152.1	F	29199516	29200463	316	-
788	-	-	172	CM062152.1	P	29218517	29219461	315	+
789	-	-	173	CM062152.1	P	29236082	29237025	314	+
790	617	-	-	CM062152.1	F	29258198	29259157	320	+
791	618	-	-	CM062152.1	F	29280936	29281880	315	+
792	619	-	-	CM062152.1	F	29314020	29314979	320	+
793	620	-	-	CM062152.1	F	29324305	29325252	316	+
794	621	-	-	CM062152.1	F	29348079	29349020	314	+
795	-	-	174	CM062152.1	P	29357263	29357949	229	-
796	622	-	-	CM062152.1	F	29371703	29372662	320	-
797	623	-	-	CM062152.1	F	29378388	29379329	314	-
798	624	-	-	CM062152.1	F	29400763	29401707	315	-
799	625	-	-	CM062152.1	F	29416682	29417626	315	-
800	-	-	175	CM062152.1	P	29428066	29429019	318	-
801	626	-	-	CM062152.1	F	29454485	29455450	322	+
802	627	-	-	CM062152.1	F	29484441	29485388	316	-
803	628	-	-	CM062152.1	F	29493271	29494230	320	-
804	-	-	176	CM062152.1	P	29508077	29508948	290	+
805	629	-	-	CM062152.1	F	29522438	29523403	322	+
806	-	-	177	CM062152.1	P	29541328	29542281	318	+
807	-	-	178	CM062152.1	P	29559812	29560712	300	-
808	630	-	-	CM062152.1	F	29567197	29568165	323	-
809	631	-	-	CM062152.1	F	29598523	29599485	321	+
810	632	-	-	CM062152.1	F	30142524	30143447	308	+
811	633	-	-	CM062152.1	F	30158013	30158963	317	+
812	634	-	-	CM062152.1	F	30179955	30180905	317	+
813	635	-	-	CM062152.1	F	30195398	30196348	317	+
814	636	-	-	CM062152.1	F	30205489	30206421	311	+
815	637	-	-	CM062152.1	F	30216012	30216944	311	-
816	638	-	-	CM062152.1	F	30237814	30238737	308	-
817	639	-	-	CM062152.1	F	30276683	30277639	319	-
818	640	-	-	CM062152.1	F	30297880	30298824	315	-
819	641	-	-	CM062152.1	F	30308902	30309885	328	-
820	642	-	-	CM062152.1	F	30369368	30370321	318	+
821	-	-	179	CM062152.1	P	30390216	30391112	299	+
822	643	-	-	CM062152.1	F	30401311	30402285	325	+
823	-	-	180	CM062152.1	P	30404572	30405516	315	-
824	644	-	-	CM062152.1	F	30405681	30406655	325	+
825	645	-	-	CM062152.1	F	30408939	30409886	316	-
826	-	-	181	CM062152.1	P	30451347	30452186	280	+
827	646	-	-	CM062152.1	F	30524616	30525569	318	+
828	-	-	182	CM062152.1	P	30537666	30538637	324	+
829	-	-	183	CM062152.1	P	30541009	30541869	287	-
830	647	-	-	CM062152.1	F	30562710	30563654	315	+
831	-	-	184	CM062152.1	P	30599818	30600762	315	+
832	648	-	-	CM062152.1	F	30620629	30621573	315	+
833	649	-	-	CM062152.1	F	30630777	30631724	316	-
834	650	-	-	CM062152.1	F	30657068	30658012	315	+
835	651	-	-	CM062152.1	F	31376010	31376948	313	+
836	652	-	-	CM062152.1	F	31384895	31385833	313	+
837	653	-	-	CM062152.1	F	31394883	31395851	323	-
838	654	-	-	CM062152.1	F	31411485	31412450	322	+
839	655	-	-	CM062152.1	F	31420770	31421714	315	-
840	656	-	-	CM062152.1	F	31442068	31443018	317	+
841	657	-	-	CM062152.1	F	31476929	31477873	315	-
842	658	-	-	CM062152.1	F	31488740	31489684	315	-
843	659	-	-	CM062152.1	F	31498678	31499640	321	-
844	660	-	-	CM062152.1	F	31517892	31518836	315	-
845	-	-	185	CM062152.1	P	49367301	49367879	193	+
846	-	-	186	CM062155.1	P	33099778	33100062	95	-
847	661	-	-	CM062156.1	F	50130694	50131632	313	-
848	-	-	187	CM062156.1	P	50137399	50138294	298	-
849	-	-	188	CM062156.1	P	50143965	50144858	298	-
850	-	-	189	CM062156.1	P	50150766	50151653	296	-
851	-	-	190	CM062156.1	P	50157256	50158181	308	-
852	662	-	-	CM062156.1	F	50164147	50165085	313	-
853	663	-	-	CM062156.1	F	50170692	50171630	313	-
854	664	-	-	CM062156.1	F	50177586	50178524	313	-
855	665	-	-	CM062156.1	F	50236478	50237428	317	+
856	666	-	-	CM062156.1	F	50246189	50247139	317	+
857	667	-	-	CM062156.1	F	50264229	50265179	317	+
858	668	-	-	CM062156.1	F	50283171	50284121	317	+
859	669	-	-	CM062156.1	F	50299499	50300449	317	+
860	670	-	-	CM062156.1	F	50311014	50311964	317	+
861	-	-	191	CM062156.1	P	50320605	50321414	270	+
862	-	-	192	CM062156.1	P	50332188	50333125	312	+
863	-	-	193	CM062156.1	P	50341766	50342575	270	+
864	-	-	194	CM062156.1	P	50353523	50354472	316	+
865	-	-	195	CM062156.1	P	50365519	50366277	253	+
866	671	-	-	CM062156.1	F	50377382	50378332	317	+
867	-	-	196	CM062156.1	P	50385831	50386637	269	+
868	672	-	-	CM062156.1	F	50402543	50403493	317	+
869	673	-	-	CM062156.1	F	50415636	50416604	323	+
870	674	-	-	CM062156.1	F	50425881	50426831	317	+
871	675	-	-	CM062156.1	F	50448626	50449573	316	+
872	676	-	-	CM062156.1	F	50457970	50458920	317	+
873	677	-	-	CM062156.1	F	50477576	50478526	317	+
874	678	-	-	CM062156.1	F	50495979	50496929	317	+
875	-	-	197	CM062157.1	P	25208613	25209102	163	+
876	-	-	198	CM062158.1	P	30643159	30643695	179	+
877	-	-	199	CM062158.1	P	39655046	39655996	317	-
878	679	-	-	CM062158.1	F	39685635	39686681	349	-
879	-	-	200	CM062158.1	P	39715383	39716327	315	-
880	-	-	201	CM062158.1	P	39742127	39742417	97	-
881	680	-	-	CM062158.1	F	39873379	39874308	310	-
882	681	-	-	CM062158.1	F	39907404	39908315	304	-
883	-	-	202	CM062158.1	P	39938228	39939149	307	-
884	-	-	203	CM062158.1	P	39986148	39987004	285	-
885	682	-	-	CM062158.1	F	39992900	39993835	312	-
886	683	-	-	CM062158.1	F	40031978	40032895	306	-
887	-	-	204	CM062158.1	P	40120340	40121293	318	+
888	684	-	-	CM062158.1	F	40125236	40126174	313	+
889	-	-	205	CM062158.1	P	40140419	40141191	257	-
890	685	-	-	CM062158.1	F	40158411	40159367	319	+
891	686	-	-	CM062158.1	F	40172972	40173907	312	+
892	687	-	-	CM062158.1	F	40200136	40201092	319	+
893	688	-	-	CM062158.1	F	40212314	40213261	316	+
894	689	-	-	CM062158.1	F	40225079	40226014	312	+
895	690	-	-	CM062158.1	F	40243165	40244088	308	+
896	691	-	-	CM062158.1	F	40259147	40260070	308	+
897	692	-	-	CM062158.1	F	40280272	40281276	335	+
898	693	-	-	CM062158.1	F	40306864	40307787	308	+
899	694	-	-	CM062158.1	F	40320843	40321772	310	+
900	-	-	206	CM062158.1	P	40343120	40343884	255	+
901	695	-	-	CM062158.1	F	40374578	40375582	335	+
902	696	-	-	CM062158.1	F	45926808	45927749	314	+
903	697	-	-	CM062158.1	F	45953375	45954316	314	+
904	698	-	-	CM062158.1	F	45966217	45967179	321	-
905	699	-	-	CM062158.1	F	45979193	45980128	312	+
906	700	-	-	CM062158.1	F	45991857	45992798	314	+
907	701	-	-	CM062158.1	F	46004299	46005237	313	+
908	702	-	-	CM062158.1	F	46022740	46023678	313	-
909	703	-	-	CM062158.1	F	46054432	46055394	321	-
910	704	-	-	CM062158.1	F	46067000	46067947	316	+
911	705	-	-	CM062158.1	F	46115965	46116912	316	+
912	706	-	-	CM062158.1	F	46136103	46137050	316	+
913	707	-	-	CM062158.1	F	46145591	46146526	312	-
914	708	-	-	CM062158.1	F	46159688	46160626	313	+
915	-	-	207	CM062158.1	P	46171649	46172293	215	+
916	709	-	-	CM062158.1	F	46189670	46190605	312	+
917	710	-	-	CM062158.1	F	46198141	46199085	315	-
918	711	-	-	CM062158.1	F	46217230	46218168	313	+
919	712	-	-	CM062158.1	F	46232878	46233852	325	+
920	-	-	208	CM062158.1	P	46237793	46238458	222	+
921	-	-	209	CM062158.1	P	46240419	46241111	231	+
922	713	-	-	CM062158.1	F	46253342	46254319	326	+
923	714	-	-	CM062159.1	F	2283227	2284153	309	-
924	715	-	-	CM062159.1	F	2303784	2304737	318	+
925	716	-	-	CM062159.1	F	2317863	2318816	318	+
926	-	-	210	CM062159.1	P	2351907	2352629	241	-
927	717	-	-	CM062159.1	F	2405122	2406084	321	-
928	718	-	-	CM062159.1	F	41098279	41099214	312	-
929	719	-	-	CM062159.1	F	41115408	41116343	312	+
930	720	-	-	CM062159.1	F	41139977	41140933	319	-
931	721	-	-	CM062159.1	F	41178225	41179157	311	-
932	722	-	-	CM062160.1	F	41922949	41923887	313	-
933	-	-	211	CM062160.1	P	41947491	41947865	125	+
934	-	-	212	CM062160.1	P	41956338	41957269	310	-
935	-	-	213	CM062160.1	P	41971495	41972268	258	-
936	723	-	-	CM062161.1	F	147086	148045	320	+
937	724	-	-	CM062161.1	F	166124	167074	317	+
938	725	-	-	CM062161.1	F	196204	197175	324	+
939	726	-	-	CM062161.1	F	212394	213329	312	+
940	727	-	-	CM062161.1	F	254895	255869	325	+
941	-	-	214	CM062161.1	P	268342	269267	308	+
942	-	-	215	CM062161.1	P	299715	299990	92	+
943	-	-	216	CM062161.1	P	301337	301606	90	+
944	-	-	217	CM062161.1	P	318350	319193	281	+
945	-	-	218	CM062161.1	P	336213	336485	91	+
946	-	-	219	CM062161.1	P	336676	336975	100	+
947	-	-	220	CM062161.1	P	337097	337590	164	+
948	728	-	-	CM062161.1	F	353977	354915	313	+
949	-	-	221	CM062161.1	P	367168	368101	311	+
950	729	-	-	CM062161.1	F	402658	403596	313	+
951	-	-	222	CM062161.1	P	464501	465408	302	-
952	-	-	223	CM062161.1	P	492759	493662	301	-
953	730	-	-	CM062161.1	F	499154	500092	313	-
954	731	-	-	CM062161.1	F	510277	511215	313	-
955	732	-	-	CM062161.1	F	544522	545493	324	+
956	733	-	-	CM062161.1	F	560836	561771	312	+
957	734	-	-	CM062161.1	F	584155	585090	312	-
958	-	-	224	CM062161.1	P	600293	601072	260	-
959	735	-	-	CM062161.1	F	614973	615914	314	-
960	-	-	225	CM062161.1	P	630598	631522	308	-
961	736	-	-	CM062161.1	F	670562	671500	313	+
962	-	-	226	CM062161.1	P	708006	708898	297	-
963	737	-	-	CM062161.1	F	725224	726150	309	-
964	-	-	227	CM062161.1	P	744895	745788	298	-
965	738	-	-	CM062161.1	F	762916	763857	314	-
966	739	-	-	CM062161.1	F	807069	808040	324	-
967	740	-	-	CM062161.1	F	828033	828974	314	-
968	-	-	228	CM062164.1	P	5150396	5151312	305	+
969	741	-	-	CM062164.1	F	5164139	5165059	307	+
970	742	-	-	CM062164.1	F	5179401	5180324	308	+
971	743	-	-	CM062164.1	F	5208861	5209841	327	+
972	744	-	-	CM062164.1	F	5218406	5219335	310	+
973	745	-	-	CM062164.1	F	5254721	5255650	310	+
974	746	-	-	CM062164.1	F	5273385	5274314	310	+
975	747	-	-	CM062164.1	F	5283669	5284598	310	+
976	748	-	-	CM062164.1	F	5302327	5303256	310	+
977	-	-	229	CM062164.1	P	5342138	5343091	318	+
978	749	-	-	CM062164.1	F	5361288	5362217	310	+
979	750	-	-	CM062164.1	F	5374823	5375758	312	+
980	751	-	-	CM062164.1	F	5388284	5389213	310	+
981	752	-	-	CM062164.1	F	5402402	5403331	310	+
982	753	-	-	CM062164.1	F	5417778	5418707	310	+
983	754	-	-	CM062164.1	F	5449018	5449986	323	+
984	755	-	-	CM062166.1	F	25442876	25443817	314	-
985	756	-	-	CM062166.1	F	25472174	25473112	313	+
986	-	-	230	CM062166.1	P	25491914	25492498	195	+
987	757	-	-	CM062166.1	F	25511953	25512882	310	+
988	-	-	231	CM062166.1	P	25545546	25545929	128	+
989	758	-	-	CM062166.1	F	25558039	25559016	326	+
990	759	-	-	CM062166.1	F	25579055	25580029	325	-
991	-	-	232	CM062166.1	P	25601197	25601994	266	+
992	-	-	233	CM062166.1	P	25939184	25939906	241	-
993	760	-	-	CM062166.1	F	26383706	26384650	315	-
994	761	-	-	CM062166.1	F	26485174	26486115	314	-
995	-	-	234	CM062166.1	P	26504549	26505301	251	+
996	762	-	-	CM062166.1	F	26512846	26513811	322	+
997	763	-	-	CM062166.1	F	26552753	26553691	313	+
998	-	-	235	CM062166.1	P	26576625	26577552	309	+
999	-	-	236	CM062166.1	P	26798864	26799775	304	-
1000	764	-	-	CM062166.1	F	26882568	26883530	321	+
1001	765	-	-	CM062169.1	F	22929259	22930182	308	-
1002	766	-	-	CM062169.1	F	22988400	22989359	320	+
1003	-	-	237	CM062169.1	P	23040153	23041046	298	-
1004	767	-	-	CM062169.1	F	23048138	23049073	312	-
1005	-	-	238	CM062169.1	P	23068552	23069002	150	+
1006	768	-	-	CM062169.1	F	23087110	23088039	310	-
1007	769	-	-	CM062169.1	F	23112732	23113664	311	-
1008	770	-	-	CM062169.1	F	23134895	23135827	311	+
1009	771	-	-	CM062169.1	F	23168520	23169452	311	+
1010	-	-	239	CM062169.1	P	23417787	23418721	311	+
1011	772	-	-	CM062169.1	F	23427604	23428548	315	+
1012	773	-	-	CM062169.1	F	23441519	23442472	318	+
1013	774	-	-	CM062169.1	F	23452974	23453924	317	+
1014	775	-	-	CM062169.1	F	23463290	23464249	320	-
1015	776	-	-	CM062169.1	F	23475683	23476633	317	+
1016	777	-	-	CM062169.1	F	23487398	23488354	319	+
1017	778	-	-	CM062169.1	F	23492630	23493706	359	+
1018	779	-	-	CM062169.1	F	23499207	23500154	316	+
1019	780	-	-	CM062169.1	F	23509309	23510274	322	+
1020	781	-	-	CM062169.1	F	23588133	23589074	314	-
1021	782	-	-	CM062169.1	F	23612085	23613026	314	+
1022	783	-	-	CM062169.1	F	23624008	23624964	319	+
1023	-	-	240	CM062169.1	P	23633934	23634905	324	+
1024	-	-	241	CM062169.1	P	23643835	23644649	271	-
1025	784	-	-	CM062169.1	F	23671247	23672188	314	-
1026	-	1	-	CM062169.1	T	23678240	23678479	80	-
1027	785	-	-	CM062169.1	F	23683263	23684204	314	-
1028	786	-	-	CM062169.1	F	23689992	23690933	314	-
1029	787	-	-	CM062169.1	F	23705948	23706892	315	+
1030	788	-	-	CM062169.1	F	23718587	23719531	315	+
1031	789	-	-	CM062169.1	F	23736559	23737506	316	+
1032	-	-	242	CM062170.1	P	24996711	24997047	112	-
1033	-	-	243	CM062170.1	P	48269750	48270550	267	+
1034	-	-	244	CM062170.1	P	69437691	69437951	87	+
1035	-	-	245	CM062170.1	P	101420973	101421718	248	+
1036	-	-	246	CM062170.1	P	101437282	101437830	183	-
1037	-	-	247	CM062170.1	P	101550648	101550962	105	-
1038	-	-	248	CM062170.1	P	101576205	101577121	305	-
1039	790	-	-	CM062170.1	F	101658305	101659228	308	-
1040	-	-	249	CM062170.1	P	101689971	101690750	260	+
1041	-	-	250	CM062170.1	P	101767077	101768001	308	+
1042	-	-	251	CM062170.1	P	101780148	101781051	301	+
1043	-	-	252	CM062170.1	P	101843685	101844413	243	+
1044	791	-	-	CM062170.1	F	121377905	121378867	321	-
1045	-	-	253	CM062170.1	P	121398998	121399565	189	+
1046	792	-	-	CM062170.1	F	121438759	121439697	313	+
1047	793	-	-	DAOUOP010000047.1	F	85441	86379	313	+
1048	-	-	254	DAOUOP010000059.1	P	1639	2495	285	-
1049	-	-	255	DAOUOP010000059.1	P	13245	14125	293	-
1050	794	-	-	DAOUOP010000186.1	F	1248	2192	315	-

## Sheet: 5.ASM864105v3.OR
Gene #	Functional gene #	Truncated gene #	Pseudogene #	Chromosome / contig	Functional / truncated / pseudo	Initiatial position	Terminal position	Length (aa)	Coding direction
1	1	-	-	CM018151.1	F	25336759	25337700	314	-
2	2	-	-	CM018151.1	F	25365985	25366923	313	+
3	-	-	1	CM018151.1	P	25381888	25382472	195	+
4	3	-	-	CM018151.1	F	25401671	25402600	310	+
5	-	-	2	CM018151.1	P	25437393	25437776	128	+
6	4	-	-	CM018151.1	F	25449879	25450856	326	+
7	5	-	-	CM018151.1	F	25470922	25471896	325	-
8	-	-	3	CM018151.1	P	25492775	25493572	266	+
9	-	-	4	CM018151.1	P	25834579	25835301	241	-
10	6	-	-	CM018151.1	F	26280144	26281088	315	-
11	7	-	-	CM018151.1	F	26382261	26383202	314	-
12	-	-	5	CM018151.1	P	26398974	26399859	295	+
13	8	-	-	CM018151.1	F	26407421	26408386	322	+
14	9	-	-	CM018151.1	F	26447400	26448338	313	+
15	-	-	6	CM018151.1	P	26471160	26472090	310	+
16	-	-	7	CM018151.1	P	26692850	26693761	304	-
17	-	-	8	CM018151.1	P	26703528	26703782	85	-
18	10	-	-	CM018151.1	F	26776413	26777375	321	+
19	-	-	9	VSDE02000001.1	P	101800242	101800787	182	-
20	11	-	-	VSDE02000001.1	F	101842735	101843724	330	+
21	12	-	-	VSDE02000001.1	F	101853967	101854905	313	+
22	13	-	-	VSDE02000001.1	F	101870267	101871211	315	+
23	14	-	-	VSDE02000001.1	F	101879400	101880374	325	-
24	15	-	-	VSDE02000001.1	F	101895971	101896909	313	-
25	-	-	10	VSDE02000001.1	P	101906822	101907810	329	-
26	-	-	11	VSDE02000001.1	P	101922663	101923541	293	-
27	16	-	-	VSDE02000016.1	F	677112	678038	309	+
28	-	-	12	VSDE02000016.1	P	775571	776299	243	+
29	-	-	13	VSDE02000016.1	P	788680	789607	309	+
30	-	-	14	VSDE02000016.1	P	16860505	16861338	278	-
31	-	-	15	VSDE02000016.1	P	16871259	16872173	305	-
32	17	-	-	VSDE02000016.1	F	16892900	16893838	313	-
33	-	-	16	VSDE02000016.1	P	16907029	16907963	311	-
34	-	-	17	VSDE02000016.1	P	16932541	16933418	292	-
35	18	-	-	VSDE02000016.1	F	16954122	16955060	313	-
36	-	-	18	VSDE02000016.1	P	17008940	17009913	324	+
37	-	-	19	VSDE02000016.1	P	17041809	17042743	311	+
38	19	-	-	VSDE02000016.1	F	17065845	17066783	313	+
39	20	-	-	VSDE02000016.1	F	17098878	17099813	312	+
40	-	-	20	VSDE02000016.1	P	17146127	17147047	307	-
41	-	-	21	VSDE02000016.1	P	17177511	17178441	310	+
42	-	-	22	VSDE02000016.1	P	17184873	17185682	270	-
43	21	-	-	VSDE02000016.1	F	17191206	17192171	322	-
44	-	-	23	VSDE02000016.1	P	17365286	17366206	307	+
45	-	-	24	VSDE02000016.1	P	17373130	17373774	215	-
46	-	-	25	VSDE02000016.1	P	17408112	17409000	296	+
47	-	-	26	VSDE02000016.1	P	17415053	17415781	243	-
48	-	-	27	VSDE02000016.1	P	17427749	17428183	145	-
49	-	-	28	VSDE02000016.1	P	17455001	17455301	100	+
50	22	-	-	VSDE02000016.1	F	17535443	17536375	311	-
51	23	-	-	VSDE02000016.1	F	17575583	17576518	312	+
52	-	-	29	VSDE02000016.1	P	17586846	17587857	337	+
53	24	-	-	VSDE02000016.1	F	17593283	17594221	313	+
54	-	-	30	VSDE02000016.1	P	17613632	17614565	311	-
55	25	-	-	VSDE02000016.1	F	17676468	17677379	304	-
56	26	-	-	VSDE02000016.1	F	17691097	17692068	324	-
57	27	-	-	VSDE02000016.1	F	17731259	17732194	312	-
58	28	-	-	VSDE02000016.1	F	17784270	17785301	344	-
59	-	-	31	VSDE02000016.1	P	17807110	17807866	252	-
60	-	-	32	VSDE02000016.1	P	17813516	17814310	265	-
61	-	-	33	VSDE02000018.1	P	705215	705638	141	-
62	29	-	-	VSDE02000018.1	F	711050	712000	317	-
63	30	-	-	VSDE02000018.1	F	744852	745799	316	-
64	31	-	-	VSDE02000018.1	F	1379940	1380872	311	-
65	32	-	-	VSDE02000018.1	F	3120242	3121180	313	-
66	33	-	-	VSDE02000018.1	F	3275081	3276022	314	+
67	34	-	-	VSDE02000018.1	F	52433696	52434676	327	-
68	35	-	-	VSDE02000018.1	F	52443501	52444460	320	-
69	36	-	-	VSDE02000018.1	F	52493718	52494677	320	-
70	37	-	-	VSDE02000018.1	F	52511315	52512274	320	-
71	-	-	34	VSDE02000018.1	P	52528620	52529327	236	-
72	38	-	-	VSDE02000018.1	F	52531346	52532305	320	-
73	39	-	-	VSDE02000018.1	F	52543612	52544571	320	-
74	40	-	-	VSDE02000018.1	F	52552551	52553510	320	-
75	41	-	-	VSDE02000018.1	F	52566967	52567920	318	-
76	42	-	-	VSDE02000018.1	F	52573651	52574607	319	-
77	43	-	-	VSDE02000018.1	F	52585226	52586170	315	+
78	44	-	-	VSDE02000018.1	F	60625920	60626903	328	+
79	45	-	-	VSDE02000018.1	F	60651463	60652419	319	-
80	46	-	-	VSDE02000018.1	F	60667604	60668557	318	-
81	47	-	-	VSDE02000018.1	F	60689873	60690832	320	+
82	48	-	-	VSDE02000018.1	F	60717179	60718117	313	+
83	49	-	-	VSDE02000018.1	F	60724357	60725298	314	-
84	50	-	-	VSDE02000018.1	F	60734116	60735090	325	-
85	51	-	-	VSDE02000018.1	F	60746345	60747301	319	-
86	52	-	-	VSDE02000018.1	F	60785458	60786420	321	-
87	53	-	-	VSDE02000018.1	F	60802417	60803355	313	+
88	54	-	-	VSDE02000018.1	F	60834731	60835684	318	+
89	55	-	-	VSDE02000018.1	F	60848237	60849181	315	+
90	56	-	-	VSDE02000018.1	F	66244548	66245498	317	-
91	57	-	-	VSDE02000031.1	F	835174	836100	309	+
92	58	-	-	VSDE02000031.1	F	884003	884989	329	+
93	59	-	-	VSDE02000031.1	F	949352	950206	285	+
94	60	-	-	VSDE02000031.1	F	993121	994059	313	-
95	61	-	-	VSDE02000031.1	F	1039395	1040330	312	-
96	62	-	-	VSDE02000031.1	F	1071627	1072565	313	-
97	-	-	35	VSDE02000031.1	P	1148338	1148748	137	+
98	63	-	-	VSDE02000031.1	F	1153531	1154475	315	-
99	64	-	-	VSDE02000031.1	F	1190546	1191484	313	-
100	65	-	-	VSDE02000031.1	F	1224785	1225729	315	-
101	66	-	-	VSDE02000031.1	F	1278505	1279476	324	+
102	-	-	36	VSDE02000031.1	P	1314631	1315349	239	-
103	-	-	37	VSDE02000031.1	P	1331575	1332312	246	-
104	-	-	38	VSDE02000031.1	P	1364712	1365677	322	+
105	67	-	-	VSDE02000031.1	F	1386528	1387463	312	-
106	68	-	-	VSDE02000031.1	F	1500061	1500999	313	+
107	69	-	-	VSDE02000031.1	F	1551495	1552463	323	+
108	70	-	-	VSDE02000031.1	F	1612309	1613268	320	+
109	-	-	39	VSDE02000031.1	P	1617072	1617897	275	+
110	71	-	-	VSDE02000031.1	F	1649175	1650113	313	+
111	72	-	-	VSDE02000031.1	F	1708559	1709506	316	+
112	73	-	-	VSDE02000031.1	F	1730050	1730988	313	+
113	-	-	40	VSDE02000031.1	P	1745784	1746693	303	+
114	74	-	-	VSDE02000031.1	F	1761597	1762535	313	+
115	75	-	-	VSDE02000031.1	F	1784936	1785874	313	+
116	76	-	-	VSDE02000031.1	F	1803544	1804521	326	+
117	77	-	-	VSDE02000031.1	F	1838003	1838995	331	-
118	78	-	-	VSDE02000031.1	F	1885207	1886151	315	+
119	79	-	-	VSDE02000031.1	F	1934368	1935306	313	+
120	80	-	-	VSDE02000031.1	F	2013444	2014379	312	-
121	-	-	41	VSDE02000031.1	P	2034012	2034911	300	+
122	-	-	42	VSDE02000031.1	P	2047019	2047940	307	+
123	81	-	-	VSDE02000031.1	F	2065160	2066107	316	+
124	82	-	-	VSDE02000031.1	F	2087166	2088113	316	+
125	83	-	-	VSDE02000031.1	F	2130589	2131551	321	+
126	84	-	-	VSDE02000031.1	F	2146695	2147654	320	+
127	85	-	-	VSDE02000031.1	F	2183296	2184258	321	+
128	86	-	-	VSDE02000031.1	F	2245383	2246342	320	+
129	87	-	-	VSDE02000031.1	F	2264355	2265311	319	+
130	88	-	-	VSDE02000031.1	F	2301068	2302021	318	+
131	89	-	-	VSDE02000031.1	F	2313913	2314887	325	+
132	-	-	43	VSDE02000031.1	P	2345742	2346589	282	+
133	-	-	44	VSDE02000031.1	P	2362474	2363427	318	-
134	90	-	-	VSDE02000031.1	F	2403956	2404918	321	-
135	91	-	-	VSDE02000031.1	F	2424422	2425366	315	-
136	92	-	-	VSDE02000031.1	F	2488599	2489546	316	+
137	93	-	-	VSDE02000031.1	F	2540664	2541611	316	+
138	94	-	-	VSDE02000031.1	F	2562375	2563331	319	+
139	95	-	-	VSDE02000031.1	F	2603056	2604000	315	+
140	-	-	45	VSDE02000031.1	P	44294576	44295487	304	+
141	-	-	46	VSDE02000031.1	P	44358309	44358995	229	+
142	96	-	-	VSDE02000034.1	F	11126	12217	364	+
143	97	-	-	VSDE02000034.1	F	27928	28890	321	-
144	-	-	47	VSDE02000034.1	P	52549	53332	261	+
145	98	-	-	VSDE02000034.1	F	75536	76498	321	-
146	-	-	48	VSDE02000034.1	P	101737	102668	310	-
147	99	-	-	VSDE02000038.1	F	380908	381846	313	-
148	100	-	-	VSDE02000038.1	F	402455	403402	316	-
149	101	-	-	VSDE02000038.1	F	422699	423640	314	+
150	102	-	-	VSDE02000038.1	F	444469	445416	316	+
151	-	-	49	VSDE02000038.1	P	451899	452800	300	-
152	103	-	-	VSDE02000038.1	F	17354270	17355193	308	-
153	104	-	-	VSDE02000038.1	F	17377058	17377984	309	-
154	105	-	-	VSDE02000038.1	F	17417413	17418360	316	+
155	106	-	-	VSDE02000038.1	F	17431022	17431972	317	-
156	107	-	-	VSDE02000038.1	F	17447477	17448406	310	-
157	108	-	-	VSDE02000038.1	F	17468760	17469710	317	+
158	109	-	-	VSDE02000038.1	F	17482508	17483455	316	-
159	-	-	50	VSDE02000038.1	P	17496283	17497064	260	+
160	110	-	-	VSDE02000038.1	F	17505618	17506487	290	-
161	111	-	-	VSDE02000038.1	F	17529177	17530169	331	+
162	112	-	-	VSDE02000038.1	F	17548198	17549166	323	+
163	113	-	-	VSDE02000038.1	F	17563272	17564240	323	+
164	-	-	51	VSDE02000038.1	P	17593412	17594188	259	+
165	114	-	-	VSDE02000038.1	F	17608017	17608985	323	+
166	115	-	-	VSDE02000038.1	F	17628162	17629103	314	+
167	116	-	-	VSDE02000038.1	F	17650033	17650971	313	+
168	117	-	-	VSDE02000038.1	F	17666393	17667328	312	+
169	118	-	-	VSDE02000038.1	F	17690827	17691762	312	+
170	119	-	-	VSDE02000038.1	F	17703318	17704253	312	+
171	-	-	52	VSDE02000038.1	P	17718260	17719183	308	+
172	120	-	-	VSDE02000038.1	F	17727994	17728986	331	+
173	121	-	-	VSDE02000038.1	F	17733657	17734601	315	+
174	122	-	-	VSDE02000038.1	F	17745851	17746795	315	-
175	123	-	-	VSDE02000038.1	F	17759772	17760749	326	+
176	124	-	-	VSDE02000038.1	F	18070160	18071155	332	-
177	125	-	-	VSDE02000038.1	F	18777325	18778251	309	+
178	126	-	-	VSDE02000038.1	F	18782071	18783018	316	-
179	127	-	-	VSDE02000040.1	F	5329995	5330936	314	-
180	128	-	-	VSDE02000040.1	F	5349837	5350778	314	-
181	129	-	-	VSDE02000040.1	F	5363378	5364310	311	-
182	-	-	53	VSDE02000040.1	P	5375609	5376458	283	-
183	130	-	-	VSDE02000040.1	F	5388210	5389142	311	-
184	131	-	-	VSDE02000040.1	F	5416554	5417483	310	-
185	132	-	-	VSDE02000040.1	F	5422433	5423365	311	-
186	133	-	-	VSDE02000040.1	F	5436194	5437126	311	-
187	134	-	-	VSDE02000040.1	F	5452858	5453790	311	-
188	135	-	-	VSDE02000040.1	F	5468755	5469687	311	-
189	136	-	-	VSDE02000040.1	F	5510421	5511347	309	-
190	137	-	-	VSDE02000040.1	F	5529565	5530506	314	-
191	138	-	-	VSDE02000040.1	F	5544587	5545522	312	-
192	139	-	-	VSDE02000040.1	F	5568570	5569523	318	-
193	140	-	-	VSDE02000040.1	F	5592786	5593739	318	-
194	141	-	-	VSDE02000040.1	F	5618689	5619642	318	-
195	-	-	54	VSDE02000040.1	P	5626157	5626613	152	-
196	142	-	-	VSDE02000040.1	F	5642471	5643424	318	-
197	143	-	-	VSDE02000040.1	F	5814422	5815387	322	+
198	144	-	-	VSDE02000040.1	F	5840462	5841403	314	+
199	-	-	55	VSDE02000040.1	P	5848324	5848801	159	+
200	145	-	-	VSDE02000040.1	F	6231094	6232041	316	+
201	146	-	-	VSDE02000040.1	F	6239855	6240820	322	-
202	147	-	-	VSDE02000040.1	F	6250873	6251814	314	+
203	148	-	-	VSDE02000040.1	F	6948858	6949802	315	-
204	149	-	-	VSDE02000040.1	F	6962673	6963617	315	-
205	150	-	-	VSDE02000040.1	F	6976803	6977747	315	-
206	-	-	56	VSDE02000040.1	P	7001406	7002297	297	-
207	151	-	-	VSDE02000040.1	F	13177141	13178019	293	+
208	-	-	57	VSDE02000040.1	P	15441316	15442195	293	-
209	-	-	58	VSDE02000040.1	P	44612767	44613663	299	+
210	-	-	59	VSDE02000044.1	P	58994541	58995350	270	+
211	-	-	60	VSDE02000044.1	P	59023506	59024489	328	+
212	152	-	-	VSDE02000044.1	F	59048342	59049301	320	+
213	-	-	61	VSDE02000048.1	P	19941226	19941471	82	+
214	-	-	62	VSDE02000048.1	P	25426228	25427166	313	+
215	153	-	-	VSDE02000048.1	F	37344606	37345544	313	-
216	-	-	63	VSDE02000048.1	P	37356075	37356371	99	-
217	154	-	-	VSDE02000048.1	F	37359896	37360924	343	-
218	155	-	-	VSDE02000048.1	F	37379027	37379956	310	+
219	156	-	-	VSDE02000048.1	F	37406975	37407913	313	+
220	157	-	-	VSDE02000048.1	F	37523528	37524463	312	-
221	158	-	-	VSDE02000048.1	F	37533842	37534777	312	-
222	159	-	-	VSDE02000048.1	F	37544324	37545259	312	-
223	160	-	-	VSDE02000048.1	F	37558382	37559317	312	-
224	161	-	-	VSDE02000048.1	F	37575344	37576279	312	-
225	162	-	-	VSDE02000048.1	F	37584363	37585298	312	-
226	163	-	-	VSDE02000048.1	F	37599906	37600865	320	-
227	164	-	-	VSDE02000048.1	F	37621485	37622444	320	+
228	165	-	-	VSDE02000048.1	F	37637020	37637958	313	+
229	166	-	-	VSDE02000048.1	F	37665194	37666132	313	+
230	-	-	64	VSDE02000048.1	P	37669684	37670598	305	+
231	167	-	-	VSDE02000048.1	F	37704225	37705184	320	+
232	168	-	-	VSDE02000048.1	F	37721156	37722094	313	+
233	-	-	65	VSDE02000048.1	P	37746677	37747324	216	+
234	-	-	66	VSDE02000048.1	P	37755761	37756675	305	+
235	169	-	-	VSDE02000048.1	F	37795670	37796644	325	+
236	170	-	-	VSDE02000048.1	F	37818326	37819282	319	+
237	171	-	-	VSDE02000048.1	F	37834847	37835809	321	+
238	172	-	-	VSDE02000048.1	F	38191906	38192856	317	+
239	173	-	-	VSDE02000048.1	F	38216920	38217864	315	+
240	-	-	67	VSDE02000048.1	P	38230487	38231286	266	+
241	174	-	-	VSDE02000048.1	F	38256515	38257453	313	+
242	-	-	68	VSDE02000048.1	P	38261805	38262497	231	-
243	-	-	69	VSDE02000048.1	P	38274028	38274887	286	-
244	175	-	-	VSDE02000048.1	F	38287269	38288207	313	-
245	-	-	70	VSDE02000048.1	P	38293366	38294037	224	+
246	176	-	-	VSDE02000048.1	F	38299575	38300519	315	-
247	-	-	71	VSDE02000048.1	P	38320177	38320956	260	+
248	177	-	-	VSDE02000048.1	F	38325718	38326662	315	+
249	-	-	72	VSDE02000048.1	P	38340749	38341520	257	+
250	178	-	-	VSDE02000048.1	F	38353225	38354163	313	+
251	179	-	-	VSDE02000048.1	F	38372819	38373766	316	+
252	180	-	-	VSDE02000048.1	F	38389579	38390523	315	+
253	181	-	-	VSDE02000048.1	F	38405298	38406242	315	+
254	182	-	-	VSDE02000048.1	F	38417260	38418213	318	+
255	183	-	-	VSDE02000048.1	F	38430462	38431421	320	+
256	184	-	-	VSDE02000048.1	F	38442576	38443520	315	+
257	185	-	-	VSDE02000048.1	F	38458834	38459793	320	+
258	186	-	-	VSDE02000048.1	F	38473097	38474035	313	+
259	187	-	-	VSDE02000048.1	F	38483098	38484042	315	-
260	188	-	-	VSDE02000048.1	F	38493916	38494851	312	-
261	189	-	-	VSDE02000048.1	F	38549634	38550575	314	-
262	190	-	-	VSDE02000048.1	F	38571818	38572762	315	+
263	-	-	73	VSDE02000048.1	P	38584964	38585892	309	+
264	191	-	-	VSDE02000048.1	F	38619689	38620642	318	-
265	192	-	-	VSDE02000048.1	F	38661332	38662279	316	+
266	193	-	-	VSDE02000048.1	F	38711991	38712950	320	+
267	194	-	-	VSDE02000048.1	F	39374073	39375002	310	-
268	195	-	-	VSDE02000048.1	F	39382625	39383554	310	-
269	196	-	-	VSDE02000048.1	F	39394965	39395894	310	-
270	197	-	-	VSDE02000048.1	F	39497897	39498847	317	+
271	-	-	74	VSDE02000048.1	P	39514410	39515328	306	+
272	198	-	-	VSDE02000048.1	F	39526671	39527615	315	+
273	199	-	-	VSDE02000048.1	F	39540243	39541187	315	+
274	200	-	-	VSDE02000048.1	F	39557276	39558217	314	+
275	201	-	-	VSDE02000048.1	F	39583254	39584189	312	+
276	202	-	-	VSDE02000048.1	F	39597772	39598710	313	+
277	203	-	-	VSDE02000048.1	F	39600513	39601448	312	-
278	204	-	-	VSDE02000048.1	F	39614075	39614992	306	-
279	205	-	-	VSDE02000048.1	F	39626431	39627348	306	-
280	206	-	-	VSDE02000048.1	F	39646800	39647732	311	+
281	207	-	-	VSDE02000048.1	F	39656883	39657818	312	-
282	-	-	75	VSDE02000048.1	P	39669491	39670444	318	+
283	208	-	-	VSDE02000048.1	F	39676583	39677521	313	+
284	209	-	-	VSDE02000048.1	F	39692234	39693202	323	+
285	210	-	-	VSDE02000048.1	F	39702523	39703470	316	+
286	211	-	-	VSDE02000048.1	F	39706799	39707782	328	-
287	212	-	-	VSDE02000048.1	F	39719016	39719951	312	+
288	213	-	-	VSDE02000048.1	F	39732556	39733491	312	+
289	214	-	-	VSDE02000048.1	F	39743679	39744647	323	+
290	215	-	-	VSDE02000048.1	F	39756262	39757218	319	+
291	216	-	-	VSDE02000048.1	F	39766076	39767011	312	+
292	217	-	-	VSDE02000048.1	F	39774696	39775628	311	+
293	218	-	-	VSDE02000048.1	F	39781678	39782610	311	+
294	-	-	76	VSDE02000048.1	P	39787726	39788460	245	+
295	219	-	-	VSDE02000048.1	F	39793008	39793964	319	-
296	220	-	-	VSDE02000048.1	F	39814714	39815673	320	+
297	221	-	-	VSDE02000048.1	F	39821766	39822707	314	-
298	222	-	-	VSDE02000048.1	F	39832025	39832966	314	-
299	-	-	77	VSDE02000048.1	P	39838312	39839256	315	-
300	223	-	-	VSDE02000048.1	F	39843553	39844512	320	-
301	224	-	-	VSDE02000048.1	F	39851058	39852020	321	-
302	225	-	-	VSDE02000048.1	F	39860166	39861095	310	-
303	226	-	-	VSDE02000048.1	F	39875464	39876423	320	-
304	227	-	-	VSDE02000048.1	F	39882133	39883287	385	-
305	228	-	-	VSDE02000048.1	F	39893631	39894569	313	+
306	229	-	-	VSDE02000048.1	F	39902313	39903269	319	+
307	230	-	-	VSDE02000048.1	F	39910918	39911859	314	-
308	231	-	-	VSDE02000048.1	F	39920510	39921451	314	-
309	232	-	-	VSDE02000048.1	F	39939812	39940744	311	-
310	233	-	-	VSDE02000048.1	F	39955069	39956010	314	-
311	-	-	78	VSDE02000048.1	P	39964455	39964892	146	-
312	234	-	-	VSDE02000048.1	F	39969911	39970861	317	-
313	235	-	-	VSDE02000048.1	F	39982099	39983046	316	-
314	-	-	79	VSDE02000048.1	P	39987246	39987627	127	-
315	236	-	-	VSDE02000048.1	F	39993370	39994320	317	-
316	237	-	-	VSDE02000048.1	F	40012008	40012955	316	-
317	238	-	-	VSDE02000048.1	F	40023366	40024340	325	-
318	239	-	-	VSDE02000048.1	F	40035359	40036306	316	-
319	240	-	-	VSDE02000048.1	F	40039380	40040327	316	-
320	241	-	-	VSDE02000048.1	F	40048600	40049520	307	-
321	242	-	-	VSDE02000048.1	F	40069673	40070617	315	+
322	-	-	80	VSDE02000048.1	P	40071408	40071845	146	-
323	243	-	-	VSDE02000048.1	F	40078088	40079050	321	-
324	244	-	-	VSDE02000048.1	F	40089194	40090132	313	+
325	245	-	-	VSDE02000048.1	F	40098903	40099838	312	-
326	-	-	81	VSDE02000048.1	P	40113411	40114343	311	-
327	246	-	-	VSDE02000048.1	F	40126484	40127422	313	-
328	247	-	-	VSDE02000048.1	F	40135598	40136536	313	-
329	248	-	-	VSDE02000048.1	F	40150414	40151346	311	-
330	249	-	-	VSDE02000048.1	F	40164994	40165932	313	-
331	250	-	-	VSDE02000048.1	F	40183664	40184635	324	+
332	251	-	-	VSDE02000048.1	F	40197323	40198279	319	+
333	252	-	-	VSDE02000048.1	F	40203883	40204815	311	-
334	253	-	-	VSDE02000048.1	F	40222638	40223570	311	+
335	254	-	-	VSDE02000048.1	F	40232134	40233084	317	+
336	-	-	82	VSDE02000048.1	P	40239498	40240265	256	+
337	255	-	-	VSDE02000048.1	F	40251705	40252646	314	+
338	-	-	83	VSDE02000048.1	P	40261464	40262438	325	-
339	256	-	-	VSDE02000048.1	F	40275560	40276495	312	+
340	257	-	-	VSDE02000048.1	F	40302704	40303648	315	+
341	258	-	-	VSDE02000048.1	F	40314276	40315211	312	+
342	259	-	-	VSDE02000048.1	F	40333990	40334934	315	+
343	260	-	-	VSDE02000048.1	F	40341848	40342780	311	+
344	261	-	-	VSDE02000048.1	F	40351500	40352435	312	+
345	262	-	-	VSDE02000048.1	F	40363155	40364087	311	+
346	263	-	-	VSDE02000048.1	F	40372409	40373347	313	+
347	264	-	-	VSDE02000048.1	F	40393703	40394641	313	+
348	265	-	-	VSDE02000048.1	F	40399576	40400508	311	-
349	-	-	84	VSDE02000048.1	P	40413042	40413982	313	-
350	266	-	-	VSDE02000048.1	F	40420443	40421378	312	-
351	267	-	-	VSDE02000048.1	F	40430801	40431736	312	-
352	268	-	-	VSDE02000048.1	F	40439741	40440682	314	-
353	269	-	-	VSDE02000048.1	F	40449156	40450094	313	-
354	270	-	-	VSDE02000048.1	F	40457806	40458750	315	-
355	271	-	-	VSDE02000048.1	F	40466422	40467372	317	-
356	272	-	-	VSDE02000048.1	F	40479380	40480330	317	-
357	273	-	-	VSDE02000048.1	F	40489125	40489997	291	-
358	274	-	-	VSDE02000048.1	F	40512633	40513565	311	+
359	275	-	-	VSDE02000048.1	F	40528499	40529437	313	+
360	276	-	-	VSDE02000048.1	F	40532904	40533845	314	-
361	277	-	-	VSDE02000048.1	F	40545935	40546918	328	-
362	278	-	-	VSDE02000048.1	F	40557664	40558599	312	-
363	279	-	-	VSDE02000048.1	F	40569079	40570008	310	-
364	-	-	85	VSDE02000048.1	P	40581331	40582233	301	+
365	280	-	-	VSDE02000048.1	F	40587457	40588392	312	-
366	281	-	-	VSDE02000048.1	F	40599232	40600161	310	-
367	282	-	-	VSDE02000048.1	F	40613883	40614812	310	+
368	283	-	-	VSDE02000048.1	F	40622138	40623067	310	-
369	284	-	-	VSDE02000048.1	F	40637603	40638514	304	-
370	285	-	-	VSDE02000048.1	F	40647594	40648523	310	-
371	286	-	-	VSDE02000048.1	F	40670629	40671561	311	+
372	287	-	-	VSDE02000048.1	F	40684004	40684936	311	+
373	-	-	86	VSDE02000048.1	P	40692456	40692647	64	+
374	-	-	87	VSDE02000048.1	P	40702154	40702953	266	+
375	288	-	-	VSDE02000048.1	F	40709744	40710676	311	+
376	289	-	-	VSDE02000048.1	F	40719719	40720651	311	+
377	290	-	-	VSDE02000048.1	F	40743758	40744687	310	+
378	-	-	88	VSDE02000048.1	P	40757680	40758597	306	-
379	291	-	-	VSDE02000048.1	F	40774593	40775504	304	-
380	292	-	-	VSDE02000048.1	F	40783474	40784403	310	-
381	293	-	-	VSDE02000048.1	F	40800843	40801775	311	+
382	294	-	-	VSDE02000048.1	F	40828153	40829082	310	+
383	295	-	-	VSDE02000048.1	F	40849424	40850356	311	+
384	296	-	-	VSDE02000048.1	F	40863692	40864624	311	-
385	297	-	-	VSDE02000048.1	F	40885318	40886247	310	-
386	298	-	-	VSDE02000048.1	F	40912471	40913403	311	-
387	299	-	-	VSDE02000048.1	F	40939010	40939939	310	+
388	-	-	89	VSDE02000048.1	P	40948118	40948810	231	+
389	300	-	-	VSDE02000048.1	F	40973950	40974882	311	+
390	301	-	-	VSDE02000048.1	F	40993279	40994214	312	+
391	-	-	90	VSDE02000048.1	P	40999825	41000726	300	-
392	302	-	-	VSDE02000048.1	F	41014803	41015735	311	-
393	303	-	-	VSDE02000048.1	F	41027812	41028744	311	-
394	-	-	91	VSDE02000048.1	P	41052522	41053447	308	+
395	304	-	-	VSDE02000048.1	F	41060613	41061527	305	-
396	305	-	-	VSDE02000048.1	F	41079090	41080016	309	-
397	306	-	-	VSDE02000048.1	F	41094687	41095619	311	-
398	-	-	92	VSDE02000048.1	P	41114160	41115085	308	+
399	307	-	-	VSDE02000048.1	F	41122503	41123417	305	-
400	308	-	-	VSDE02000048.1	F	41141089	41142003	305	-
401	309	-	-	VSDE02000048.1	F	41170148	41171062	305	-
402	310	-	-	VSDE02000048.1	F	41213125	41214039	305	-
403	311	-	-	VSDE02000048.1	F	41235337	41236251	305	-
404	312	-	-	VSDE02000048.1	F	41260364	41261278	305	-
405	313	-	-	VSDE02000048.1	F	41287158	41288072	305	-
406	314	-	-	VSDE02000048.1	F	41304870	41305784	305	-
407	315	-	-	VSDE02000048.1	F	41314165	41315139	325	-
408	316	-	-	VSDE02000048.1	F	41325151	41326095	315	-
409	317	-	-	VSDE02000048.1	F	41334957	41335880	308	-
410	318	-	-	VSDE02000048.1	F	41342015	41342947	311	-
411	319	-	-	VSDE02000048.1	F	41352186	41353139	318	-
412	320	-	-	VSDE02000048.1	F	41367629	41368573	315	-
413	321	-	-	VSDE02000048.1	F	41381784	41382701	306	-
414	322	-	-	VSDE02000048.1	F	41394454	41395383	310	-
415	323	-	-	VSDE02000048.1	F	41418985	41419902	306	-
416	324	-	-	VSDE02000048.1	F	41432537	41433454	306	-
417	325	-	-	VSDE02000048.1	F	41442454	41443383	310	-
418	326	-	-	VSDE02000048.1	F	41461934	41462872	313	-
419	-	-	93	VSDE02000048.1	P	41487464	41488390	309	-
420	327	-	-	VSDE02000048.1	F	41497646	41498560	305	-
421	328	-	-	VSDE02000048.1	F	41512641	41513570	310	+
422	329	-	-	VSDE02000048.1	F	41517669	41518598	310	-
423	330	-	-	VSDE02000048.1	F	41537685	41538698	338	+
424	331	-	-	VSDE02000048.1	F	41549762	41550724	321	+
425	332	-	-	VSDE02000048.1	F	41557279	41558187	303	-
426	-	-	94	VSDE02000048.1	P	41575204	41575938	245	-
427	333	-	-	VSDE02000048.1	F	41624749	41625678	310	-
428	-	-	95	VSDE02000048.1	P	41646034	41646734	233	-
429	334	-	-	VSDE02000048.1	F	41650422	41651351	310	-
430	335	-	-	VSDE02000048.1	F	41666842	41667774	311	-
431	336	-	-	VSDE02000048.1	F	41687771	41688700	310	+
432	337	-	-	VSDE02000048.1	F	41695536	41696465	310	-
433	338	-	-	VSDE02000048.1	F	41711730	41712692	321	+
434	-	-	96	VSDE02000048.1	P	41718689	41719393	235	-
435	339	-	-	VSDE02000048.1	F	41732832	41733740	303	-
436	340	-	-	VSDE02000048.1	F	41756314	41757243	310	-
437	-	-	97	VSDE02000048.1	P	41782811	41783542	244	-
438	341	-	-	VSDE02000048.1	F	41788427	41789356	310	-
439	342	-	-	VSDE02000048.1	F	41804309	41805238	310	-
440	343	-	-	VSDE02000048.1	F	41824133	41825062	310	-
441	344	-	-	VSDE02000048.1	F	41837526	41838455	310	-
442	-	-	98	VSDE02000048.1	P	41846487	41847406	306	-
443	345	-	-	VSDE02000048.1	F	41865309	41866238	310	-
444	346	-	-	VSDE02000048.1	F	41881837	41882853	339	+
445	-	-	99	VSDE02000060.1	P	56917143	56918064	307	+
446	-	-	100	VSDE02000060.1	P	56924375	56925103	243	-
447	347	-	-	VSDE02000060.1	F	56974402	56975346	315	+
448	348	-	-	VSDE02000060.1	F	57092329	57093267	313	-
449	349	-	-	VSDE02000079.1	F	47083248	47084195	316	-
450	-	-	101	VSDE02000079.1	P	47098606	47098956	117	-
451	350	-	-	VSDE02000079.1	F	47099682	47100629	316	-
452	-	-	102	VSDE02000079.1	P	47123966	47124772	269	-
453	351	-	-	VSDE02000079.1	F	47156016	47156975	320	+
454	-	-	103	VSDE02000079.1	P	47161360	47161884	175	-
455	-	-	104	VSDE02000079.1	P	47169927	47170874	316	+
456	352	-	-	VSDE02000079.1	F	47178992	47179921	310	+
457	353	-	-	VSDE02000079.1	F	47186124	47187053	310	-
458	354	-	-	VSDE02000079.1	F	47197369	47198298	310	-
459	-	-	105	VSDE02000079.1	P	47207360	47207919	186	-
460	-	-	106	VSDE02000079.1	P	47214448	47215389	314	+
461	355	-	-	VSDE02000079.1	F	47221857	47222807	317	+
462	356	-	-	VSDE02000079.1	F	47232534	47233493	320	+
463	357	-	-	VSDE02000079.1	F	47247586	47248533	316	-
464	358	-	-	VSDE02000079.1	F	47267454	47268389	312	-
465	359	-	-	VSDE02000079.1	F	47686622	47687617	332	+
466	360	-	-	VSDE02000079.1	F	47731307	47732263	319	-
467	361	-	-	VSDE02000079.1	F	47833929	47834918	330	-
468	-	-	107	VSDE02000079.1	P	47850371	47851297	309	-
469	362	-	-	VSDE02000079.1	F	47867409	47868338	310	+
470	363	-	-	VSDE02000079.1	F	47875815	47876783	323	-
471	364	-	-	VSDE02000079.1	F	47887918	47888886	323	-
472	-	-	108	VSDE02000079.1	P	47905318	47905712	131	-
473	365	-	-	VSDE02000079.1	F	47917941	47918873	311	-
474	-	-	109	VSDE02000079.1	P	47925154	47926038	295	-
475	366	-	-	VSDE02000079.1	F	47936547	47937500	318	-
476	367	-	-	VSDE02000079.1	F	47962672	47963604	311	+
477	368	-	-	VSDE02000079.1	F	47982880	47983809	310	+
478	369	-	-	VSDE02000079.1	F	48003068	48004036	323	-
479	370	-	-	VSDE02000079.1	F	48013499	48014467	323	-
480	-	-	110	VSDE02000079.1	P	48022047	48022475	143	-
481	-	-	111	VSDE02000079.1	P	48045334	48046239	302	+
482	-	-	112	VSDE02000079.1	P	48073800	48074831	344	+
483	371	-	-	VSDE02000079.1	F	48099427	48100359	311	+
484	-	-	113	VSDE02000079.1	P	48104502	48105342	280	+
485	-	-	114	VSDE02000079.1	P	48115472	48116460	329	+
486	372	-	-	VSDE02000079.1	F	48147701	48148633	311	+
487	373	-	-	VSDE02000079.1	F	48170941	48171894	318	+
488	374	-	-	VSDE02000079.1	F	48192056	48192985	310	-
489	375	-	-	VSDE02000079.1	F	48214467	48215399	311	+
490	-	-	115	VSDE02000079.1	P	48224256	48224750	165	-
491	376	-	-	VSDE02000079.1	F	48233288	48234235	316	+
492	377	-	-	VSDE02000079.1	F	48258617	48259579	321	+
493	378	-	-	VSDE02000079.1	F	48280692	48281645	318	+
494	379	-	-	VSDE02000079.1	F	48308844	48309776	311	+
495	380	-	-	VSDE02000079.1	F	48321112	48322080	323	+
496	381	-	-	VSDE02000079.1	F	48328070	48329038	323	+
497	382	-	-	VSDE02000079.1	F	48339583	48340551	323	+
498	383	-	-	VSDE02000079.1	F	48350863	48351795	311	-
499	384	-	-	VSDE02000079.1	F	48385480	48386412	311	+
500	385	-	-	VSDE02000079.1	F	48417007	48417939	311	+
501	-	-	116	VSDE02000079.1	P	48433322	48434092	257	+
502	386	-	-	VSDE02000079.1	F	48445007	48445975	323	+
503	-	-	117	VSDE02000079.1	P	48455121	48455942	274	-
504	387	-	-	VSDE02000079.1	F	48466904	48467836	311	-
505	-	-	118	VSDE02000079.1	P	48479877	48480674	266	-
506	388	-	-	VSDE02000079.1	F	48489373	48490293	307	-
507	-	-	119	VSDE02000079.1	P	48506758	48507656	299	-
508	389	-	-	VSDE02000079.1	F	51973342	51974277	312	+
509	-	-	120	VSDE02000079.1	P	52084037	52084876	280	+
510	390	-	-	VSDE02000079.1	F	52094645	52095637	331	+
511	391	-	-	VSDE02000079.1	F	52104240	52105229	330	+
512	392	-	-	VSDE02000079.1	F	52115248	52116285	346	+
513	393	-	-	VSDE02000079.1	F	52125569	52126498	310	+
514	-	-	121	VSDE02000079.1	P	52132426	52133313	296	-
515	394	-	-	VSDE02000079.1	F	52157212	52158150	313	-
516	395	-	-	VSDE02000079.1	F	52171547	52172485	313	-
517	396	-	-	VSDE02000079.1	F	52192371	52193309	313	+
518	397	-	-	VSDE02000079.1	F	52229135	52230073	313	-
519	398	-	-	VSDE02000079.1	F	52276566	52277504	313	+
520	399	-	-	VSDE02000079.1	F	52279720	52280658	313	+
521	400	-	-	VSDE02000079.1	F	52288154	52289092	313	+
522	401	-	-	VSDE02000079.1	F	52312327	52313280	318	+
523	402	-	-	VSDE02000079.1	F	52324417	52325355	313	+
524	403	-	-	VSDE02000079.1	F	52333088	52334026	313	-
525	404	-	-	VSDE02000079.1	F	52343797	52344753	319	-
526	405	-	-	VSDE02000079.1	F	52366936	52367874	313	-
527	406	-	-	VSDE02000079.1	F	52393000	52393941	314	+
528	407	-	-	VSDE02000079.1	F	52417116	52418057	314	+
529	408	-	-	VSDE02000079.1	F	54113596	54114537	314	+
530	409	-	-	VSDE02000081.1	F	22847	23809	321	+
531	-	-	122	VSDE02000081.1	P	52553	53584	344	+
532	-	-	123	VSDE02000084.1	P	1688	2353	222	-
533	-	-	124	VSDE02000085.1	P	24016747	24017391	215	+
534	-	-	125	VSDE02000085.1	P	24024197	24024804	202	+
535	410	-	-	VSDE02000085.1	F	24039218	24040168	317	+
536	411	-	-	VSDE02000085.1	F	24044405	24045343	313	+
537	412	-	-	VSDE02000085.1	F	27244501	27245532	344	-
538	-	-	126	VSDE02000085.1	P	27255018	27256025	336	-
539	413	-	-	VSDE02000085.1	F	27304184	27305137	318	-
540	414	-	-	VSDE02000085.1	F	27329138	27330100	321	-
541	415	-	-	VSDE02000085.1	F	27375242	27376159	306	+
542	416	-	-	VSDE02000085.1	F	27397530	27398477	316	-
543	417	-	-	VSDE02000085.1	F	27425326	27426276	317	+
544	418	-	-	VSDE02000085.1	F	27445075	27446019	315	+
545	419	-	-	VSDE02000085.1	F	27468128	27469081	318	-
546	-	-	127	VSDE02000085.1	P	27507804	27508736	311	+
547	420	-	-	VSDE02000085.1	F	27560931	27561905	325	+
548	421	-	-	VSDE02000085.1	F	27591546	27592502	319	+
549	422	-	-	VSDE02000085.1	F	27608424	27609377	318	+
550	423	-	-	VSDE02000085.1	F	27629332	27630294	321	-
551	424	-	-	VSDE02000085.1	F	27642173	27643135	321	-
552	425	-	-	VSDE02000085.1	F	27664529	27665500	324	-
553	426	-	-	VSDE02000085.1	F	27673171	27674115	315	-
554	427	-	-	VSDE02000085.1	F	27689916	27690860	315	+
555	-	-	128	VSDE02000085.1	P	27703976	27704882	302	+
556	428	-	-	VSDE02000085.1	F	27726527	27727504	326	-
557	-	-	129	VSDE02000085.1	P	27746765	27747705	313	-
558	-	-	130	VSDE02000085.1	P	27795267	27796211	315	+
559	-	-	131	VSDE02000085.1	P	27817530	27818453	308	+
560	-	-	132	VSDE02000085.1	P	27920180	27920389	70	-
561	429	-	-	VSDE02000085.1	F	27923393	27924379	329	-
562	430	-	-	VSDE02000085.1	F	27951540	27952484	315	-
563	431	-	-	VSDE02000085.1	F	27969578	27970522	315	+
564	432	-	-	VSDE02000085.1	F	27978845	27979804	320	+
565	433	-	-	VSDE02000085.1	F	27985081	27986046	322	-
566	434	-	-	VSDE02000085.1	F	28011594	28012550	319	+
567	435	-	-	VSDE02000085.1	F	28024039	28024992	318	-
568	436	-	-	VSDE02000085.1	F	28037866	28038816	317	+
569	437	-	-	VSDE02000085.1	F	28045878	28046861	328	+
570	438	-	-	VSDE02000085.1	F	28051970	28052905	312	-
571	439	-	-	VSDE02000085.1	F	28067481	28068419	313	+
572	440	-	-	VSDE02000085.1	F	28083117	28084058	314	-
573	441	-	-	VSDE02000085.1	F	28092224	28093183	320	-
574	442	-	-	VSDE02000085.1	F	28104660	28105601	314	-
575	-	-	133	VSDE02000085.1	P	28119251	28120203	317	-
576	-	-	134	VSDE02000085.1	P	28128593	28129507	305	-
577	443	-	-	VSDE02000085.1	F	28157979	28158941	321	+
578	444	-	-	VSDE02000085.1	F	28171475	28172416	314	+
579	445	-	-	VSDE02000085.1	F	28182110	28183009	300	+
580	-	-	135	VSDE02000085.1	P	28189312	28189760	149	+
581	-	-	136	VSDE02000085.1	P	28190062	28190471	136	+
582	-	-	137	VSDE02000085.1	P	28209287	28209677	130	+
583	-	-	138	VSDE02000085.1	P	28209823	28210359	179	+
584	446	-	-	VSDE02000085.1	F	28216962	28217900	313	+
585	447	-	-	VSDE02000085.1	F	28229544	28230482	313	+
586	-	-	139	VSDE02000085.1	P	28236671	28237369	233	+
587	448	-	-	VSDE02000085.1	F	28245352	28246287	312	+
588	449	-	-	VSDE02000085.1	F	28262293	28263231	313	-
589	450	-	-	VSDE02000085.1	F	28274278	28275219	314	+
590	451	-	-	VSDE02000085.1	F	28280243	28281202	320	-
591	452	-	-	VSDE02000085.1	F	28292985	28293920	312	+
592	453	-	-	VSDE02000085.1	F	28298390	28299325	312	+
593	-	-	140	VSDE02000085.1	P	28311974	28312898	308	+
594	454	-	-	VSDE02000085.1	F	28320148	28321086	313	+
595	455	-	-	VSDE02000085.1	F	28336106	28337053	316	-
596	456	-	-	VSDE02000085.1	F	28350878	28351834	319	-
597	-	-	141	VSDE02000085.1	P	28357905	28358795	297	-
598	457	-	-	VSDE02000085.1	F	28373726	28374661	312	+
599	458	-	-	VSDE02000085.1	F	28388502	28389452	317	+
600	459	-	-	VSDE02000085.1	F	28398658	28399605	316	+
601	460	-	-	VSDE02000085.1	F	28411475	28412419	315	-
602	461	-	-	VSDE02000085.1	F	28421252	28422196	315	-
603	462	-	-	VSDE02000085.1	F	28432103	28433047	315	-
604	463	-	-	VSDE02000085.1	F	28445920	28446870	317	+
605	-	-	142	VSDE02000085.1	P	28462140	28462631	164	+
606	464	-	-	VSDE02000085.1	F	28466161	28467120	320	-
607	465	-	-	VSDE02000085.1	F	28476978	28477967	330	-
608	466	-	-	VSDE02000085.1	F	28491730	28492689	320	+
609	467	-	-	VSDE02000085.1	F	28497049	28498023	325	-
610	468	-	-	VSDE02000085.1	F	28513300	28514244	315	-
611	-	-	143	VSDE02000085.1	P	28534883	28535786	301	+
612	-	-	144	VSDE02000085.1	P	28541207	28541884	226	-
613	469	-	-	VSDE02000085.1	F	28558748	28559689	314	-
614	470	-	-	VSDE02000085.1	F	28565868	28566818	317	-
615	471	-	-	VSDE02000085.1	F	28574764	28575711	316	-
616	472	-	-	VSDE02000085.1	F	28597337	28598305	323	-
617	473	-	-	VSDE02000085.1	F	28609922	28610878	319	+
618	-	-	145	VSDE02000085.1	P	28615312	28616222	303	-
619	474	-	-	VSDE02000085.1	F	28633581	28634534	318	-
620	-	-	146	VSDE02000085.1	P	28651067	28651920	284	+
621	475	-	-	VSDE02000085.1	F	28658221	28659165	315	-
622	476	-	-	VSDE02000085.1	F	28674425	28675375	317	+
623	477	-	-	VSDE02000085.1	F	28687097	28688047	317	+
624	478	-	-	VSDE02000085.1	F	28705122	28706072	317	+
625	479	-	-	VSDE02000085.1	F	28712660	28713613	318	-
626	480	-	-	VSDE02000085.1	F	28729225	28730169	315	-
627	-	-	147	VSDE02000085.1	P	28735973	28736290	106	+
628	481	-	-	VSDE02000085.1	F	28744605	28745555	317	+
629	482	-	-	VSDE02000085.1	F	28752366	28753319	318	-
630	483	-	-	VSDE02000085.1	F	28774694	28775638	315	-
631	-	-	148	VSDE02000085.1	P	28781439	28781816	126	+
632	484	-	-	VSDE02000085.1	F	28790125	28791111	329	+
633	485	-	-	VSDE02000085.1	F	28795278	28796231	318	-
634	486	-	-	VSDE02000085.1	F	28808699	28809637	313	-
635	-	-	149	VSDE02000085.1	P	28816461	28816934	158	-
636	487	-	-	VSDE02000085.1	F	28821117	28822058	314	+
637	488	-	-	VSDE02000085.1	F	28830355	28831305	317	-
638	-	-	150	VSDE02000085.1	P	28837700	28838201	167	-
639	-	-	151	VSDE02000085.1	P	28838549	28838722	58	-
640	-	-	152	VSDE02000085.1	P	28859152	28859964	271	-
641	489	-	-	VSDE02000085.1	F	28871984	28872967	328	-
642	490	-	-	VSDE02000085.1	F	28884492	28885463	324	-
643	491	-	-	VSDE02000085.1	F	28899469	28900419	317	-
644	492	-	-	VSDE02000085.1	F	28911014	28911985	324	-
645	-	-	153	VSDE02000085.1	P	28927287	28928063	259	-
646	-	-	154	VSDE02000085.1	P	28938367	28939170	268	+
647	493	-	-	VSDE02000085.1	F	28990050	28990985	312	-
648	494	-	-	VSDE02000085.1	F	29003593	29004528	312	-
649	-	-	155	VSDE02000085.1	P	29008726	29009026	100	-
650	-	-	156	VSDE02000085.1	P	29009148	29009739	197	-
651	495	-	-	VSDE02000085.1	F	29016142	29017074	311	-
652	496	-	-	VSDE02000085.1	F	29024051	29024989	313	-
653	497	-	-	VSDE02000085.1	F	29043332	29044270	313	+
654	498	-	-	VSDE02000085.1	F	29050018	29050971	318	+
655	-	-	157	VSDE02000085.1	P	29057269	29058084	272	-
656	499	-	-	VSDE02000085.1	F	29076867	29077826	320	+
657	500	-	-	VSDE02000085.1	F	29086335	29087288	318	+
658	-	-	158	VSDE02000085.1	P	29095613	29096546	311	+
659	501	-	-	VSDE02000085.1	F	29110070	29111023	318	+
660	502	-	-	VSDE02000085.1	F	29125379	29126326	316	+
661	503	-	-	VSDE02000085.1	F	29132046	29132999	318	+
662	504	-	-	VSDE02000085.1	F	29141715	29142659	315	-
663	505	-	-	VSDE02000085.1	F	29152244	29153188	315	-
664	506	-	-	VSDE02000085.1	F	29170238	29171176	313	+
665	507	-	-	VSDE02000085.1	F	29193345	29194301	319	+
666	508	-	-	VSDE02000085.1	F	29206549	29207490	314	+
667	509	-	-	VSDE02000085.1	F	29220220	29221176	319	+
668	510	-	-	VSDE02000085.1	F	29226474	29227430	319	+
669	511	-	-	VSDE02000085.1	F	29241507	29242526	340	+
670	512	-	-	VSDE02000085.1	F	29282531	29283550	340	+
671	513	-	-	VSDE02000085.1	F	29316927	29317883	319	-
672	514	-	-	VSDE02000085.1	F	29330459	29331415	319	-
673	515	-	-	VSDE02000085.1	F	29343596	29344543	316	+
674	-	-	159	VSDE02000085.1	P	29354879	29355825	315	+
675	516	-	-	VSDE02000085.1	F	29366006	29366950	315	+
676	517	-	-	VSDE02000085.1	F	29378182	29379120	313	-
677	518	-	-	VSDE02000085.1	F	29392274	29393221	316	-
678	519	-	-	VSDE02000085.1	F	29405886	29406827	314	-
679	-	-	160	VSDE02000085.1	P	29419794	29420708	305	+
680	520	-	-	VSDE02000085.1	F	29426305	29427255	317	-
681	521	-	-	VSDE02000085.1	F	29436282	29437262	327	+
682	522	-	-	VSDE02000085.1	F	29474980	29475942	321	+
683	523	-	-	VSDE02000085.1	F	29566667	29567608	314	+
684	524	-	-	VSDE02000085.1	F	29578494	29579441	316	+
685	525	-	-	VSDE02000085.1	F	29592196	29593146	317	+
686	526	-	-	VSDE02000085.1	F	29607358	29608335	326	+
687	527	-	-	VSDE02000085.1	F	29625721	29626698	326	+
688	528	-	-	VSDE02000085.1	F	29637948	29638925	326	+
689	529	-	-	VSDE02000085.1	F	29649398	29650333	312	-
690	530	-	-	VSDE02000085.1	F	29670011	29670991	327	+
691	531	-	-	VSDE02000085.1	F	29678042	29679034	331	+
692	532	-	-	VSDE02000085.1	F	29697969	29698940	324	+
693	-	-	161	VSDE02000085.1	P	29719670	29720639	323	+
694	533	-	-	VSDE02000085.1	F	29732326	29733291	322	+
695	-	-	162	VSDE02000085.1	P	29746259	29747146	296	+
696	534	-	-	VSDE02000085.1	F	29757063	29758022	320	+
697	535	-	-	VSDE02000085.1	F	29767294	29768253	320	+
698	536	-	-	VSDE02000085.1	F	29776649	29777608	320	+
699	537	-	-	VSDE02000085.1	F	29803597	29804586	330	-
700	538	-	-	VSDE02000085.1	F	29816560	29817519	320	+
701	539	-	-	VSDE02000085.1	F	29829201	29830163	321	+
702	540	-	-	VSDE02000085.1	F	29841647	29842618	324	+
703	-	-	163	VSDE02000085.1	P	29863047	29863694	216	+
704	-	-	164	VSDE02000085.1	P	29871827	29872819	331	+
705	541	-	-	VSDE02000085.1	F	29878169	29879110	314	-
706	542	-	-	VSDE02000085.1	F	29890179	29891117	313	-
707	543	-	-	VSDE02000085.1	F	29901699	29902652	318	-
708	544	-	-	VSDE02000085.1	F	29912623	29913564	314	-
709	545	-	-	VSDE02000085.1	F	29919268	29920203	312	-
710	546	-	-	VSDE02000085.1	F	29924972	29925916	315	+
711	547	-	-	VSDE02000085.1	F	29933364	29934299	312	+
712	548	-	-	VSDE02000085.1	F	29946240	29947181	314	+
713	549	-	-	VSDE02000085.1	F	29963549	29964490	314	+
714	-	-	165	VSDE02000085.1	P	29971205	29972163	319	-
715	550	-	-	VSDE02000085.1	F	29987464	29988423	320	+
716	551	-	-	VSDE02000085.1	F	29999191	30000138	316	-
717	-	-	166	VSDE02000085.1	P	30017572	30018387	272	+
718	-	-	167	VSDE02000085.1	P	30035004	30035947	314	+
719	552	-	-	VSDE02000085.1	F	30057143	30058102	320	+
720	553	-	-	VSDE02000085.1	F	30079883	30080827	315	+
721	554	-	-	VSDE02000085.1	F	30112959	30113918	320	+
722	555	-	-	VSDE02000085.1	F	30123248	30124195	316	+
723	556	-	-	VSDE02000085.1	F	30147548	30148489	314	+
724	-	-	168	VSDE02000085.1	P	30156737	30157423	229	-
725	557	-	-	VSDE02000085.1	F	30171039	30171992	318	-
726	-	-	169	VSDE02000085.1	P	30177715	30178408	231	-
727	558	-	-	VSDE02000085.1	F	30200058	30201002	315	-
728	559	-	-	VSDE02000085.1	F	30215997	30216941	315	-
729	560	-	-	VSDE02000085.1	F	30227324	30228277	318	-
730	561	-	-	VSDE02000085.1	F	30253550	30254515	322	+
731	562	-	-	VSDE02000085.1	F	30283526	30284473	316	-
732	563	-	-	VSDE02000085.1	F	30292130	30293089	320	-
733	-	-	170	VSDE02000085.1	P	30306878	30307749	290	+
734	564	-	-	VSDE02000085.1	F	30321243	30322208	322	+
735	-	-	171	VSDE02000085.1	P	30340159	30341112	318	+
736	-	-	172	VSDE02000085.1	P	30358635	30359535	300	-
737	565	-	-	VSDE02000085.1	F	30366020	30366988	323	-
738	566	-	-	VSDE02000085.1	F	30397345	30398307	321	+
739	567	-	-	VSDE02000085.1	F	30968239	30969162	308	+
740	568	-	-	VSDE02000085.1	F	30979212	30980162	317	+
741	569	-	-	VSDE02000085.1	F	31001286	31002236	317	+
742	570	-	-	VSDE02000085.1	F	31016722	31017672	317	+
743	571	-	-	VSDE02000085.1	F	31026818	31027750	311	+
744	572	-	-	VSDE02000085.1	F	31037569	31038501	311	-
745	573	-	-	VSDE02000085.1	F	31058303	31059226	308	-
746	574	-	-	VSDE02000085.1	F	31097246	31098202	319	-
747	575	-	-	VSDE02000085.1	F	31118157	31119101	315	-
748	576	-	-	VSDE02000085.1	F	31129186	31130169	328	-
749	577	-	-	VSDE02000085.1	F	31186337	31187290	318	+
750	578	-	-	VSDE02000085.1	F	31206957	31207910	318	+
751	579	-	-	VSDE02000085.1	F	31218095	31219069	325	+
752	580	-	-	VSDE02000085.1	F	31221353	31222300	316	-
753	-	-	173	VSDE02000085.1	P	31263581	31264420	280	+
754	581	-	-	VSDE02000085.1	F	31328394	31329347	318	+
755	582	-	-	VSDE02000085.1	F	31340318	31341271	318	+
756	-	-	174	VSDE02000085.1	P	31353418	31354388	323	+
757	-	-	175	VSDE02000085.1	P	31356761	31357621	287	-
758	583	-	-	VSDE02000085.1	F	31378456	31379400	315	+
759	584	-	-	VSDE02000085.1	F	31420549	31421493	315	+
760	585	-	-	VSDE02000085.1	F	31441340	31442284	315	+
761	-	-	176	VSDE02000085.1	P	31448007	31448864	286	-
762	586	-	-	VSDE02000085.1	F	31486434	31487381	316	-
763	587	-	-	VSDE02000085.1	F	31512579	31513523	315	+
764	-	-	177	VSDE02000085.1	P	31523311	31524168	286	-
765	588	-	-	VSDE02000085.1	F	32230426	32231364	313	+
766	589	-	-	VSDE02000085.1	F	32239506	32240444	313	+
767	590	-	-	VSDE02000085.1	F	32249511	32250479	323	-
768	591	-	-	VSDE02000085.1	F	32266334	32267299	322	+
769	592	-	-	VSDE02000085.1	F	32275606	32276550	315	-
770	593	-	-	VSDE02000085.1	F	32296962	32297912	317	+
771	-	-	178	VSDE02000085.1	P	32331749	32332297	183	-
772	-	-	179	VSDE02000085.1	P	32342730	32343675	315	-
773	594	-	-	VSDE02000085.1	F	32352931	32353893	321	-
774	595	-	-	VSDE02000085.1	F	32372146	32373090	315	-
775	-	-	180	VSDE02000085.1	P	50261871	50262449	193	+
776	596	-	-	VSDE02000089.1	F	24102	25046	315	-
777	597	-	-	VSDE02000089.1	F	35929	36873	315	-
778	-	-	181	VSDE02000089.1	P	55524	56338	271	-
779	-	-	182	VSDE02000096.1	P	51384361	51384834	158	+
780	-	-	183	VSDE02000100.1	P	33426772	33427056	95	-
781	598	-	-	VSDE02000103.1	F	50969687	50970625	313	-
782	599	-	-	VSDE02000103.1	F	50976585	50977523	313	-
783	600	-	-	VSDE02000103.1	F	51033205	51034155	317	+
784	601	-	-	VSDE02000103.1	F	51042551	51043501	317	+
785	602	-	-	VSDE02000103.1	F	51060305	51061255	317	+
786	603	-	-	VSDE02000103.1	F	51083019	51083969	317	+
787	604	-	-	VSDE02000103.1	F	51099341	51100291	317	+
788	605	-	-	VSDE02000103.1	F	51110853	51111803	317	+
789	-	-	184	VSDE02000103.1	P	51120437	51121246	270	+
790	606	-	-	VSDE02000103.1	F	51132537	51133487	317	+
791	-	-	185	VSDE02000103.1	P	51142011	51142941	310	+
792	607	-	-	VSDE02000103.1	F	51153721	51154671	317	+
793	-	-	186	VSDE02000103.1	P	51162157	51162963	269	+
794	608	-	-	VSDE02000103.1	F	51178874	51179824	317	+
795	609	-	-	VSDE02000103.1	F	51191973	51192941	323	+
796	610	-	-	VSDE02000103.1	F	51202217	51203167	317	+
797	611	-	-	VSDE02000103.1	F	51224981	51225931	317	+
798	612	-	-	VSDE02000103.1	F	51234533	51235483	317	+
799	613	-	-	VSDE02000103.1	F	51253111	51254061	317	+
800	-	-	187	VSDE02000103.1	P	51265283	51266122	280	+
801	614	-	-	VSDE02000111.1	F	8549	9526	326	-
802	-	-	188	VSDE02000111.1	P	20366	20710	115	-
803	615	-	-	VSDE02000111.1	F	24583	25557	325	-
804	616	-	-	VSDE02000111.1	F	40283	41221	313	-
805	617	-	-	VSDE02000111.1	F	59354	60298	315	+
806	618	-	-	VSDE02000111.1	F	68113	69051	313	-
807	-	-	189	VSDE02000111.1	P	86402	87046	215	-
808	619	-	-	VSDE02000111.1	F	98304	99242	313	-
809	620	-	-	VSDE02000111.1	F	112315	113250	312	+
810	621	-	-	VSDE02000111.1	F	121746	122693	316	-
811	622	-	-	VSDE02000111.1	F	141884	142831	316	-
812	623	-	-	VSDE02000111.1	F	191788	192735	316	-
813	624	-	-	VSDE02000111.1	F	204345	205307	321	+
814	625	-	-	VSDE02000111.1	F	236063	237001	313	+
815	626	-	-	VSDE02000111.1	F	254179	255117	313	-
816	627	-	-	VSDE02000111.1	F	266616	267557	314	-
817	628	-	-	VSDE02000111.1	F	279521	280456	312	-
818	629	-	-	VSDE02000111.1	F	292468	293430	321	+
819	630	-	-	VSDE02000111.1	F	305330	306271	314	-
820	631	-	-	VSDE02000111.1	F	331935	332876	314	-
821	-	-	190	VSDE02000111.1	P	5873138	5873800	221	-
822	-	-	191	VSDE02000111.1	P	5905025	5905789	255	-
823	632	-	-	VSDE02000111.1	F	5927110	5928039	310	-
824	633	-	-	VSDE02000111.1	F	5941231	5942154	308	-
825	634	-	-	VSDE02000111.1	F	5968092	5969096	335	-
826	635	-	-	VSDE02000111.1	F	5995921	5996844	308	-
827	636	-	-	VSDE02000111.1	F	6011869	6012792	308	-
828	637	-	-	VSDE02000111.1	F	6021317	6022252	312	-
829	638	-	-	VSDE02000111.1	F	6034050	6034997	316	-
830	639	-	-	VSDE02000111.1	F	6046214	6047170	319	-
831	640	-	-	VSDE02000111.1	F	6073381	6074316	312	-
832	641	-	-	VSDE02000111.1	F	6088141	6089076	312	-
833	-	-	192	VSDE02000111.1	P	6106505	6107277	257	+
834	642	-	-	VSDE02000111.1	F	6121303	6122241	313	-
835	-	-	193	VSDE02000111.1	P	6126178	6127131	318	-
836	643	-	-	VSDE02000111.1	F	6214798	6215715	306	+
837	644	-	-	VSDE02000111.1	F	6253567	6254502	312	+
838	-	-	194	VSDE02000111.1	P	6260398	6261254	285	+
839	-	-	195	VSDE02000111.1	P	6302039	6302875	279	+
840	645	-	-	VSDE02000111.1	F	6326766	6327677	304	+
841	646	-	-	VSDE02000111.1	F	6360766	6361695	310	+
842	-	-	196	VSDE02000111.1	P	6494677	6494967	97	+
843	-	-	197	VSDE02000111.1	P	6520770	6521714	315	+
844	-	-	198	VSDE02000111.1	P	6550506	6551456	317	+
845	-	-	199	VSDE02000111.1	P	6581078	6582028	317	+
846	-	-	200	VSDE02000111.1	P	15591272	15591808	179	-
847	647	-	-	VSDE02000113.1	F	2415683	2416609	309	-
848	648	-	-	VSDE02000113.1	F	2436333	2437286	318	+
849	649	-	-	VSDE02000113.1	F	2450413	2451366	318	+
850	-	-	201	VSDE02000113.1	P	2486388	2487110	241	-
851	650	-	-	VSDE02000113.1	F	2540472	2541434	321	-
852	651	-	-	VSDE02000113.1	F	41320209	41321144	312	-
853	652	-	-	VSDE02000113.1	F	41337378	41338313	312	+
854	653	-	-	VSDE02000113.1	F	41361945	41362901	319	-
855	654	-	-	VSDE02000113.1	F	41400188	41401120	311	-
856	655	-	-	VSDE02000118.1	F	41941676	41942614	313	-
857	-	-	202	VSDE02000118.1	P	41966178	41966552	125	+
858	-	-	203	VSDE02000118.1	P	41975018	41975949	310	-
859	656	-	-	VSDE02000118.1	F	41997858	41998790	311	-
860	657	-	-	VSDE02000120.1	F	31321941	31322882	314	-
861	658	-	-	VSDE02000120.1	F	31351233	31352171	313	-
862	-	-	204	VSDE02000120.1	P	31375257	31376191	311	-
863	659	-	-	VSDE02000120.1	F	31417269	31418240	324	+
864	660	-	-	VSDE02000120.1	F	31437483	31438421	313	+
865	661	-	-	VSDE02000120.1	F	31465890	31466825	312	+
866	-	-	205	VSDE02000120.1	P	31496056	31496952	299	-
867	662	-	-	VSDE02000120.1	F	31512796	31513758	321	-
868	-	-	206	VSDE02000120.1	P	31537248	31538027	260	-
869	-	-	207	VSDE02000120.1	P	31581546	31582476	310	-
870	-	-	208	VSDE02000120.1	P	31619980	31620861	294	-
871	663	-	-	VSDE02000120.1	F	31626196	31627134	313	-
872	-	-	209	VSDE02000120.1	P	31636044	31636973	310	-
873	-	-	210	VSDE02000120.1	P	31662283	31663071	263	-
874	-	-	211	VSDE02000120.1	P	31668161	31669009	283	-
875	-	-	212	VSDE02000120.1	P	31677614	31678457	281	-
876	-	-	213	VSDE02000120.1	P	31697377	31698259	294	-
877	664	-	-	VSDE02000120.1	F	31703565	31704503	313	-
878	-	-	214	VSDE02000120.1	P	31713415	31714346	310	-
879	-	-	215	VSDE02000120.1	P	31725350	31726123	258	+
880	-	-	216	VSDE02000120.1	P	31740197	31741093	299	+
881	-	-	217	VSDE02000120.1	P	31759795	31760691	299	+
882	665	-	-	VSDE02000120.1	F	31783912	31784850	313	+
883	-	-	218	VSDE02000120.1	P	31905034	31905890	285	-
884	-	-	219	VSDE02000120.1	P	31916840	31917720	293	-
885	666	-	-	VSDE02000127.1	F	931113	932072	320	+
886	667	-	-	VSDE02000127.1	F	950156	951106	317	+
887	668	-	-	VSDE02000127.1	F	968483	969454	324	+
888	669	-	-	VSDE02000127.1	F	984768	985703	312	+
889	670	-	-	VSDE02000127.1	F	1021025	1021999	325	+
890	-	-	220	VSDE02000127.1	P	1034461	1035386	308	+
891	-	-	221	VSDE02000127.1	P	1058724	1059076	117	+
892	-	-	222	VSDE02000127.1	P	1059268	1059852	195	+
893	-	-	223	VSDE02000127.1	P	1076588	1077431	281	+
894	-	-	224	VSDE02000127.1	P	1094470	1094742	91	+
895	-	-	225	VSDE02000127.1	P	1094967	1095231	88	+
896	-	-	226	VSDE02000127.1	P	1095353	1095846	164	+
897	671	-	-	VSDE02000127.1	F	1112221	1113159	313	+
898	-	-	227	VSDE02000127.1	P	1125406	1126339	311	+
899	672	-	-	VSDE02000127.1	F	1160977	1161915	313	+
900	-	-	228	VSDE02000127.1	P	1220538	1221445	302	-
901	-	-	229	VSDE02000127.1	P	1247635	1248547	304	-
902	673	-	-	VSDE02000127.1	F	1254029	1254967	313	-
903	674	-	-	VSDE02000127.1	F	1265153	1266091	313	-
904	675	-	-	VSDE02000127.1	F	1300043	1301014	324	+
905	676	-	-	VSDE02000127.1	F	1316353	1317288	312	+
906	677	-	-	VSDE02000127.1	F	1339739	1340674	312	-
907	-	-	230	VSDE02000127.1	P	1355866	1356645	260	-
908	678	-	-	VSDE02000127.1	F	1370522	1371463	314	-
909	-	-	231	VSDE02000127.1	P	1386178	1387102	308	-
910	679	-	-	VSDE02000127.1	F	1426137	1427075	313	+
911	-	-	232	VSDE02000127.1	P	1462943	1463835	297	-
912	680	-	-	VSDE02000127.1	F	1480158	1481084	309	-
913	-	-	233	VSDE02000127.1	P	1499801	1500693	297	-
914	681	-	-	VSDE02000127.1	F	1517818	1518759	314	-
915	682	-	-	VSDE02000127.1	F	1558805	1559776	324	-
916	683	-	-	VSDE02000127.1	F	1586144	1587085	314	-
917	-	-	234	VSDE02000140.1	P	5247354	5248270	305	+
918	684	-	-	VSDE02000140.1	F	5261094	5262014	307	+
919	685	-	-	VSDE02000140.1	F	5276419	5277342	308	+
920	686	-	-	VSDE02000140.1	F	5305840	5306820	327	+
921	687	-	-	VSDE02000140.1	F	5315385	5316314	310	+
922	688	-	-	VSDE02000140.1	F	5351697	5352626	310	+
923	689	-	-	VSDE02000140.1	F	5369844	5370773	310	+
924	690	-	-	VSDE02000140.1	F	5380135	5381064	310	+
925	691	-	-	VSDE02000140.1	F	5398788	5399717	310	+
926	-	-	235	VSDE02000140.1	P	5439449	5440402	318	+
927	692	-	-	VSDE02000140.1	F	5458719	5459648	310	+
928	693	-	-	VSDE02000140.1	F	5471862	5472797	312	+
929	694	-	-	VSDE02000140.1	F	5485365	5486294	310	+
930	695	-	-	VSDE02000140.1	F	5498983	5499912	310	+
931	696	-	-	VSDE02000140.1	F	5514356	5515285	310	+
932	697	-	-	VSDE02000140.1	F	5545619	5546587	323	+
933	-	-	236	VSDE02000152.1	P	31579189	31579794	202	+
934	698	-	-	VSDE02000152.1	F	36456392	36457336	315	+
935	-	-	237	VSDE02000152.1	P	38886527	38887445	306	+
936	699	-	-	VSDE02000160.1	F	23144137	23145063	309	-
937	700	-	-	VSDE02000160.1	F	23202827	23203786	320	+
938	-	-	238	VSDE02000160.1	P	23254127	23255020	298	-
939	701	-	-	VSDE02000160.1	F	23262127	23263062	312	-
940	-	-	239	VSDE02000160.1	P	23282496	23282946	150	+
941	702	-	-	VSDE02000160.1	F	23300983	23301912	310	-
942	703	-	-	VSDE02000160.1	F	23326617	23327549	311	-
943	704	-	-	VSDE02000160.1	F	23348822	23349754	311	+
944	705	-	-	VSDE02000160.1	F	23382432	23383364	311	+
945	706	-	-	VSDE02000160.1	F	23631358	23632302	315	+
946	707	-	-	VSDE02000160.1	F	23641002	23641946	315	+
947	708	-	-	VSDE02000160.1	F	23654935	23655888	318	+
948	709	-	-	VSDE02000160.1	F	23666487	23667437	317	+
949	710	-	-	VSDE02000160.1	F	23676255	23677214	320	-
950	711	-	-	VSDE02000160.1	F	23688330	23689280	317	+
951	712	-	-	VSDE02000160.1	F	23700036	23700992	319	+
952	713	-	-	VSDE02000160.1	F	23705306	23706382	359	+
953	714	-	-	VSDE02000160.1	F	23711880	23712827	316	+
954	715	-	-	VSDE02000160.1	F	23721972	23722937	322	+
955	716	-	-	VSDE02000160.1	F	23800796	23801737	314	-
956	717	-	-	VSDE02000160.1	F	23824524	23825465	314	+
957	718	-	-	VSDE02000160.1	F	23836407	23837363	319	+
958	-	-	240	VSDE02000160.1	P	23846097	23847068	324	+
959	-	-	241	VSDE02000160.1	P	23856024	23856937	304	-
960	719	-	-	VSDE02000160.1	F	23883440	23884381	314	-
961	-	-	242	VSDE02000160.1	P	23890452	23890676	75	-
962	720	-	-	VSDE02000160.1	F	23895430	23896371	314	-
963	721	-	-	VSDE02000160.1	F	23907391	23908332	314	-
964	722	-	-	VSDE02000160.1	F	23914118	23915059	314	-
965	723	-	-	VSDE02000160.1	F	23930082	23931026	315	+
966	724	-	-	VSDE02000160.1	F	23942720	23943664	315	+
967	725	-	-	VSDE02000160.1	F	23960640	23961587	316	+
968	726	-	-	VSDE02000167.1	F	142169	143104	312	+
969	-	-	243	VSDE02000167.1	P	168136	169054	306	+
970	-	-	244	VSDE02000167.1	P	174947	175840	298	-
971	-	-	245	VSDE02000167.1	P	191957	192364	136	-
972	727	-	-	VSDE02000167.1	F	9955299	9956228	310	-
973	728	-	-	VSDE02000167.1	F	9970492	9971421	310	+
974	729	-	-	VSDE02000167.1	F	10000233	10001168	312	+
975	730	-	-	VSDE02000167.1	F	10034751	10035686	312	+
976	731	-	-	VSDE02000167.1	F	10063007	10063954	316	+
977	732	-	-	VSDE02000167.1	F	10079331	10080260	310	+
978	733	-	-	VSDE02000167.1	F	10104336	10105268	311	-
979	734	-	-	VSDE02000167.1	F	10125050	10126075	342	+
980	735	-	-	VSDE02000167.1	F	10135387	10136319	311	+
981	-	-	246	VSDE02000167.1	P	10150953	10151835	294	+
982	736	-	-	VSDE02000167.1	F	10166856	10167788	311	+
983	737	-	-	VSDE02000167.1	F	10186960	10187892	311	+
984	738	-	-	VSDE02000167.1	F	10201628	10202560	311	+
985	739	-	-	VSDE02000167.1	F	10221310	10222242	311	+
986	740	-	-	VSDE02000167.1	F	10240108	10241040	311	+
987	741	-	-	VSDE02000167.1	F	10264460	10265392	311	+
988	742	-	-	VSDE02000167.1	F	10279894	10280826	311	+
989	743	-	-	VSDE02000167.1	F	10288386	10289321	312	+
990	-	-	247	VSDE02000167.1	P	10299980	10300750	257	+
991	744	-	-	VSDE02000167.1	F	10312599	10313525	309	+
992	745	-	-	VSDE02000167.1	F	10323603	10324529	309	+
993	746	-	-	VSDE02000167.1	F	10335241	10336182	314	-
994	747	-	-	VSDE02000167.1	F	10363554	10364486	311	-
995	748	-	-	VSDE02000167.1	F	10371855	10372790	312	-
996	749	-	-	VSDE02000167.1	F	10385422	10386357	312	-
997	750	-	-	VSDE02000167.1	F	10393731	10394690	320	-
998	751	-	-	VSDE02000167.1	F	10430969	10431907	313	-
999	752	-	-	VSDE02000167.1	F	10439543	10440478	312	-
1000	753	-	-	VSDE02000167.1	F	10461934	10462869	312	-
1001	754	-	-	VSDE02000167.1	F	10507776	10508708	311	+
1002	755	-	-	VSDE02000167.1	F	10518749	10519684	312	+
1003	756	-	-	VSDE02000167.1	F	10548668	10549600	311	-
1004	757	-	-	VSDE02000167.1	F	10559138	10560070	311	-
1005	-	-	248	VSDE02000167.1	P	10574048	10574979	310	+
1006	758	-	-	VSDE02000167.1	F	10584561	10585496	312	-
1007	759	-	-	VSDE02000167.1	F	10602901	10603836	312	+
1008	760	-	-	VSDE02000167.1	F	10613406	10614341	312	-
1009	761	-	-	VSDE02000167.1	F	10628816	10629751	312	+
1010	762	-	-	VSDE02000167.1	F	10642937	10643899	321	+
1011	763	-	-	VSDE02000167.1	F	10660230	10661162	311	-
1012	764	-	-	VSDE02000167.1	F	10674647	10675573	309	+
1013	765	-	-	VSDE02000167.1	F	10680510	10681454	315	-
1014	766	-	-	VSDE02000167.1	F	10721667	10722602	312	+
1015	767	-	-	VSDE02000167.1	F	10731182	10732129	316	+
1016	768	-	-	VSDE02000167.1	F	10749528	10750475	316	+
1017	769	-	-	VSDE02000167.1	F	10766751	10767698	316	-
1018	770	-	-	VSDE02000167.1	F	10783483	10784424	314	+
1019	771	-	-	VSDE02000167.1	F	10831646	10832584	313	+
1020	772	-	-	VSDE02000172.1	F	9648795	9649754	320	+
1021	773	-	-	VSDE02000172.1	F	9996146	9997090	315	+
1022	774	-	-	VSDE02000172.1	F	12251475	12252452	326	+
1023	775	-	-	VSDE02000172.1	F	38089484	38090422	313	-
1024	-	-	249	VSDE02000172.1	P	38188317	38189254	312	-
1025	-	-	250	VSDE02000172.1	P	38351790	38352676	295	-
1026	-	-	251	VSDE02000172.1	P	40875724	40876604	293	-
1027	-	-	252	VSDE02000172.1	P	40906859	40907500	214	+
1028	-	-	253	VSDE02000172.1	P	40914745	40915649	301	-
1029	776	-	-	VSDE02000172.1	F	41522686	41523639	318	-
1030	-	-	254	VSDE02000175.1	P	81329493	81330601	369	-
1031	-	-	255	VSDE02000181.1	P	327763	328702	313	-
1032	777	-	-	VSDE02000181.1	F	534319	535191	291	-
1033	778	-	-	VSDE02000181.1	F	580059	581018	320	-
1034	-	-	256	VSDE02000181.1	P	588221	588692	157	-
1035	779	-	-	VSDE02000181.1	F	616978	617922	315	+
1036	-	-	257	VSDE02000181.1	P	645990	646880	297	+
1037	780	-	-	VSDE02000181.1	F	670663	671628	322	-
1038	-	-	258	VSDE02000181.1	P	765943	766807	288	-
1039	781	-	-	VSDE02000181.1	F	812661	813620	320	+
1040	782	-	-	VSDE02000181.1	F	848608	849567	320	+
1041	783	-	-	VSDE02000181.1	F	906368	907294	309	+
1042	784	-	-	VSDE02000181.1	F	938004	938945	314	+
1043	785	-	-	VSDE02000181.1	F	996709	997647	313	-
1044	-	-	259	VSDE02000181.1	P	1031644	1032535	297	+
1045	-	-	260	VSDE02000181.1	P	1054200	1054820	207	-
1046	-	-	261	VSDE02000181.1	P	1056064	1056228	55	-
1047	786	-	-	VSDE02000181.1	F	3314208	3315137	310	+
1048	787	-	-	VSDE02000192.1	F	33401785	33402726	314	+
1049	788	-	-	VSDE02000192.1	F	33412184	33413128	315	+
1050	789	-	-	VSDE02000192.1	F	33423425	33424369	315	+
1051	790	-	-	VSDE02000192.1	F	33434602	33435546	315	+
1052	-	-	262	VSDE02000192.1	P	47786918	47787894	325	-
1053	-	-	263	VSDE02000192.1	P	47797583	47798610	342	-
1054	-	-	264	VSDE02000192.1	P	47829557	47830496	313	-
1055	791	-	-	VSDE02000192.1	F	47856509	47857438	310	-
1056	-	-	265	VSDE02000192.1	P	47872631	47873539	303	-
1057	792	-	-	VSDE02000192.1	F	47894452	47895402	317	+
1058	793	-	-	VSDE02000192.1	F	47916662	47917624	321	+
1059	794	-	-	VSDE02000192.1	F	47928200	47929147	316	-
1060	795	-	-	VSDE02000192.1	F	47939261	47940208	316	-
1061	796	-	-	VSDE02000192.1	F	47960923	47961870	316	-
1062	797	-	-	VSDE02000192.1	F	47986968	47987915	316	+
1063	-	-	266	VSDE02000192.1	P	48024447	48024963	172	-
1064	798	-	-	VSDE02000192.1	F	48038407	48039351	315	+
1065	799	-	-	VSDE02000192.1	F	48044642	48045589	316	-
1066	800	-	-	VSDE02000192.1	F	48053610	48054551	314	-
1067	801	-	-	VSDE02000192.1	F	48062369	48063310	314	-
1068	802	-	-	VSDE02000192.1	F	60795008	60795958	317	-
1069	803	-	-	VSDE02000192.1	F	60806474	60807433	320	-
1070	804	-	-	VSDE02000192.1	F	60827332	60828261	310	-
1071	-	-	267	VSDE02000192.1	P	60849854	60850090	79	-
1072	-	-	268	VSDE02000192.1	P	60871259	60872130	290	-
1073	805	-	-	VSDE02000192.1	F	60888288	60889220	311	-
1074	-	-	269	VSDE02000192.1	P	60914978	60915898	307	-
1075	806	-	-	VSDE02000192.1	F	60945637	60946581	315	+
1076	807	-	-	VSDE02000192.1	F	60954917	60955846	310	+
1077	808	-	-	VSDE02000192.1	F	60962825	60963769	315	+
1078	-	-	270	VSDE02000192.1	P	60988641	60989602	320	+
1079	-	-	271	VSDE02000202.1	P	25351669	25352005	112	-
1080	-	-	272	VSDE02000202.1	P	49768295	49769095	267	+
1081	-	-	273	VSDE02000202.1	P	71477316	71477576	87	+
1082	-	-	274	VSDE02000202.1	P	104018148	104018893	248	+
1083	-	-	275	VSDE02000202.1	P	104034452	104035000	183	-
1084	-	-	276	VSDE02000202.1	P	104147348	104147662	105	-
1085	-	-	277	VSDE02000202.1	P	104179267	104180183	305	-
1086	809	-	-	VSDE02000202.1	F	104275863	104276786	308	-
1087	-	-	278	VSDE02000202.1	P	104308133	104308912	260	+
1088	-	-	279	VSDE02000202.1	P	104384683	104385607	308	+
1089	-	-	280	VSDE02000202.1	P	104397756	104398659	301	+
1090	-	-	281	VSDE02000202.1	P	104461751	104462479	243	+
1091	810	-	-	VSDE02000202.1	F	125407529	125408491	321	-
1092	-	-	282	VSDE02000202.1	P	125428661	125429534	291	+
1093	811	-	-	VSDE02000202.1	F	125468203	125469141	313	+

## Sheet: 6.UU_Cfam_GSD_1.0.OR
Gene #	Functional gene #	Truncated gene #	Pseudogene #	Chromosome / contig	Functional / truncated / pseudo	Initiatial position	Terminal position	Length (aa)	Coding direction
1	-	-	1	CM021962.1	P	101971764	101972309	182	-
2	1	-	-	CM021962.1	F	102014260	102015249	330	+
3	2	-	-	CM021962.1	F	102025489	102026427	313	+
4	3	-	-	CM021962.1	F	102042020	102042964	315	+
5	4	-	-	CM021962.1	F	102051150	102052124	325	-
6	5	-	-	CM021962.1	F	102067717	102068655	313	-
7	-	-	2	CM021962.1	P	102078567	102079555	329	-
8	-	-	3	CM021962.1	P	102094402	102095280	293	-
9	-	-	4	CM021963.1	P	56707538	56708477	313	+
10	-	-	5	CM021963.1	P	56714773	56715501	243	-
11	6	-	-	CM021963.1	F	56764798	56765742	315	+
12	7	-	-	CM021963.1	F	56882723	56883661	313	-
13	8	-	-	CM021964.1	F	31487734	31488675	314	-
14	9	-	-	CM021964.1	F	31517036	31517974	313	-
15	10	-	-	CM021964.1	F	31540852	31541790	313	-
16	-	-	6	CM021964.1	P	31582887	31583792	302	+
17	-	1	-	CM021964.1	T	31603005	31603262	86	+
18	-	-	7	CM021964.1	P	31683237	31684093	285	-
19	-	-	8	CM021964.1	P	31695043	31695923	293	-
20	11	-	-	CM021966.1	F	12607	13773	389	+
21	-	-	9	CM021966.1	P	38469	39388	306	+
22	-	-	10	CM021966.1	P	45282	46030	249	-
23	-	-	11	CM021966.1	P	76164	77105	314	+
24	-	-	12	CM021966.1	P	82984	83877	298	-
25	-	-	13	CM021966.1	P	99998	100405	136	-
26	12	-	-	CM021966.1	F	9845598	9846527	310	-
27	13	-	-	CM021966.1	F	9860788	9861717	310	+
28	14	-	-	CM021966.1	F	9890768	9891631	288	+
29	15	-	-	CM021966.1	F	9925238	9926173	312	+
30	16	-	-	CM021966.1	F	9953486	9954433	316	+
31	17	-	-	CM021966.1	F	9969810	9970739	310	+
32	-	-	14	CM021966.1	P	9994776	9995678	301	-
33	18	-	-	CM021966.1	F	10015411	10016436	342	+
34	19	-	-	CM021966.1	F	10025748	10026680	311	+
35	-	-	15	CM021966.1	P	10041308	10042190	294	+
36	20	-	-	CM021966.1	F	10056990	10057922	311	+
37	21	-	-	CM021966.1	F	10077098	10078030	311	+
38	22	-	-	CM021966.1	F	10091769	10092701	311	+
39	23	-	-	CM021966.1	F	10111447	10112379	311	+
40	24	-	-	CM021966.1	F	10129681	10130613	311	+
41	25	-	-	CM021966.1	F	10154877	10155809	311	+
42	26	-	-	CM021966.1	F	10170312	10171244	311	+
43	27	-	-	CM021966.1	F	10178806	10179741	312	+
44	-	-	16	CM021966.1	P	10190403	10191173	257	+
45	28	-	-	CM021966.1	F	10203001	10203927	309	+
46	29	-	-	CM021966.1	F	10214012	10214938	309	+
47	30	-	-	CM021966.1	F	10225705	10226646	314	-
48	-	-	17	CM021966.1	P	10254267	10255200	311	-
49	31	-	-	CM021966.1	F	10262583	10263518	312	-
50	32	-	-	CM021966.1	F	10282545	10283480	312	-
51	33	-	-	CM021966.1	F	10290828	10291787	320	-
52	34	-	-	CM021966.1	F	10328218	10329159	314	-
53	35	-	-	CM021966.1	F	10336589	10337524	312	-
54	36	-	-	CM021966.1	F	10358975	10359910	312	-
55	37	-	-	CM021966.1	F	10404830	10405762	311	+
56	38	-	-	CM021966.1	F	10415803	10416738	312	+
57	39	-	-	CM021966.1	F	10445723	10446655	311	-
58	40	-	-	CM021966.1	F	10456193	10457125	311	-
59	-	-	18	CM021966.1	P	10471098	10472029	310	+
60	41	-	-	CM021966.1	F	10481611	10482546	312	-
61	42	-	-	CM021966.1	F	10499952	10500887	312	+
62	43	-	-	CM021966.1	F	10510457	10511392	312	-
63	44	-	-	CM021966.1	F	10525871	10526806	312	+
64	45	-	-	CM021966.1	F	10539993	10540955	321	+
65	46	-	-	CM021966.1	F	10556413	10557345	311	-
66	47	-	-	CM021966.1	F	10570835	10571761	309	+
67	-	-	19	CM021966.1	P	10576763	10577828	355	-
68	48	-	-	CM021966.1	F	10617933	10618868	312	+
69	49	-	-	CM021966.1	F	10627672	10628619	316	+
70	-	-	20	CM021966.1	P	10645990	10646938	316	+
71	50	-	-	CM021966.1	F	10663216	10664163	316	-
72	51	-	-	CM021966.1	F	10679944	10680885	314	+
73	52	-	-	CM021966.1	F	10727991	10728929	313	+
74	53	-	-	CM021967.1	F	9634338	9635297	320	+
75	54	-	-	CM021967.1	F	9985678	9986622	315	+
76	55	-	-	CM021967.1	F	12276708	12277685	326	+
77	56	-	-	CM021967.1	F	38146816	38147754	313	-
78	57	-	-	CM021967.1	F	38270972	38271910	313	-
79	-	-	21	CM021967.1	P	38454480	38455366	295	-
80	-	-	22	CM021967.1	P	40967015	40967952	312	+
81	-	-	23	CM021967.1	P	40978560	40979440	293	-
82	-	-	24	CM021967.1	P	41009709	41010350	214	+
83	-	-	25	CM021967.1	P	41017596	41018500	301	-
84	58	-	-	CM021967.1	F	41585820	41586773	318	-
85	-	-	26	CM021967.1	P	46928294	46929218	308	-
86	-	-	27	CM021969.1	P	211522	212461	313	-
87	59	-	-	CM021969.1	F	408804	409676	291	-
88	60	-	-	CM021969.1	F	454541	455500	320	-
89	-	-	28	CM021969.1	P	462704	463175	157	-
90	61	-	-	CM021969.1	F	491461	492405	315	+
91	-	-	29	CM021969.1	P	520473	521363	297	+
92	62	-	-	CM021969.1	F	545151	546116	322	-
93	-	-	30	CM021969.1	P	640430	641294	288	-
94	63	-	-	CM021969.1	F	687149	688108	320	+
95	64	-	-	CM021969.1	F	723096	724055	320	+
96	65	-	-	CM021969.1	F	780864	781790	309	+
97	66	-	-	CM021969.1	F	812497	813438	314	+
98	67	-	-	CM021969.1	F	871202	872140	313	-
99	-	-	31	CM021969.1	P	907406	908297	297	+
100	-	-	32	CM021969.1	P	929964	930584	207	-
101	-	-	33	CM021969.1	P	931827	932099	91	-
102	68	-	-	CM021969.1	F	3193515	3194444	310	+
103	69	-	-	CM021970.1	F	32777363	32778304	314	+
104	70	-	-	CM021970.1	F	32787759	32788718	320	+
105	71	-	-	CM021970.1	F	32799013	32799957	315	+
106	72	-	-	CM021970.1	F	32810192	32811136	315	+
107	-	-	34	CM021970.1	P	46999411	47000387	325	-
108	-	-	35	CM021970.1	P	47009991	47011018	342	-
109	-	-	36	CM021970.1	P	47042266	47043206	313	-
110	-	-	37	CM021970.1	P	47069264	47069818	185	-
111	-	-	38	CM021970.1	P	47085356	47086251	298	-
112	73	-	-	CM021970.1	F	47107171	47108124	318	+
113	74	-	-	CM021970.1	F	47129384	47130346	321	+
114	75	-	-	CM021970.1	F	47140952	47141899	316	-
115	76	-	-	CM021970.1	F	47152022	47152969	316	-
116	77	-	-	CM021970.1	F	47173679	47174626	316	-
117	78	-	-	CM021970.1	F	47199687	47200634	316	+
118	79	-	-	CM021970.1	F	47208714	47209661	316	+
119	-	-	39	CM021970.1	P	47245280	47245796	172	-
120	80	-	-	CM021970.1	F	47259181	47260125	315	+
121	81	-	-	CM021970.1	F	47265420	47266367	316	-
122	82	-	-	CM021970.1	F	47274207	47275148	314	-
123	83	-	-	CM021970.1	F	47282964	47283905	314	-
124	84	-	-	CM021970.1	F	60056963	60057913	317	-
125	85	-	-	CM021970.1	F	60068619	60069578	320	-
126	86	-	-	CM021970.1	F	60089485	60090414	310	-
127	-	-	40	CM021970.1	P	60105644	60105880	79	-
128	-	-	41	CM021970.1	P	60124851	60125783	311	-
129	87	-	-	CM021970.1	F	60141944	60142876	311	-
130	-	-	42	CM021970.1	P	60168498	60169418	307	-
131	88	-	-	CM021970.1	F	60198891	60199835	315	+
132	89	-	-	CM021970.1	F	60208089	60209018	310	+
133	90	-	-	CM021970.1	F	60216205	60217149	315	+
134	-	-	43	CM021970.1	P	60241984	60242942	319	+
135	91	-	-	CM021971.1	F	290583	291509	309	+
136	-	-	44	CM021971.1	P	389071	389799	243	+
137	-	-	45	CM021971.1	P	402558	403485	309	+
138	-	-	46	CM021971.1	P	16394251	16395084	278	-
139	92	-	-	CM021971.1	F	16415811	16416749	313	-
140	-	-	47	CM021971.1	P	16429940	16430874	311	-
141	-	-	48	CM021971.1	P	16455452	16456329	292	-
142	93	-	-	CM021971.1	F	16477053	16477991	313	-
143	-	-	49	CM021971.1	P	16531869	16532842	324	+
144	-	-	50	CM021971.1	P	16564738	16565672	311	+
145	94	-	-	CM021971.1	F	16588772	16589710	313	+
146	95	-	-	CM021971.1	F	16621807	16622742	312	+
147	-	-	51	CM021971.1	P	16669061	16669981	307	-
148	-	-	52	CM021971.1	P	16700448	16701378	310	+
149	-	-	53	CM021971.1	P	16707810	16708619	270	-
150	96	-	-	CM021971.1	F	16714144	16715109	322	-
151	-	-	54	CM021971.1	P	16888245	16889165	307	+
152	-	-	55	CM021971.1	P	16896089	16896733	215	-
153	-	-	56	CM021971.1	P	16931050	16931938	296	+
154	-	-	57	CM021971.1	P	16937991	16938719	243	-
155	-	-	58	CM021971.1	P	16950687	16951121	145	-
156	-	-	59	CM021971.1	P	16977941	16978241	100	+
157	97	-	-	CM021971.1	F	17058375	17059307	311	-
158	98	-	-	CM021971.1	F	17098514	17099449	312	+
159	-	-	60	CM021971.1	P	17109776	17110787	337	+
160	99	-	-	CM021971.1	F	17116213	17117151	313	+
161	-	-	61	CM021971.1	P	17136561	17137494	311	-
162	100	-	-	CM021971.1	F	17199866	17200777	304	-
163	101	-	-	CM021971.1	F	17214496	17215467	324	-
164	102	-	-	CM021971.1	F	17254670	17255605	312	-
165	103	-	-	CM021971.1	F	17307681	17308712	344	-
166	-	-	62	CM021971.1	P	17330523	17331279	252	-
167	-	-	63	CM021971.1	P	17336929	17337723	265	-
168	-	-	64	CM021972.1	P	484289	484712	141	-
169	104	-	-	CM021972.1	F	490124	491074	317	-
170	105	-	-	CM021972.1	F	523940	524887	316	-
171	106	-	-	CM021972.1	F	1235757	1236689	311	-
172	107	-	-	CM021972.1	F	2976202	2977140	313	-
173	108	-	-	CM021972.1	F	3131531	3132472	314	+
174	109	-	-	CM021972.1	F	52684533	52685513	327	-
175	110	-	-	CM021972.1	F	52694338	52695297	320	-
176	111	-	-	CM021972.1	F	52744574	52745533	320	-
177	112	-	-	CM021972.1	F	52762191	52763150	320	-
178	-	-	65	CM021972.1	P	52779496	52780203	236	-
179	113	-	-	CM021972.1	F	52782222	52783181	320	-
180	114	-	-	CM021972.1	F	52794489	52795448	320	-
181	115	-	-	CM021972.1	F	52803410	52804369	320	-
182	116	-	-	CM021972.1	F	52817839	52818792	318	-
183	117	-	-	CM021972.1	F	52824522	52825478	319	-
184	118	-	-	CM021972.1	F	52836097	52837041	315	+
185	119	-	-	CM021972.1	F	60833732	60834715	328	+
186	120	-	-	CM021972.1	F	60859276	60860232	319	-
187	121	-	-	CM021972.1	F	60875444	60876397	318	-
188	122	-	-	CM021972.1	F	60897745	60898704	320	+
189	123	-	-	CM021972.1	F	60925052	60925990	313	+
190	124	-	-	CM021972.1	F	60932226	60933167	314	-
191	125	-	-	CM021972.1	F	60941989	60942963	325	-
192	126	-	-	CM021972.1	F	60954217	60955173	319	-
193	127	-	-	CM021972.1	F	60993559	60994521	321	-
194	128	-	-	CM021972.1	F	61010519	61011457	313	+
195	129	-	-	CM021972.1	F	61042726	61043679	318	+
196	130	-	-	CM021972.1	F	61056234	61057178	315	+
197	131	-	-	CM021972.1	F	66395356	66396306	317	-
198	132	-	-	CM021975.1	F	863603	864529	309	+
199	133	-	-	CM021975.1	F	912341	913327	329	+
200	134	-	-	CM021975.1	F	977690	978544	285	+
201	135	-	-	CM021975.1	F	1021451	1022389	313	-
202	136	-	-	CM021975.1	F	1067717	1068652	312	-
203	137	-	-	CM021975.1	F	1099731	1100669	313	-
204	-	-	66	CM021975.1	P	1176522	1176932	137	+
205	138	-	-	CM021975.1	F	1181721	1182665	315	-
206	139	-	-	CM021975.1	F	1218737	1219675	313	-
207	140	-	-	CM021975.1	F	1253010	1253954	315	-
208	141	-	-	CM021975.1	F	1306730	1307701	324	+
209	-	-	67	CM021975.1	P	1342832	1343550	239	-
210	-	-	68	CM021975.1	P	1359775	1360512	246	-
211	-	-	69	CM021975.1	P	1393110	1393937	276	+
212	142	-	-	CM021975.1	F	1414983	1415918	312	-
213	143	-	-	CM021975.1	F	1528492	1529430	313	+
214	144	-	-	CM021975.1	F	1579931	1580899	323	+
215	145	-	-	CM021975.1	F	1640508	1641467	320	+
216	-	-	70	CM021975.1	P	1645271	1646096	275	+
217	146	-	-	CM021975.1	F	1677375	1678313	313	+
218	147	-	-	CM021975.1	F	1736758	1737705	316	+
219	148	-	-	CM021975.1	F	1758249	1759187	313	+
220	-	-	71	CM021975.1	P	1773985	1774894	303	+
221	149	-	-	CM021975.1	F	1789802	1790740	313	+
222	150	-	-	CM021975.1	F	1813140	1814078	313	+
223	151	-	-	CM021975.1	F	1831751	1832728	326	+
224	152	-	-	CM021975.1	F	1866218	1867210	331	-
225	153	-	-	CM021975.1	F	1913505	1914449	315	+
226	154	-	-	CM021975.1	F	1962657	1963595	313	+
227	155	-	-	CM021975.1	F	2024598	2025533	312	-
228	-	-	72	CM021975.1	P	2045148	2046075	309	+
229	156	-	-	CM021975.1	F	2084301	2085245	315	+
230	157	-	-	CM021975.1	F	2101914	2102876	321	+
231	-	-	73	CM021975.1	P	2124895	2125678	261	-
232	158	-	-	CM021975.1	F	2153555	2154517	321	+
233	159	-	-	CM021975.1	F	2170395	2171354	320	-
234	160	-	-	CM021975.1	F	2202318	2203292	325	-
235	161	-	-	CM021975.1	F	2215146	2216099	318	-
236	162	-	-	CM021975.1	F	2251859	2252815	319	-
237	163	-	-	CM021975.1	F	2270826	2271785	320	-
238	-	-	74	CM021975.1	P	2338688	2339512	275	-
239	-	-	75	CM021975.1	P	2374870	2375634	255	-
240	164	-	-	CM021975.1	F	2394476	2395423	316	+
241	165	-	-	CM021975.1	F	2425558	2426493	312	-
242	-	-	76	CM021975.1	P	2446300	2447199	300	+
243	-	-	77	CM021975.1	P	2458914	2459835	307	+
244	166	-	-	CM021975.1	F	2476856	2477803	316	+
245	167	-	-	CM021975.1	F	2498865	2499812	316	+
246	168	-	-	CM021975.1	F	2542289	2543251	321	+
247	169	-	-	CM021975.1	F	2565051	2566013	321	+
248	170	-	-	CM021975.1	F	2581560	2582519	320	+
249	171	-	-	CM021975.1	F	2672156	2673103	316	+
250	172	-	-	CM021975.1	F	2693853	2694809	319	+
251	173	-	-	CM021975.1	F	2734527	2735471	315	+
252	174	-	-	CM021976.1	F	303993	304931	313	-
253	175	-	-	CM021976.1	F	325540	326487	316	-
254	176	-	-	CM021976.1	F	345784	346725	314	+
255	177	-	-	CM021976.1	F	367553	368500	316	+
256	-	-	78	CM021976.1	P	374983	375884	300	-
257	178	-	-	CM021976.1	F	17348527	17349450	308	-
258	179	-	-	CM021976.1	F	17371312	17372238	309	-
259	180	-	-	CM021976.1	F	17411457	17412404	316	+
260	181	-	-	CM021976.1	F	17425070	17426020	317	-
261	182	-	-	CM021976.1	F	17441528	17442457	310	-
262	183	-	-	CM021976.1	F	17462812	17463762	317	+
263	184	-	-	CM021976.1	F	17476560	17477507	316	-
264	-	-	79	CM021976.1	P	17490336	17491117	260	+
265	185	-	-	CM021976.1	F	17499673	17500542	290	-
266	186	-	-	CM021976.1	F	17523233	17524225	331	+
267	187	-	-	CM021976.1	F	17542254	17543222	323	+
268	188	-	-	CM021976.1	F	17557328	17558296	323	+
269	-	-	80	CM021976.1	P	17587467	17588243	259	+
270	-	-	81	CM021976.1	P	17602186	17602995	270	+
271	189	-	-	CM021976.1	F	17625534	17626475	314	+
272	190	-	-	CM021976.1	F	17641498	17642436	313	+
273	191	-	-	CM021976.1	F	17655617	17656552	312	+
274	192	-	-	CM021976.1	F	17680003	17680938	312	+
275	193	-	-	CM021976.1	F	17692493	17693428	312	+
276	-	-	82	CM021976.1	P	17707438	17708361	308	+
277	-	-	83	CM021976.1	P	17717340	17718101	254	+
278	194	-	-	CM021976.1	F	17722825	17723769	315	+
279	195	-	-	CM021976.1	F	17735004	17735948	315	-
280	196	-	-	CM021976.1	F	17748929	17749906	326	+
281	197	-	-	CM021976.1	F	18059456	18060451	332	-
282	198	-	-	CM021976.1	F	18766579	18767505	309	+
283	199	-	-	CM021976.1	F	18771326	18772273	316	-
284	200	-	-	CM021977.1	F	5415765	5416706	314	-
285	201	-	-	CM021977.1	F	5435615	5436556	314	-
286	202	-	-	CM021977.1	F	5449155	5450087	311	-
287	-	-	84	CM021977.1	P	5461392	5462241	283	-
288	-	-	85	CM021977.1	P	5473993	5474926	311	-
289	-	-	86	CM021977.1	P	5502540	5503479	313	-
290	203	-	-	CM021977.1	F	5511260	5512192	311	-
291	204	-	-	CM021977.1	F	5517052	5517984	311	-
292	205	-	-	CM021977.1	F	5530823	5531755	311	-
293	206	-	-	CM021977.1	F	5547455	5548387	311	-
294	-	-	87	CM021977.1	P	5563365	5564298	311	-
295	207	-	-	CM021977.1	F	5605251	5606177	309	-
296	208	-	-	CM021977.1	F	5624358	5625299	314	-
297	209	-	-	CM021977.1	F	5639386	5640321	312	-
298	210	-	-	CM021977.1	F	5663358	5664311	318	-
299	211	-	-	CM021977.1	F	5687594	5688547	318	-
300	212	-	-	CM021977.1	F	5720623	5721576	318	-
301	-	-	88	CM021977.1	P	5728091	5728547	152	-
302	213	-	-	CM021977.1	F	5744478	5745431	318	-
303	214	-	-	CM021977.1	F	5916420	5917385	322	+
304	215	-	-	CM021977.1	F	5942459	5943400	314	+
305	-	-	89	CM021977.1	P	5950323	5950800	159	+
306	-	-	90	CM021977.1	P	6333329	6334261	311	+
307	216	-	-	CM021977.1	F	6342077	6343042	322	-
308	217	-	-	CM021977.1	F	6352876	6353817	314	+
309	218	-	-	CM021977.1	F	7050678	7051622	315	-
310	219	-	-	CM021977.1	F	7064493	7065437	315	-
311	220	-	-	CM021977.1	F	7078624	7079568	315	-
312	-	-	91	CM021977.1	P	7103227	7104118	297	-
313	-	-	92	CM021977.1	P	13233567	13234358	264	+
314	-	-	93	CM021977.1	P	14802557	14803436	293	-
315	-	-	94	CM021977.1	P	43928634	43929530	299	+
316	-	-	95	CM021978.1	P	58599465	58600274	270	+
317	-	-	96	CM021978.1	P	58628485	58629439	318	+
318	221	-	-	CM021978.1	F	58653284	58654243	320	+
319	-	-	97	CM021979.1	P	20032714	20032959	82	+
320	-	-	98	CM021979.1	P	25521222	25522160	313	+
321	-	-	99	CM021979.1	P	37471231	37472260	343	-
322	-	-	100	CM021979.1	P	37482713	37483009	99	-
323	222	-	-	CM021979.1	F	37486543	37487571	343	-
324	223	-	-	CM021979.1	F	37505673	37506602	310	+
325	224	-	-	CM021979.1	F	37533639	37534577	313	+
326	225	-	-	CM021979.1	F	37650588	37651523	312	-
327	226	-	-	CM021979.1	F	37660906	37661841	312	-
328	227	-	-	CM021979.1	F	37671471	37672406	312	-
329	228	-	-	CM021979.1	F	37685536	37686471	312	-
330	-	-	101	CM021979.1	P	37702467	37703461	331	-
331	229	-	-	CM021979.1	F	37711501	37712436	312	-
332	230	-	-	CM021979.1	F	37727048	37728007	320	-
333	231	-	-	CM021979.1	F	37748632	37749591	320	+
334	232	-	-	CM021979.1	F	37764171	37765109	313	+
335	233	-	-	CM021979.1	F	37792758	37793696	313	+
336	-	-	102	CM021979.1	P	37797247	37798161	305	+
337	-	-	103	CM021979.1	P	37831965	37832925	320	+
338	234	-	-	CM021979.1	F	37848891	37849829	313	+
339	-	-	104	CM021979.1	P	37874425	37875072	216	+
340	-	-	105	CM021979.1	P	37883512	37884426	305	+
341	235	-	-	CM021979.1	F	37917094	37918068	325	+
342	236	-	-	CM021979.1	F	37939737	37940693	319	+
343	237	-	-	CM021979.1	F	37956258	37957220	321	+
344	238	-	-	CM021979.1	F	38312286	38313236	317	+
345	239	-	-	CM021979.1	F	38337298	38338242	315	+
346	-	-	106	CM021979.1	P	38350865	38351664	266	+
347	240	-	-	CM021979.1	F	38376899	38377837	313	+
348	-	-	107	CM021979.1	P	38382190	38382882	231	-
349	-	-	108	CM021979.1	P	38394414	38395273	286	-
350	241	-	-	CM021979.1	F	38407655	38408593	313	-
351	-	-	109	CM021979.1	P	38413756	38414427	224	+
352	242	-	-	CM021979.1	F	38419967	38420911	315	-
353	-	-	110	CM021979.1	P	38440577	38441356	260	+
354	243	-	-	CM021979.1	F	38446119	38447063	315	+
355	-	-	111	CM021979.1	P	38461139	38461910	257	+
356	244	-	-	CM021979.1	F	38473615	38474553	313	+
357	245	-	-	CM021979.1	F	38493266	38494213	316	+
358	-	-	112	CM021979.1	P	38510178	38510957	260	+
359	246	-	-	CM021979.1	F	38532035	38532979	315	+
360	247	-	-	CM021979.1	F	38543998	38544951	318	+
361	248	-	-	CM021979.1	F	38557201	38558160	320	+
362	249	-	-	CM021979.1	F	38569315	38570259	315	+
363	250	-	-	CM021979.1	F	38585573	38586532	320	+
364	251	-	-	CM021979.1	F	38599836	38600774	313	+
365	252	-	-	CM021979.1	F	38609838	38610782	315	-
366	253	-	-	CM021979.1	F	38620664	38621599	312	-
367	254	-	-	CM021979.1	F	38676544	38677485	314	-
368	-	-	113	CM021979.1	P	38698731	38699675	315	+
369	-	-	114	CM021979.1	P	38711868	38712790	307	+
370	255	-	-	CM021979.1	F	38746695	38747648	318	-
371	256	-	-	CM021979.1	F	38788538	38789485	316	+
372	257	-	-	CM021979.1	F	38842059	38843018	320	+
373	258	-	-	CM021979.1	F	39484819	39485748	310	-
374	259	-	-	CM021979.1	F	39493368	39494297	310	-
375	260	-	-	CM021979.1	F	39505708	39506637	310	-
376	261	-	-	CM021979.1	F	39608629	39609579	317	+
377	-	-	115	CM021979.1	P	39625164	39626082	306	+
378	262	-	-	CM021979.1	F	39637440	39638384	315	+
379	263	-	-	CM021979.1	F	39651013	39651957	315	+
380	264	-	-	CM021979.1	F	39668058	39668999	314	+
381	265	-	-	CM021979.1	F	39695861	39696796	312	+
382	266	-	-	CM021979.1	F	39710398	39711336	313	+
383	267	-	-	CM021979.1	F	39713136	39714071	312	-
384	268	-	-	CM021979.1	F	39726708	39727625	306	-
385	269	-	-	CM021979.1	F	39739056	39739973	306	-
386	270	-	-	CM021979.1	F	39759415	39760347	311	+
387	-	-	116	CM021979.1	P	39769496	39770432	312	-
388	271	-	-	CM021979.1	F	39782107	39783060	318	+
389	272	-	-	CM021979.1	F	39789195	39790133	313	+
390	273	-	-	CM021979.1	F	39804836	39805804	323	+
391	274	-	-	CM021979.1	F	39815119	39816066	316	+
392	275	-	-	CM021979.1	F	39819395	39820378	328	-
393	276	-	-	CM021979.1	F	39831612	39832547	312	+
394	277	-	-	CM021979.1	F	39845153	39846088	312	+
395	278	-	-	CM021979.1	F	39856274	39857242	323	+
396	279	-	-	CM021979.1	F	39868861	39869817	319	+
397	280	-	-	CM021979.1	F	39882034	39882969	312	+
398	281	-	-	CM021979.1	F	39890653	39891585	311	+
399	282	-	-	CM021979.1	F	39897631	39898563	311	+
400	-	-	117	CM021979.1	P	39903681	39904415	245	+
401	283	-	-	CM021979.1	F	39908963	39909919	319	-
402	284	-	-	CM021979.1	F	39930677	39931636	320	+
403	285	-	-	CM021979.1	F	39937756	39938697	314	-
404	286	-	-	CM021979.1	F	39948250	39949191	314	-
405	-	-	118	CM021979.1	P	39954541	39955407	289	-
406	287	-	-	CM021979.1	F	39959784	39960743	320	-
407	288	-	-	CM021979.1	F	39967321	39968283	321	-
408	289	-	-	CM021979.1	F	39976434	39977363	310	-
409	290	-	-	CM021979.1	F	39991727	39992686	320	-
410	291	-	-	CM021979.1	F	39998584	39999525	314	-
411	-	-	119	CM021979.1	P	40009917	40010738	274	+
412	292	-	-	CM021979.1	F	40018287	40019243	319	+
413	293	-	-	CM021979.1	F	40026893	40027834	314	-
414	294	-	-	CM021979.1	F	40036490	40037431	314	-
415	295	-	-	CM021979.1	F	40055826	40056767	314	-
416	296	-	-	CM021979.1	F	40071116	40072057	314	-
417	-	-	120	CM021979.1	P	40080180	40080968	263	-
418	297	-	-	CM021979.1	F	40085785	40086735	317	-
419	298	-	-	CM021979.1	F	40097955	40098902	316	-
420	299	-	-	CM021979.1	F	40109449	40110399	317	-
421	300	-	-	CM021979.1	F	40128131	40129078	316	-
422	301	-	-	CM021979.1	F	40139488	40140462	325	-
423	-	-	121	CM021979.1	P	40151630	40152430	267	-
424	302	-	-	CM021979.1	F	40155508	40156455	316	-
425	303	-	-	CM021979.1	F	40164737	40165657	307	-
426	304	-	-	CM021979.1	F	40185750	40186694	315	+
427	-	-	122	CM021979.1	P	40187499	40187936	146	-
428	305	-	-	CM021979.1	F	40194183	40195145	321	-
429	306	-	-	CM021979.1	F	40205421	40206359	313	+
430	-	-	123	CM021979.1	P	40215122	40216048	309	-
431	307	-	-	CM021979.1	F	40224910	40225842	311	-
432	308	-	-	CM021979.1	F	40237755	40238693	313	-
433	-	-	124	CM021979.1	P	40246845	40247788	314	-
434	309	-	-	CM021979.1	F	40261467	40262399	311	-
435	310	-	-	CM021979.1	F	40276050	40276988	313	-
436	311	-	-	CM021979.1	F	40294937	40295908	324	+
437	312	-	-	CM021979.1	F	40308564	40309520	319	+
438	313	-	-	CM021979.1	F	40315130	40316062	311	-
439	314	-	-	CM021979.1	F	40333821	40334753	311	+
440	315	-	-	CM021979.1	F	40343314	40344264	317	+
441	-	-	125	CM021979.1	P	40350684	40351451	256	+
442	316	-	-	CM021979.1	F	40362854	40363795	314	+
443	-	-	126	CM021979.1	P	40372822	40373557	245	-
444	317	-	-	CM021979.1	F	40386889	40387824	312	+
445	318	-	-	CM021979.1	F	40414041	40414985	315	+
446	319	-	-	CM021979.1	F	40425631	40426566	312	+
447	-	-	127	CM021979.1	P	40445543	40446298	252	+
448	320	-	-	CM021979.1	F	40453223	40454155	311	+
449	321	-	-	CM021979.1	F	40462878	40463813	312	+
450	-	-	128	CM021979.1	P	40474545	40475435	297	+
451	322	-	-	CM021979.1	F	40484001	40484939	313	+
452	323	-	-	CM021979.1	F	40505289	40506227	313	+
453	324	-	-	CM021979.1	F	40511167	40512099	311	-
454	-	-	129	CM021979.1	P	40524642	40525582	313	-
455	-	-	130	CM021979.1	P	40532028	40532976	316	-
456	325	-	-	CM021979.1	F	40542398	40543333	312	-
457	326	-	-	CM021979.1	F	40551358	40552299	314	-
458	-	-	131	CM021979.1	P	40560835	40561751	305	-
459	327	-	-	CM021979.1	F	40569476	40570420	315	-
460	328	-	-	CM021979.1	F	40577886	40578836	317	-
461	329	-	-	CM021979.1	F	40590838	40591788	317	-
462	330	-	-	CM021979.1	F	40600582	40601454	291	-
463	-	-	132	CM021979.1	P	40624007	40624735	243	+
464	331	-	-	CM021979.1	F	40639727	40640665	313	+
465	332	-	-	CM021979.1	F	40644141	40645082	314	-
466	333	-	-	CM021979.1	F	40657168	40658151	328	-
467	334	-	-	CM021979.1	F	40668891	40669826	312	-
468	335	-	-	CM021979.1	F	40680308	40681237	310	-
469	-	-	133	CM021979.1	P	40692558	40693460	301	+
470	-	-	134	CM021979.1	P	40698729	40699663	311	-
471	336	-	-	CM021979.1	F	40710511	40711440	310	-
472	337	-	-	CM021979.1	F	40725156	40726085	310	+
473	338	-	-	CM021979.1	F	40733396	40734325	310	-
474	339	-	-	CM021979.1	F	40748866	40749777	304	-
475	340	-	-	CM021979.1	F	40758853	40759782	310	-
476	341	-	-	CM021979.1	F	40781680	40782612	311	+
477	342	-	-	CM021979.1	F	40795055	40795987	311	+
478	-	-	135	CM021979.1	P	40803507	40803698	64	+
479	-	-	136	CM021979.1	P	40813223	40814022	266	+
480	343	-	-	CM021979.1	F	40820812	40821744	311	+
481	344	-	-	CM021979.1	F	40830790	40831722	311	+
482	345	-	-	CM021979.1	F	40854828	40855757	310	+
483	-	-	137	CM021979.1	P	40868747	40869664	306	-
484	-	-	138	CM021979.1	P	40885664	40886576	304	-
485	346	-	-	CM021979.1	F	40894548	40895477	310	-
486	347	-	-	CM021979.1	F	40911916	40912848	311	+
487	348	-	-	CM021979.1	F	40939229	40940158	310	+
488	349	-	-	CM021979.1	F	40960499	40961431	311	+
489	350	-	-	CM021979.1	F	40974765	40975697	311	-
490	351	-	-	CM021979.1	F	40996388	40997317	310	-
491	352	-	-	CM021979.1	F	41023546	41024478	311	-
492	353	-	-	CM021979.1	F	41050059	41050973	305	+
493	-	-	139	CM021979.1	P	41059151	41059843	231	+
494	-	-	140	CM021979.1	P	41061551	41061859	103	+
495	354	-	-	CM021979.1	F	41086472	41087404	311	+
496	355	-	-	CM021979.1	F	41105844	41106779	312	+
497	-	-	141	CM021979.1	P	41112390	41113291	300	-
498	356	-	-	CM021979.1	F	41127380	41128312	311	-
499	357	-	-	CM021979.1	F	41140376	41141308	311	-
500	-	-	142	CM021979.1	P	41165085	41166010	308	+
501	358	-	-	CM021979.1	F	41173176	41174090	305	-
502	359	-	-	CM021979.1	F	41191653	41192579	309	-
503	360	-	-	CM021979.1	F	41207254	41208186	311	-
504	-	-	143	CM021979.1	P	41226726	41227651	308	+
505	361	-	-	CM021979.1	F	41235069	41235983	305	-
506	362	-	-	CM021979.1	F	41253656	41254570	305	-
507	363	-	-	CM021979.1	F	41282713	41283627	305	-
508	364	-	-	CM021979.1	F	41325693	41326607	305	-
509	365	-	-	CM021979.1	F	41347902	41348816	305	-
510	366	-	-	CM021979.1	F	41372931	41373845	305	-
511	367	-	-	CM021979.1	F	41399726	41400640	305	-
512	368	-	-	CM021979.1	F	41417444	41418358	305	-
513	369	-	-	CM021979.1	F	41426738	41427712	325	-
514	370	-	-	CM021979.1	F	41437724	41438668	315	-
515	371	-	-	CM021979.1	F	41447531	41448454	308	-
516	372	-	-	CM021979.1	F	41454589	41455521	311	-
517	373	-	-	CM021979.1	F	41464759	41465712	318	-
518	374	-	-	CM021979.1	F	41480207	41481151	315	-
519	375	-	-	CM021979.1	F	41494363	41495280	306	-
520	376	-	-	CM021979.1	F	41507033	41507962	310	-
521	377	-	-	CM021979.1	F	41531564	41532481	306	-
522	378	-	-	CM021979.1	F	41545115	41546032	306	-
523	379	-	-	CM021979.1	F	41555033	41555962	310	-
524	380	-	-	CM021979.1	F	41574520	41575458	313	-
525	-	-	144	CM021979.1	P	41600274	41601200	309	-
526	-	-	145	CM021979.1	P	41612227	41613091	288	-
527	381	-	-	CM021979.1	F	41627188	41628117	310	+
528	382	-	-	CM021979.1	F	41632216	41633145	310	-
529	383	-	-	CM021979.1	F	41652039	41653052	338	+
530	384	-	-	CM021979.1	F	41664120	41665082	321	+
531	-	-	146	CM021979.1	P	41671639	41672388	250	-
532	-	-	147	CM021979.1	P	41689575	41690419	281	-
533	385	-	-	CM021979.1	F	41739476	41740405	310	-
534	-	-	148	CM021979.1	P	41760538	41761238	233	-
535	386	-	-	CM021979.1	F	41764936	41765865	310	-
536	387	-	-	CM021979.1	F	41781356	41782288	311	-
537	388	-	-	CM021979.1	F	41802289	41803218	310	+
538	389	-	-	CM021979.1	F	41810058	41810987	310	-
539	390	-	-	CM021979.1	F	41826271	41827233	321	+
540	-	-	149	CM021979.1	P	41833231	41833935	235	-
541	-	-	150	CM021979.1	P	41847516	41848289	258	-
542	391	-	-	CM021979.1	F	41870885	41871814	310	-
543	-	-	151	CM021979.1	P	41897325	41898056	244	-
544	392	-	-	CM021979.1	F	41902726	41903655	310	-
545	393	-	-	CM021979.1	F	41918617	41919546	310	-
546	-	-	152	CM021979.1	P	41938822	41939752	310	-
547	394	-	-	CM021979.1	F	41952213	41953142	310	-
548	-	-	153	CM021979.1	P	41961176	41962098	307	-
549	395	-	-	CM021979.1	F	41980002	41980931	310	-
550	396	-	-	CM021979.1	F	41996531	41997547	339	+
551	397	-	-	CM021981.1	F	46802362	46803309	316	-
552	-	-	154	CM021981.1	P	46817588	46817938	117	-
553	398	-	-	CM021981.1	F	46818663	46819610	316	-
554	399	-	-	CM021981.1	F	46843421	46844386	322	-
555	400	-	-	CM021981.1	F	46875256	46876215	320	+
556	-	-	155	CM021981.1	P	46880590	46881114	175	-
557	-	-	156	CM021981.1	P	46888854	46889801	316	+
558	401	-	-	CM021981.1	F	46897906	46898835	310	+
559	402	-	-	CM021981.1	F	46905067	46906098	344	-
560	403	-	-	CM021981.1	F	46918384	46919313	310	-
561	-	-	157	CM021981.1	P	46930791	46931350	186	-
562	404	-	-	CM021981.1	F	46937899	46938822	308	+
563	405	-	-	CM021981.1	F	46945241	46946263	341	+
564	406	-	-	CM021981.1	F	46956023	46956982	320	+
565	407	-	-	CM021981.1	F	46971082	46972029	316	-
566	408	-	-	CM021981.1	F	46990951	46991886	312	-
567	409	-	-	CM021981.1	F	47407990	47408985	332	+
568	410	-	-	CM021981.1	F	47452759	47453715	319	-
569	411	-	-	CM021981.1	F	47558285	47559274	330	-
570	412	-	-	CM021981.1	F	47574771	47575709	313	-
571	413	-	-	CM021981.1	F	47590700	47591629	310	+
572	414	-	-	CM021981.1	F	47599120	47600088	323	-
573	415	-	-	CM021981.1	F	47611276	47612244	323	-
574	-	-	158	CM021981.1	P	47628139	47628418	93	-
575	-	-	159	CM021981.1	P	47628701	47629095	131	-
576	416	-	-	CM021981.1	F	47635139	47636071	311	-
577	-	-	160	CM021981.1	P	47642535	47643419	295	-
578	417	-	-	CM021981.1	F	47654094	47655047	318	-
579	418	-	-	CM021981.1	F	47680198	47681130	311	+
580	419	-	-	CM021981.1	F	47703666	47704595	310	+
581	420	-	-	CM021981.1	F	47724883	47725851	323	-
582	421	-	-	CM021981.1	F	47736369	47737337	323	-
583	-	-	161	CM021981.1	P	47745073	47745501	143	-
584	-	-	162	CM021981.1	P	47745776	47746211	145	-
585	422	-	-	CM021981.1	F	47768263	47769225	321	+
586	423	-	-	CM021981.1	F	47796778	47797746	323	+
587	424	-	-	CM021981.1	F	47821919	47822851	311	+
588	-	-	163	CM021981.1	P	47827911	47828751	280	+
589	425	-	-	CM021981.1	F	47839871	47840821	317	+
590	426	-	-	CM021981.1	F	47866811	47867743	311	+
591	427	-	-	CM021981.1	F	47889805	47890758	318	+
592	428	-	-	CM021981.1	F	47906688	47907617	310	-
593	429	-	-	CM021981.1	F	47929126	47930058	311	+
594	-	-	164	CM021981.1	P	47938916	47939410	165	-
595	430	-	-	CM021981.1	F	47947953	47948900	316	+
596	431	-	-	CM021981.1	F	47973294	47974256	321	+
597	432	-	-	CM021981.1	F	47995356	47996309	318	+
598	433	-	-	CM021981.1	F	48023500	48024432	311	+
599	434	-	-	CM021981.1	F	48035786	48036754	323	+
600	435	-	-	CM021981.1	F	48042746	48043843	366	+
601	436	-	-	CM021981.1	F	48054296	48055264	323	+
602	437	-	-	CM021981.1	F	48065574	48066506	311	-
603	438	-	-	CM021981.1	F	48109786	48110718	311	+
604	-	-	165	CM021981.1	P	48125816	48126586	257	+
605	439	-	-	CM021981.1	F	48137044	48138012	323	+
606	-	-	166	CM021981.1	P	48147164	48147985	274	-
607	440	-	-	CM021981.1	F	48158949	48159881	311	-
608	-	-	167	CM021981.1	P	48171890	48172687	266	-
609	441	-	-	CM021981.1	F	48181394	48182314	307	-
610	-	-	168	CM021981.1	P	48198623	48199521	299	-
611	442	-	-	CM021981.1	F	51669362	51670297	312	+
612	-	-	169	CM021981.1	P	51780159	51780988	276	+
613	443	-	-	CM021981.1	F	51790541	51791533	331	+
614	444	-	-	CM021981.1	F	51800173	51801162	330	+
615	445	-	-	CM021981.1	F	51811167	51812204	346	+
616	446	-	-	CM021981.1	F	51821504	51822433	310	+
617	447	-	-	CM021981.1	F	51828383	51829321	313	-
618	448	-	-	CM021981.1	F	51853731	51854669	313	-
619	449	-	-	CM021981.1	F	51868037	51868975	313	-
620	450	-	-	CM021981.1	F	51888888	51889826	313	+
621	451	-	-	CM021981.1	F	51925832	51926770	313	-
622	452	-	-	CM021981.1	F	51974103	51975041	313	+
623	453	-	-	CM021981.1	F	51977468	51978406	313	+
624	454	-	-	CM021981.1	F	51985463	51986401	313	+
625	455	-	-	CM021981.1	F	52010060	52011013	318	+
626	456	-	-	CM021981.1	F	52021888	52022826	313	+
627	457	-	-	CM021981.1	F	52030336	52031274	313	-
628	458	-	-	CM021981.1	F	52040397	52041353	319	-
629	459	-	-	CM021981.1	F	52063551	52064489	313	-
630	460	-	-	CM021981.1	F	52089397	52090338	314	+
631	461	-	-	CM021981.1	F	52117036	52117977	314	+
632	-	-	170	CM021981.1	P	53600682	53601624	314	+
633	-	-	171	CM021982.1	P	23523281	23523925	215	+
634	-	-	172	CM021982.1	P	23530734	23531341	202	+
635	462	-	-	CM021982.1	F	23545578	23546528	317	+
636	463	-	-	CM021982.1	F	23550806	23551744	313	+
637	464	-	-	CM021982.1	F	26753831	26754862	344	-
638	-	-	173	CM021982.1	P	26764343	26765350	336	-
639	465	-	-	CM021982.1	F	26813686	26814639	318	-
640	466	-	-	CM021982.1	F	26838642	26839604	321	-
641	-	-	174	CM021982.1	P	26860334	26861266	311	-
642	467	-	-	CM021982.1	F	26923167	26924120	318	+
643	468	-	-	CM021982.1	F	26945454	26946401	316	-
644	469	-	-	CM021982.1	F	26973250	26974200	317	+
645	470	-	-	CM021982.1	F	26993000	26993944	315	+
646	471	-	-	CM021982.1	F	27016053	27017006	318	-
647	-	-	175	CM021982.1	P	27055730	27056662	311	+
648	472	-	-	CM021982.1	F	27108858	27109832	325	+
649	473	-	-	CM021982.1	F	27139770	27140726	319	+
650	474	-	-	CM021982.1	F	27156013	27156966	318	+
651	475	-	-	CM021982.1	F	27184649	27185542	298	-
652	476	-	-	CM021982.1	F	27197507	27198469	321	-
653	477	-	-	CM021982.1	F	27219790	27220761	324	-
654	478	-	-	CM021982.1	F	27228426	27229370	315	-
655	479	-	-	CM021982.1	F	27245173	27246117	315	+
656	-	-	176	CM021982.1	P	27259303	27260209	302	+
657	480	-	-	CM021982.1	F	27281966	27282943	326	-
658	-	-	177	CM021982.1	P	27302198	27303138	313	-
659	-	-	178	CM021982.1	P	27350759	27351663	301	+
660	-	-	179	CM021982.1	P	27395762	27396364	201	-
661	-	-	180	CM021982.1	P	27470038	27470640	201	-
662	-	-	181	CM021982.1	P	27558872	27559081	70	-
663	481	-	-	CM021982.1	F	27562085	27563071	329	-
664	482	-	-	CM021982.1	F	27590214	27591158	315	-
665	483	-	-	CM021982.1	F	27608276	27609220	315	+
666	484	-	-	CM021982.1	F	27617543	27618502	320	+
667	485	-	-	CM021982.1	F	27623785	27624750	322	-
668	486	-	-	CM021982.1	F	27650311	27651267	319	+
669	487	-	-	CM021982.1	F	27662754	27663707	318	-
670	488	-	-	CM021982.1	F	27676603	27677553	317	+
671	489	-	-	CM021982.1	F	27684614	27685597	328	+
672	490	-	-	CM021982.1	F	27690442	27691377	312	-
673	491	-	-	CM021982.1	F	27705912	27706850	313	+
674	492	-	-	CM021982.1	F	27721548	27722489	314	-
675	493	-	-	CM021982.1	F	27730658	27731617	320	-
676	494	-	-	CM021982.1	F	27743091	27744032	314	-
677	-	-	182	CM021982.1	P	27757680	27758632	317	-
678	-	-	183	CM021982.1	P	27767036	27767930	298	-
679	495	-	-	CM021982.1	F	27796397	27797359	321	+
680	496	-	-	CM021982.1	F	27809908	27810849	314	+
681	497	-	-	CM021982.1	F	27820564	27821505	314	+
682	-	-	184	CM021982.1	P	27827767	27828215	149	+
683	-	-	185	CM021982.1	P	27828517	27828926	136	+
684	-	-	186	CM021982.1	P	27847772	27848162	130	+
685	-	-	187	CM021982.1	P	27848308	27848844	179	+
686	498	-	-	CM021982.1	F	27855455	27856393	313	+
687	499	-	-	CM021982.1	F	27868077	27869015	313	+
688	-	-	188	CM021982.1	P	27875199	27875897	233	+
689	500	-	-	CM021982.1	F	27884091	27885026	312	+
690	501	-	-	CM021982.1	F	27900999	27901937	313	-
691	502	-	-	CM021982.1	F	27913010	27913951	314	+
692	503	-	-	CM021982.1	F	27918975	27919934	320	-
693	504	-	-	CM021982.1	F	27931715	27932650	312	+
694	505	-	-	CM021982.1	F	27937147	27938082	312	+
695	-	-	189	CM021982.1	P	27950627	27951551	308	+
696	506	-	-	CM021982.1	F	27958807	27959745	313	+
697	507	-	-	CM021982.1	F	27974754	27975701	316	-
698	508	-	-	CM021982.1	F	27989527	27990483	319	-
699	-	-	190	CM021982.1	P	27996537	27997427	297	-
700	509	-	-	CM021982.1	F	28012386	28013321	312	+
701	510	-	-	CM021982.1	F	28027162	28028112	317	+
702	511	-	-	CM021982.1	F	28037304	28038251	316	+
703	512	-	-	CM021982.1	F	28050121	28051065	315	-
704	513	-	-	CM021982.1	F	28059899	28060843	315	-
705	514	-	-	CM021982.1	F	28073674	28074624	317	+
706	-	-	191	CM021982.1	P	28090121	28090612	164	+
707	515	-	-	CM021982.1	F	28094142	28095101	320	-
708	516	-	-	CM021982.1	F	28104958	28105947	330	-
709	517	-	-	CM021982.1	F	28119890	28120849	320	+
710	518	-	-	CM021982.1	F	28125217	28126191	325	-
711	519	-	-	CM021982.1	F	28141499	28142446	316	-
712	-	-	192	CM021982.1	P	28163088	28163991	301	+
713	-	-	193	CM021982.1	P	28169410	28170087	226	-
714	520	-	-	CM021982.1	F	28186719	28187660	314	-
715	521	-	-	CM021982.1	F	28193853	28194803	317	-
716	522	-	-	CM021982.1	F	28202748	28203695	316	-
717	523	-	-	CM021982.1	F	28225328	28226296	323	-
718	524	-	-	CM021982.1	F	28237965	28238921	319	+
719	-	-	194	CM021982.1	P	28243355	28244265	303	-
720	525	-	-	CM021982.1	F	28261623	28262576	318	-
721	-	-	195	CM021982.1	P	28278777	28279630	284	+
722	526	-	-	CM021982.1	F	28285927	28286871	315	-
723	527	-	-	CM021982.1	F	28302144	28303094	317	+
724	528	-	-	CM021982.1	F	28315090	28316040	317	+
725	529	-	-	CM021982.1	F	28333411	28334361	317	+
726	530	-	-	CM021982.1	F	28340955	28341908	318	-
727	531	-	-	CM021982.1	F	28356971	28357915	315	-
728	-	-	196	CM021982.1	P	28363720	28364037	106	+
729	532	-	-	CM021982.1	F	28372336	28373286	317	+
730	533	-	-	CM021982.1	F	28388604	28389548	315	-
731	-	-	197	CM021982.1	P	28395343	28395660	106	+
732	534	-	-	CM021982.1	F	28404247	28405197	317	+
733	535	-	-	CM021982.1	F	28412023	28412976	318	-
734	536	-	-	CM021982.1	F	28434352	28435296	315	-
735	-	-	198	CM021982.1	P	28441097	28441474	126	+
736	537	-	-	CM021982.1	F	28449778	28450728	317	+
737	538	-	-	CM021982.1	F	28457747	28458700	318	-
738	539	-	-	CM021982.1	F	28471168	28472106	313	-
739	-	-	199	CM021982.1	P	28478928	28479401	158	-
740	540	-	-	CM021982.1	F	28483587	28484528	314	+
741	541	-	-	CM021982.1	F	28492846	28493796	317	-
742	-	-	200	CM021982.1	P	28500161	28500691	177	-
743	-	-	201	CM021982.1	P	28501039	28501212	58	-
744	-	-	202	CM021982.1	P	28521638	28522450	271	-
745	542	-	-	CM021982.1	F	28534468	28535451	328	-
746	543	-	-	CM021982.1	F	28546976	28547947	324	-
747	544	-	-	CM021982.1	F	28561727	28562677	317	-
748	545	-	-	CM021982.1	F	28573264	28574235	324	-
749	-	-	203	CM021982.1	P	28589541	28590317	259	-
750	-	-	204	CM021982.1	P	28600619	28601422	268	+
751	546	-	-	CM021982.1	F	28652507	28653442	312	-
752	547	-	-	CM021982.1	F	28666049	28666984	312	-
753	-	-	205	CM021982.1	P	28671191	28672193	334	-
754	548	-	-	CM021982.1	F	28678591	28679523	311	-
755	549	-	-	CM021982.1	F	28686501	28687439	313	-
756	550	-	-	CM021982.1	F	28705777	28706715	313	+
757	551	-	-	CM021982.1	F	28712506	28713459	318	+
758	-	-	206	CM021982.1	P	28719762	28720577	272	-
759	552	-	-	CM021982.1	F	28740435	28741394	320	+
760	553	-	-	CM021982.1	F	28749896	28750849	318	+
761	554	-	-	CM021982.1	F	28759173	28760108	312	+
762	555	-	-	CM021982.1	F	28771594	28772547	318	+
763	556	-	-	CM021982.1	F	28787041	28787988	316	+
764	557	-	-	CM021982.1	F	28793706	28794659	318	+
765	558	-	-	CM021982.1	F	28803358	28804302	315	-
766	559	-	-	CM021982.1	F	28813849	28814793	315	-
767	560	-	-	CM021982.1	F	28831445	28832383	313	+
768	561	-	-	CM021982.1	F	28854551	28855507	319	+
769	562	-	-	CM021982.1	F	28867755	28868696	314	+
770	563	-	-	CM021982.1	F	28881426	28882382	319	+
771	564	-	-	CM021982.1	F	28887680	28888636	319	+
772	565	-	-	CM021982.1	F	28902715	28903734	340	+
773	566	-	-	CM021982.1	F	28937100	28938056	319	-
774	567	-	-	CM021982.1	F	28950624	28951580	319	-
775	568	-	-	CM021982.1	F	28963758	28964705	316	+
776	-	-	207	CM021982.1	P	28975041	28975987	315	+
777	569	-	-	CM021982.1	F	28986163	28987107	315	+
778	570	-	-	CM021982.1	F	28998352	28999290	313	-
779	571	-	-	CM021982.1	F	29012444	29013391	316	-
780	572	-	-	CM021982.1	F	29026056	29026997	314	-
781	-	-	208	CM021982.1	P	29040305	29040880	192	+
782	573	-	-	CM021982.1	F	29046477	29047427	317	-
783	574	-	-	CM021982.1	F	29056454	29057434	327	+
784	575	-	-	CM021982.1	F	29095163	29096125	321	+
785	576	-	-	CM021982.1	F	29186841	29187782	314	+
786	577	-	-	CM021982.1	F	29198677	29199624	316	+
787	578	-	-	CM021982.1	F	29213117	29214067	317	+
788	579	-	-	CM021982.1	F	29228294	29229271	326	+
789	580	-	-	CM021982.1	F	29246654	29247631	326	+
790	581	-	-	CM021982.1	F	29264706	29265683	326	+
791	582	-	-	CM021982.1	F	29276943	29277920	326	+
792	583	-	-	CM021982.1	F	29288342	29289277	312	-
793	584	-	-	CM021982.1	F	29308944	29309924	327	+
794	585	-	-	CM021982.1	F	29316987	29317979	331	+
795	586	-	-	CM021982.1	F	29336922	29337893	324	+
796	-	-	209	CM021982.1	P	29358629	29359598	323	+
797	587	-	-	CM021982.1	F	29371630	29372595	322	+
798	-	-	210	CM021982.1	P	29385771	29386658	296	+
799	588	-	-	CM021982.1	F	29396601	29397560	320	+
800	589	-	-	CM021982.1	F	29406827	29407786	320	+
801	590	-	-	CM021982.1	F	29416182	29417141	320	+
802	591	-	-	CM021982.1	F	29443136	29444125	330	-
803	592	-	-	CM021982.1	F	29456159	29457118	320	+
804	593	-	-	CM021982.1	F	29468805	29469767	321	+
805	594	-	-	CM021982.1	F	29481251	29482222	324	+
806	-	-	211	CM021982.1	P	29503003	29503386	128	+
807	-	-	212	CM021982.1	P	29511413	29512405	331	+
808	595	-	-	CM021982.1	F	29517753	29518694	314	-
809	596	-	-	CM021982.1	F	29529763	29530701	313	-
810	597	-	-	CM021982.1	F	29541282	29542235	318	-
811	598	-	-	CM021982.1	F	29552205	29553146	314	-
812	599	-	-	CM021982.1	F	29558889	29559824	312	-
813	600	-	-	CM021982.1	F	29564610	29565554	315	+
814	601	-	-	CM021982.1	F	29573012	29573947	312	+
815	602	-	-	CM021982.1	F	29585885	29586823	313	+
816	603	-	-	CM021982.1	F	29603336	29604277	314	+
817	-	-	213	CM021982.1	P	29611021	29611979	319	-
818	604	-	-	CM021982.1	F	29627279	29628238	320	+
819	605	-	-	CM021982.1	F	29639010	29639957	316	-
820	606	-	-	CM021982.1	F	29657468	29658427	320	+
821	607	-	-	CM021982.1	F	29675709	29676656	316	+
822	608	-	-	CM021982.1	F	29699310	29700269	320	+
823	609	-	-	CM021982.1	F	29725296	29726243	316	+
824	610	-	-	CM021982.1	F	29755761	29756720	320	+
825	611	-	-	CM021982.1	F	29766045	29766992	316	+
826	612	-	-	CM021982.1	F	29790198	29791139	314	+
827	-	-	214	CM021982.1	P	29799368	29800054	229	-
828	613	-	-	CM021982.1	F	29815942	29816901	320	-
829	614	-	-	CM021982.1	F	29822845	29823786	314	-
830	615	-	-	CM021982.1	F	29845224	29846168	315	-
831	616	-	-	CM021982.1	F	29861185	29862129	315	-
832	617	-	-	CM021982.1	F	29873832	29874785	318	-
833	618	-	-	CM021982.1	F	29900267	29901232	322	+
834	619	-	-	CM021982.1	F	29930214	29931161	316	-
835	620	-	-	CM021982.1	F	29938827	29939786	320	-
836	-	-	215	CM021982.1	P	29953577	29954448	290	+
837	621	-	-	CM021982.1	F	29967945	29968910	322	+
838	-	-	216	CM021982.1	P	29986833	29987786	318	+
839	-	-	217	CM021982.1	P	30005374	30006274	300	-
840	622	-	-	CM021982.1	F	30012759	30013727	323	-
841	623	-	-	CM021982.1	F	30044118	30045080	321	+
842	624	-	-	CM021982.1	F	30589236	30590159	308	+
843	625	-	-	CM021982.1	F	30600209	30601159	317	+
844	626	-	-	CM021982.1	F	30622282	30623232	317	+
845	627	-	-	CM021982.1	F	30637718	30638668	317	+
846	628	-	-	CM021982.1	F	30647816	30648748	311	+
847	629	-	-	CM021982.1	F	30658567	30659499	311	-
848	630	-	-	CM021982.1	F	30679293	30680216	308	-
849	631	-	-	CM021982.1	F	30718236	30719192	319	-
850	632	-	-	CM021982.1	F	30739147	30740091	315	-
851	633	-	-	CM021982.1	F	30750181	30751164	328	-
852	634	-	-	CM021982.1	F	30807336	30808289	318	+
853	635	-	-	CM021982.1	F	30827956	30828909	318	+
854	636	-	-	CM021982.1	F	30839093	30840067	325	+
855	637	-	-	CM021982.1	F	30842351	30843298	316	-
856	-	-	218	CM021982.1	P	30884583	30885422	280	+
857	638	-	-	CM021982.1	F	30949395	30950348	318	+
858	639	-	-	CM021982.1	F	30961319	30962272	318	+
859	-	-	219	CM021982.1	P	30974419	30975389	323	+
860	-	-	220	CM021982.1	P	30977762	30978622	287	-
861	640	-	-	CM021982.1	F	30999456	31000400	315	+
862	641	-	-	CM021982.1	F	31041554	31042498	315	+
863	642	-	-	CM021982.1	F	31062345	31063289	315	+
864	-	-	221	CM021982.1	P	31069012	31069869	286	-
865	-	-	222	CM021982.1	P	31099725	31100633	303	+
866	-	-	223	CM021982.1	P	31138402	31139004	201	+
867	643	-	-	CM021982.1	F	31172788	31173732	315	-
868	644	-	-	CM021982.1	F	31198900	31199847	316	+
869	645	-	-	CM021982.1	F	31235956	31236900	315	+
870	-	-	224	CM021982.1	P	31246468	31247325	286	-
871	646	-	-	CM021982.1	F	31953856	31954794	313	+
872	647	-	-	CM021982.1	F	31962759	31963697	313	+
873	648	-	-	CM021982.1	F	31972748	31973716	323	-
874	649	-	-	CM021982.1	F	31989579	31990544	322	+
875	650	-	-	CM021982.1	F	31998859	31999803	315	-
876	651	-	-	CM021982.1	F	32020152	32021102	317	+
877	652	-	-	CM021982.1	F	32055052	32055996	315	-
878	653	-	-	CM021982.1	F	32066917	32067861	315	-
879	654	-	-	CM021982.1	F	32076627	32077589	321	-
880	655	-	-	CM021982.1	F	32095906	32096850	315	-
881	-	-	225	CM021982.1	P	50265497	50266075	193	+
882	-	-	226	CM021984.1	P	51443948	51444421	158	+
883	-	-	227	CM021985.1	P	33400698	33400982	95	-
884	656	-	-	CM021986.1	F	50266394	50267332	313	-
885	657	-	-	CM021986.1	F	50273311	50274249	313	-
886	658	-	-	CM021986.1	F	50326259	50327209	317	+
887	659	-	-	CM021986.1	F	50335612	50336562	317	+
888	660	-	-	CM021986.1	F	50353345	50354295	317	+
889	661	-	-	CM021986.1	F	50376056	50377006	317	+
890	662	-	-	CM021986.1	F	50392378	50393328	317	+
891	663	-	-	CM021986.1	F	50403893	50404843	317	+
892	-	-	228	CM021986.1	P	50413489	50414298	270	+
893	664	-	-	CM021986.1	F	50425589	50426539	317	+
894	-	-	229	CM021986.1	P	50435076	50435968	297	+
895	665	-	-	CM021986.1	F	50447279	50448229	317	+
896	-	-	230	CM021986.1	P	50456867	50457675	269	+
897	666	-	-	CM021986.1	F	50468458	50469408	317	+
898	-	-	231	CM021986.1	P	50476906	50477712	269	+
899	667	-	-	CM021986.1	F	50493841	50494791	317	+
900	668	-	-	CM021986.1	F	50506940	50507908	323	+
901	669	-	-	CM021986.1	F	50523671	50524621	317	+
902	670	-	-	CM021986.1	F	50546430	50547380	317	+
903	671	-	-	CM021986.1	F	50555982	50556932	317	+
904	672	-	-	CM021986.1	F	50574561	50575511	317	+
905	-	-	232	CM021986.1	P	50586723	50587562	280	+
906	-	-	233	CM021988.1	P	31004179	31004715	179	+
907	-	-	234	CM021988.1	P	40028243	40029193	317	-
908	-	-	235	CM021988.1	P	40059226	40060176	317	-
909	-	-	236	CM021988.1	P	40088988	40089932	315	-
910	-	-	237	CM021988.1	P	40115734	40116024	97	-
911	673	-	-	CM021988.1	F	40249030	40249959	310	-
912	674	-	-	CM021988.1	F	40283087	40283998	304	-
913	-	-	238	CM021988.1	P	40307899	40308735	279	-
914	-	-	239	CM021988.1	P	40349530	40350386	285	-
915	675	-	-	CM021988.1	F	40356323	40357258	312	-
916	676	-	-	CM021988.1	F	40395116	40396033	306	-
917	-	-	240	CM021988.1	P	40483935	40484888	318	+
918	-	-	241	CM021988.1	P	40488844	40489780	312	+
919	-	-	242	CM021988.1	P	40503829	40504601	257	-
920	677	-	-	CM021988.1	F	40522041	40522976	312	+
921	678	-	-	CM021988.1	F	40536746	40537681	312	+
922	679	-	-	CM021988.1	F	40559744	40560679	312	+
923	680	-	-	CM021988.1	F	40574306	40575241	312	+
924	681	-	-	CM021988.1	F	40601463	40602419	319	+
925	682	-	-	CM021988.1	F	40613636	40614583	316	+
926	683	-	-	CM021988.1	F	40626399	40627334	312	+
927	684	-	-	CM021988.1	F	40635872	40636795	308	+
928	685	-	-	CM021988.1	F	40651826	40652749	308	+
929	686	-	-	CM021988.1	F	40679587	40680591	335	+
930	687	-	-	CM021988.1	F	40706572	40707495	308	+
931	688	-	-	CM021988.1	F	40720940	40721869	310	+
932	-	-	243	CM021988.1	P	40743270	40744034	255	+
933	-	-	244	CM021988.1	P	40774781	40775443	221	+
934	689	-	-	CM021988.1	F	46328345	46329286	314	+
935	690	-	-	CM021988.1	F	46354922	46355863	314	+
936	691	-	-	CM021988.1	F	46367764	46368726	321	-
937	692	-	-	CM021988.1	F	46380738	46381673	312	+
938	693	-	-	CM021988.1	F	46393637	46394578	314	+
939	694	-	-	CM021988.1	F	46406077	46407015	313	+
940	695	-	-	CM021988.1	F	46424193	46425131	313	-
941	696	-	-	CM021988.1	F	46455900	46456862	321	-
942	697	-	-	CM021988.1	F	46468473	46469420	316	+
943	698	-	-	CM021988.1	F	46518366	46519313	316	+
944	699	-	-	CM021988.1	F	46538504	46539451	316	+
945	700	-	-	CM021988.1	F	46547947	46548882	312	-
946	701	-	-	CM021988.1	F	46561955	46562893	313	+
947	-	-	245	CM021988.1	P	46574151	46574795	215	+
948	702	-	-	CM021988.1	F	46592146	46593084	313	+
949	703	-	-	CM021988.1	F	46600895	46601839	315	-
950	704	-	-	CM021988.1	F	46619973	46620911	313	+
951	705	-	-	CM021988.1	F	46635637	46636611	325	+
952	-	-	246	CM021988.1	P	46640484	46640828	115	+
953	706	-	-	CM021988.1	F	46651668	46652645	326	+
954	707	-	-	CM021989.1	F	2406902	2407828	309	-
955	708	-	-	CM021989.1	F	2427575	2428528	318	+
956	709	-	-	CM021989.1	F	2441652	2442605	318	+
957	-	-	247	CM021989.1	P	2477189	2477911	241	-
958	-	-	248	CM021989.1	P	2530450	2531133	228	-
959	710	-	-	CM021989.1	F	41502815	41503750	312	-
960	711	-	-	CM021989.1	F	41519941	41520876	312	+
961	712	-	-	CM021989.1	F	41544571	41545527	319	-
962	713	-	-	CM021989.1	F	41582922	41583854	311	-
963	714	-	-	CM021990.1	F	42436975	42437913	313	-
964	-	-	249	CM021990.1	P	42461483	42461857	125	+
965	-	-	250	CM021990.1	P	42470324	42471255	310	-
966	-	-	251	CM021990.1	P	42493188	42494118	310	-
967	715	-	-	CM021991.1	F	214618	215577	320	+
968	716	-	-	CM021991.1	F	233663	234613	317	+
969	717	-	-	CM021991.1	F	263763	264734	324	+
970	718	-	-	CM021991.1	F	280053	280988	312	+
971	-	-	252	CM021991.1	P	316302	317274	324	+
972	-	-	253	CM021991.1	P	329648	330572	308	+
973	-	-	254	CM021991.1	P	357154	358079	308	+
974	-	-	255	CM021991.1	P	396299	396651	117	+
975	-	-	256	CM021991.1	P	396843	397118	92	+
976	-	-	257	CM021991.1	P	398517	398786	90	+
977	-	-	258	CM021991.1	P	415521	416364	281	+
978	-	-	259	CM021991.1	P	433388	433660	91	+
979	-	-	260	CM021991.1	P	433851	434150	100	+
980	-	-	261	CM021991.1	P	434272	434765	164	+
981	719	-	-	CM021991.1	F	451146	452084	313	+
982	-	-	262	CM021991.1	P	464332	465265	311	+
983	720	-	-	CM021991.1	F	499919	500857	313	+
984	-	-	263	CM021991.1	P	561747	562654	302	-
985	-	-	264	CM021991.1	P	590212	591115	301	-
986	721	-	-	CM021991.1	F	596607	597545	313	-
987	722	-	-	CM021991.1	F	607735	608673	313	-
988	723	-	-	CM021991.1	F	642631	643602	324	+
989	-	-	265	CM021991.1	P	659125	659868	248	+
990	724	-	-	CM021991.1	F	684995	685966	324	+
991	725	-	-	CM021991.1	F	701266	702201	312	+
992	726	-	-	CM021991.1	F	724803	725738	312	-
993	-	-	266	CM021991.1	P	740940	741874	311	-
994	727	-	-	CM021991.1	F	755630	756571	314	-
995	-	-	267	CM021991.1	P	771293	772217	308	-
996	728	-	-	CM021991.1	F	811256	812194	313	+
997	-	-	268	CM021991.1	P	848843	849735	297	-
998	729	-	-	CM021991.1	F	866065	866991	309	-
999	-	-	269	CM021991.1	P	885708	886600	297	-
1000	730	-	-	CM021991.1	F	903734	904675	314	-
1001	731	-	-	CM021991.1	F	948016	948987	324	-
1002	732	-	-	CM021991.1	F	968984	969925	314	-
1003	-	-	270	CM021994.1	P	5399845	5400763	306	+
1004	733	-	-	CM021994.1	F	5413813	5414733	307	+
1005	734	-	-	CM021994.1	F	5429266	5430189	308	+
1006	735	-	-	CM021994.1	F	5458725	5459705	327	+
1007	736	-	-	CM021994.1	F	5468274	5469203	310	+
1008	737	-	-	CM021994.1	F	5504586	5505515	310	+
1009	738	-	-	CM021994.1	F	5522737	5523666	310	+
1010	739	-	-	CM021994.1	F	5533025	5533954	310	+
1011	740	-	-	CM021994.1	F	5558048	5558977	310	+
1012	741	-	-	CM021994.1	F	5598038	5598967	310	+
1013	742	-	-	CM021994.1	F	5617299	5618228	310	+
1014	743	-	-	CM021994.1	F	5630443	5631378	312	+
1015	744	-	-	CM021994.1	F	5643945	5644874	310	+
1016	745	-	-	CM021994.1	F	5657567	5658481	305	+
1017	746	-	-	CM021994.1	F	5672934	5673863	310	+
1018	747	-	-	CM021994.1	F	5704261	5705229	323	+
1019	748	-	-	CM021996.1	F	26560315	26561256	314	-
1020	749	-	-	CM021996.1	F	26589630	26590568	313	+
1021	-	-	271	CM021996.1	P	26609413	26609997	195	+
1022	750	-	-	CM021996.1	F	26629263	26630192	310	+
1023	-	-	272	CM021996.1	P	26665163	26665546	128	+
1024	751	-	-	CM021996.1	F	26677665	26678642	326	+
1025	752	-	-	CM021996.1	F	26698696	26699670	325	-
1026	-	-	273	CM021996.1	P	26720626	26721423	266	+
1027	-	-	274	CM021996.1	P	27058927	27059649	241	-
1028	753	-	-	CM021996.1	F	27504344	27505288	315	-
1029	754	-	-	CM021996.1	F	27605397	27606338	314	-
1030	-	-	275	CM021996.1	P	27624788	27625540	251	+
1031	755	-	-	CM021996.1	F	27633094	27634059	322	+
1032	756	-	-	CM021996.1	F	27673005	27673943	313	+
1033	-	-	276	CM021996.1	P	27696779	27697706	309	+
1034	-	-	277	CM021996.1	P	27918786	27919697	304	-
1035	-	-	278	CM021996.1	P	27929465	27929719	85	-
1036	757	-	-	CM021996.1	F	28002456	28003418	321	+
1037	758	-	-	CM021999.1	F	23305365	23306291	309	-
1038	759	-	-	CM021999.1	F	23364389	23365348	320	+
1039	-	-	279	CM021999.1	P	23415690	23416581	297	-
1040	760	-	-	CM021999.1	F	23423699	23424634	312	-
1041	-	-	280	CM021999.1	P	23431253	23432182	310	-
1042	-	-	281	CM021999.1	P	23451566	23452016	150	+
1043	761	-	-	CM021999.1	F	23470106	23471035	310	-
1044	-	-	282	CM021999.1	P	23486423	23487316	298	-
1045	762	-	-	CM021999.1	F	23502789	23503718	310	-
1046	763	-	-	CM021999.1	F	23528422	23529354	311	-
1047	764	-	-	CM021999.1	F	23550656	23551588	311	+
1048	765	-	-	CM021999.1	F	23813108	23814052	315	+
1049	766	-	-	CM021999.1	F	23822758	23823702	315	+
1050	767	-	-	CM021999.1	F	23836491	23837444	318	+
1051	768	-	-	CM021999.1	F	23847933	23848883	317	+
1052	769	-	-	CM021999.1	F	23857908	23858867	320	-
1053	770	-	-	CM021999.1	F	23870719	23871669	317	+
1054	771	-	-	CM021999.1	F	23882427	23883383	319	+
1055	772	-	-	CM021999.1	F	23887688	23888764	359	+
1056	773	-	-	CM021999.1	F	23894262	23895209	316	+
1057	774	-	-	CM021999.1	F	23904351	23905316	322	+
1058	775	-	-	CM021999.1	F	23983334	23984275	314	-
1059	776	-	-	CM021999.1	F	24007060	24008001	314	+
1060	777	-	-	CM021999.1	F	24019212	24020168	319	+
1061	-	-	283	CM021999.1	P	24029141	24030112	324	+
1062	-	-	284	CM021999.1	P	24039071	24039984	304	-
1063	778	-	-	CM021999.1	F	24066505	24067446	314	-
1064	779	-	-	CM021999.1	F	24073216	24074157	314	-
1065	780	-	-	CM021999.1	F	24089398	24090342	315	+
1066	781	-	-	CM021999.1	F	24102039	24102983	315	+
1067	782	-	-	CM021999.1	F	24119974	24120921	316	+
1068	-	-	285	CM022000.1	P	25249830	25250166	112	-
1069	-	-	286	CM022000.1	P	48991480	48992280	267	+
1070	-	-	287	CM022000.1	P	70600747	70601007	87	+
1071	-	-	288	CM022000.1	P	103192830	103193575	248	+
1072	-	-	289	CM022000.1	P	103209138	103209686	183	-
1073	-	-	290	CM022000.1	P	103322011	103322325	105	-
1074	-	-	291	CM022000.1	P	103353917	103354833	305	-
1075	783	-	-	CM022000.1	F	103450504	103451427	308	-
1076	-	-	292	CM022000.1	P	103482772	103483551	260	+
1077	-	-	293	CM022000.1	P	103559318	103560242	308	+
1078	-	-	294	CM022000.1	P	103572395	103573298	301	+
1079	-	-	295	CM022000.1	P	103636383	103637111	243	+
1080	784	-	-	CM022000.1	F	123734029	123734991	321	-
1081	-	-	296	CM022000.1	P	123755132	123756005	291	+
1082	785	-	-	CM022000.1	F	123794907	123795845	313	+
1083	-	-	297	JAAHUQ010000504.1	P	23499	24430	310	+
1084	-	-	298	JAAHUQ010000507.1	P	26119	26910	264	-
1085	-	-	299	JAAHUQ010000534.1	P	25716	26507	264	-
1086	-	-	300	JAAHUQ010000558.1	P	7892	8822	310	-
1087	-	-	301	JAAHUQ010000615.1	P	8090	8644	185	+
1088	-	-	302	JAAHUQ010000655.1	P	18195	19132	312	-
1089	-	-	303	JAAHUQ010000666.1	P	21883	22235	117	+
1090	-	-	304	JAAHUQ010000666.1	P	22425	23009	195	+
1091	-	-	305	JAAHUQ010000749.1	P	7317	8241	308	+
1092	786	-	-	JAAHUQ010000792.1	F	71061	71999	313	-
1093	-	-	306	JAAHUQ010000792.1	P	95226	96122	299	-
1094	-	-	307	JAAHUQ010000792.1	P	114750	115715	322	-
1095	-	-	308	JAAHUQ010000792.1	P	129814	130587	258	-
1096	-	-	309	JAAHUQ010000792.1	P	141788	142725	312	+
1097	787	-	-	JAAHUQ010000792.1	F	151633	152571	313	+
1098	-	-	310	JAAHUQ010000792.1	P	157879	158760	294	+
1099	-	-	311	JAAHUQ010000792.1	P	190036	190967	310	+
1100	788	-	-	JAAHUQ010000792.1	F	212983	213954	324	+
1101	-	-	312	JAAHUQ010000884.1	P	242	594	117	-
1102	-	-	313	JAAHUQ010000884.1	P	24017	24942	308	-
1103	-	-	314	JAAHUQ010000884.1	P	37325	38300	325	-
1104	789	-	-	JAAHUQ010001033.1	F	129817	130752	312	+
1105	790	-	-	JAAHUQ010001059.1	F	14414	15376	321	+
1106	791	-	-	JAAHUQ010001059.1	F	30722	31681	320	+
1107	-	-	315	JAAHUQ010001105.1	P	52428	53536	369	-
1108	-	-	316	JAAHUQ010001127.1	P	10289	11217	309	-
1109	-	-	317	JAAHUQ010001127.1	P	48693	49574	294	-
1110	792	-	-	JAAHUQ010001127.1	F	54901	55839	313	-
1111	-	-	318	JAAHUQ010001127.1	P	64748	65677	310	-
1112	-	-	319	JAAHUQ010001127.1	P	76767	77540	258	+
1113	-	-	320	JAAHUQ010001127.1	P	91618	92514	299	+
1114	-	-	321	JAAHUQ010001185.1	P	1391	2266	292	+
1115	-	-	322	JAAHUQ010001185.1	P	93227	94102	292	-
1116	-	2	-	JAAHUQ010001188.1	T	1	258	86	-
1117	793	-	-	JAAHUQ010001188.1	F	19472	20443	324	-
1118	-	-	323	JAAHUQ010001188.1	P	43275	44206	310	-
1119	-	-	324	JAAHUQ010001188.1	P	82115	82994	293	-
1120	-	-	325	JAAHUQ010001188.1	P	88260	89302	347	-
1121	-	-	326	JAAHUQ010001229.1	P	85094	85969	292	-
1122	-	-	327	JAAHUQ010001291.1	P	51446	52391	315	-
1123	794	-	-	JAAHUQ010001328.1	F	47556	48434	293	+
1124	795	-	-	JAAHUQ010001444.1	F	15885	16814	310	+
1125	796	-	-	JAAHUQ010001444.1	F	37072	38004	311	+
1126	797	-	-	JAAHUQ010001444.1	F	55322	56254	311	-
1127	798	-	-	JAAHUQ010001526.1	F	6634	7587	318	+
1128	-	-	328	JAAHUQ010001526.1	P	42608	43330	241	-
1129	799	-	-	JAAHUQ010001617.1	F	4331	5278	316	-
1130	800	-	-	JAAHUQ010001695.1	F	44500	45378	293	-
1131	-	-	329	JAAHUQ010001813.1	P	2118	2969	284	-
1132	-	-	330	JAAHUQ010001813.1	P	40338	41117	260	-
1133	801	-	-	JAAHUQ010001836.1	F	12286	13260	325	+
1134	-	-	331	JAAHUQ010001836.1	P	25673	26598	308	+
1135	-	-	332	JAAHUQ010001836.1	P	50680	50955	92	+
1136	-	-	333	JAAHUQ010001836.1	P	52332	52600	89	+
1137	-	-	334	JAAHUQ010001902.1	P	6365	6800	145	+
1138	-	-	335	JAAHUQ010001902.1	P	13151	13929	259	-
1139	-	-	336	JAAHUQ010001902.1	P	34321	35225	301	+
1140	-	-	337	JAAHUQ010001913.1	P	16402	17510	369	+
1141	-	-	338	JAAHUQ010001937.1	P	4047	4806	253	+
1142	-	-	339	JAAHUQ010001937.1	P	10684	11602	306	-
1143	802	-	-	JAAHUQ010001937.1	F	36577	37512	312	-
1144	-	-	340	JAAHUQ010001979.1	P	12296	13265	323	+
1145	-	-	341	JAAHUQ010001979.1	P	25746	26671	308	+
1146	803	-	-	JAAHUQ010001998.1	F	23609	24541	311	-
1147	-	-	342	JAAHUQ010001998.1	P	40835	41638	268	+
1148	804	-	-	JAAHUQ010002074.1	F	29648	30586	313	+
1149	805	-	-	JAAHUQ010002108.1	F	17438	18361	308	-
1150	-	-	343	JAAHUQ010002108.1	P	40186	40951	255	-
1151	-	-	344	JAAHUQ010002165.1	P	5366	6091	242	+
1152	-	-	345	JAAHUQ010002289.1	P	16160	17083	308	-
1153	806	-	-	JAAHUQ010002289.1	F	29546	30523	326	-
1154	-	-	346	JAAHUQ010002302.1	P	2844	3683	280	+
1155	807	-	-	JAAHUQ010002302.1	F	30006	30935	310	+
1156	-	-	347	JAAHUQ010002362.1	P	25710	26483	258	-
1157	-	-	348	JAAHUQ010002405.1	P	2869	3453	195	-
1158	-	-	349	JAAHUQ010002405.1	P	3644	3996	117	-
1159	-	-	350	JAAHUQ010002405.1	P	27685	28610	308	-
1160	808	-	-	JAAHUQ010002423.1	F	19138	20067	310	+
1161	-	-	351	JAAHUQ010002457.1	P	1038	1928	297	-
1162	809	-	-	JAAHUQ010002457.1	F	12802	13752	317	+
1163	810	-	-	JAAHUQ010002457.1	F	24502	25458	319	+
1164	-	-	352	JAAHUQ010002457.1	P	29751	30564	271	+
1165	811	-	-	JAAHUQ010002464.1	F	14765	15739	325	+
1166	-	-	353	JAAHUQ010002464.1	P	28237	29162	308	+
1167	-	-	354	JAAHUQ010002502.1	P	4431	5276	282	-
1168	812	-	-	JAAHUQ010002528.1	F	10506	11444	313	-
1169	-	-	355	JAAHUQ010002678.1	P	26265	27029	255	-
1170	-	-	356	JAAHUQ010002777.1	P	242	594	117	-
1171	-	-	357	JAAHUQ010002777.1	P	24244	25123	293	-
1172	-	-	358	MU018711.1	P	28113	29212	366	-
1173	-	-	359	MU018711.1	P	337135	338234	366	+
1174	-	-	360	MU018722.1	P	14413	15344	310	+
1175	-	-	361	MU018722.1	P	38133	38894	254	+
1176	-	-	362	MU018722.1	P	58441	59381	313	+
1177	-	-	363	MU018722.1	P	72497	73469	324	+
1178	-	-	364	MU018722.1	P	92861	93640	260	+
1179	813	-	-	MU018722.1	F	117131	118093	321	+
1180	-	-	365	MU018722.1	P	134095	134832	246	+
1181	814	-	-	MU018722.1	F	164073	165008	312	-
1182	-	-	366	MU018722.1	P	192248	193027	260	-
1183	815	-	-	MU018722.1	F	212450	213421	324	-
1184	-	-	367	MU018802.1	P	5366	6130	255	+
1185	816	-	-	MU018802.1	F	49248	50210	321	+
1186	817	-	-	MU018802.1	F	90772	91734	321	-
1187	-	-	368	MU018802.1	P	127259	128023	255	-

## Sheet: 7.BD_1.0.OR
Gene #	Functional gene #	Truncated gene #	Pseudogene #	Chromosome / contig	Functional / truncated / pseudo	Initiatial position	Terminal position	Length (aa)	Coding direction
1	-	-	1	CM061962.1	P	101518274	101518819	182	-
2	1	-	-	CM061962.1	F	101560773	101561762	330	+
3	2	-	-	CM061962.1	F	101572006	101572944	313	+
4	3	-	-	CM061962.1	F	101588553	101589497	315	+
5	4	-	-	CM061962.1	F	101597686	101598660	325	-
6	-	-	2	CM061962.1	P	101614260	101615196	312	-
7	-	-	3	CM061962.1	P	101641066	101641944	293	-
8	-	-	4	CM061963.1	P	55962377	55963316	313	+
9	-	-	5	CM061963.1	P	55969835	55970563	243	-
10	5	-	-	CM061963.1	F	56019776	56020720	315	+
11	-	-	6	CM061963.1	P	56159781	56160560	260	-
12	6	-	-	CM061963.1	F	56182082	56183020	313	-
13	7	-	-	CM061964.1	F	31149571	31150512	314	-
14	8	-	-	CM061964.1	F	31178854	31179792	313	-
15	9	-	-	CM061964.1	F	31202877	31203815	313	-
16	10	-	-	CM061964.1	F	31244885	31245856	324	+
17	-	-	7	CM061964.1	P	31341289	31342145	285	-
18	-	-	8	CM061964.1	P	31353400	31353972	191	-
19	11	-	-	CM061966.1	F	12578	13513	312	+
20	-	-	9	CM061966.1	P	38527	39446	306	+
21	-	-	10	CM061966.1	P	45340	46233	298	-
22	-	-	11	CM061966.1	P	62277	62684	136	-
23	12	-	-	CM061966.1	F	9819016	9819945	310	-
24	13	-	-	CM061966.1	F	9834210	9835139	310	+
25	14	-	-	CM061966.1	F	9863963	9864826	288	+
26	15	-	-	CM061966.1	F	9898409	9899344	312	+
27	16	-	-	CM061966.1	F	9926649	9927596	316	+
28	17	-	-	CM061966.1	F	9942969	9943898	310	+
29	18	-	-	CM061966.1	F	9967880	9968812	311	-
30	19	-	-	CM061966.1	F	9988565	9989590	342	+
31	20	-	-	CM061966.1	F	9998903	9999835	311	+
32	-	-	12	CM061966.1	P	10014485	10015367	294	+
33	-	-	13	CM061966.1	P	10030438	10031387	316	+
34	21	-	-	CM061966.1	F	10050577	10051509	311	+
35	22	-	-	CM061966.1	F	10065237	10066169	311	+
36	23	-	-	CM061966.1	F	10084908	10085840	311	+
37	24	-	-	CM061966.1	F	10103148	10104080	311	+
38	25	-	-	CM061966.1	F	10127728	10128660	311	+
39	26	-	-	CM061966.1	F	10143131	10144063	311	+
40	27	-	-	CM061966.1	F	10151616	10152551	312	+
41	-	-	14	CM061966.1	P	10163210	10163980	257	+
42	28	-	-	CM061966.1	F	10175800	10176726	309	+
43	29	-	-	CM061966.1	F	10186806	10187732	309	+
44	30	-	-	CM061966.1	F	10198502	10199443	314	-
45	31	-	-	CM061966.1	F	10227097	10228029	311	-
46	32	-	-	CM061966.1	F	10235402	10236337	312	-
47	33	-	-	CM061966.1	F	10248976	10249911	312	-
48	34	-	-	CM061966.1	F	10257276	10258235	320	-
49	35	-	-	CM061966.1	F	10294658	10295599	314	-
50	36	-	-	CM061966.1	F	10303024	10303959	312	-
51	37	-	-	CM061966.1	F	10325378	10326313	312	-
52	38	-	-	CM061966.1	F	10372825	10373757	311	+
53	39	-	-	CM061966.1	F	10383799	10384734	312	+
54	40	-	-	CM061966.1	F	10413689	10414618	310	-
55	41	-	-	CM061966.1	F	10424155	10425087	311	-
56	-	-	15	CM061966.1	P	10439062	10439923	287	+
57	42	-	-	CM061966.1	F	10449568	10450503	312	-
58	43	-	-	CM061966.1	F	10469003	10469938	312	+
59	-	-	16	CM061966.1	P	10479528	10480444	305	-
60	44	-	-	CM061966.1	F	10494928	10495863	312	+
61	45	-	-	CM061966.1	F	10509041	10510003	321	+
62	46	-	-	CM061966.1	F	10526385	10527317	311	-
63	47	-	-	CM061966.1	F	10540805	10541731	309	+
64	48	-	-	CM061966.1	F	10546656	10547600	315	-
65	49	-	-	CM061966.1	F	10587787	10588722	312	+
66	50	-	-	CM061966.1	F	10597300	10598247	316	+
67	-	-	17	CM061966.1	P	10615971	10616606	212	+
68	51	-	-	CM061966.1	F	10632853	10633800	316	-
69	52	-	-	CM061966.1	F	10649560	10650501	314	+
70	53	-	-	CM061966.1	F	10697705	10698643	313	+
71	54	-	-	CM061967.1	F	9491118	9492077	320	+
72	55	-	-	CM061967.1	F	9787265	9788209	315	+
73	56	-	-	CM061967.1	F	12009222	12010199	326	+
74	57	-	-	CM061967.1	F	37795485	37796423	313	-
75	-	-	18	CM061967.1	P	37875274	37876143	290	-
76	-	-	19	CM061967.1	P	38039536	38040422	295	-
77	-	-	20	CM061967.1	P	40548100	40549036	312	+
78	-	-	21	CM061967.1	P	40559644	40560524	293	-
79	-	-	22	CM061967.1	P	40590800	40591441	214	+
80	-	-	23	CM061967.1	P	40598688	40599592	301	-
81	58	-	-	CM061967.1	F	41226587	41227540	318	-
82	-	-	24	CM061969.1	P	108443	109382	313	-
83	59	-	-	CM061969.1	F	315379	316251	291	-
84	60	-	-	CM061969.1	F	362032	362991	320	-
85	-	-	25	CM061969.1	P	370006	370484	159	-
86	61	-	-	CM061969.1	F	398785	399729	315	+
87	-	-	26	CM061969.1	P	427719	428672	318	+
88	62	-	-	CM061969.1	F	452598	453563	322	-
89	-	-	27	CM061969.1	P	548551	549415	288	-
90	63	-	-	CM061969.1	F	595281	596240	320	+
91	64	-	-	CM061969.1	F	626417	627376	320	+
92	65	-	-	CM061969.1	F	685595	686521	309	+
93	66	-	-	CM061969.1	F	717003	717944	314	+
94	67	-	-	CM061969.1	F	775710	776648	313	-
95	-	-	28	CM061969.1	P	810659	811168	170	+
96	-	-	29	CM061969.1	P	833227	833847	207	-
97	-	-	30	CM061969.1	P	834179	834343	55	-
98	68	-	-	CM061969.1	F	3081021	3081950	310	+
99	69	-	-	CM061970.1	F	32849165	32850106	314	+
100	70	-	-	CM061970.1	F	32859552	32860496	315	+
101	71	-	-	CM061970.1	F	32870784	32871728	315	+
102	-	-	31	CM061970.1	P	47090579	47091555	325	-
103	72	-	-	CM061970.1	F	47101235	47102197	321	-
104	-	-	32	CM061970.1	P	47133139	47134026	296	-
105	73	-	-	CM061970.1	F	47160096	47161025	310	-
106	-	-	33	CM061970.1	P	47176203	47177099	299	-
107	74	-	-	CM061970.1	F	47198008	47198961	318	+
108	75	-	-	CM061970.1	F	47220217	47221179	321	+
109	76	-	-	CM061970.1	F	47231772	47232719	316	-
110	-	-	34	CM061970.1	P	47242814	47243756	314	-
111	77	-	-	CM061970.1	F	47264452	47265399	316	-
112	78	-	-	CM061970.1	F	47289048	47289995	316	+
113	-	-	35	CM061970.1	P	47325921	47326437	172	-
114	79	-	-	CM061970.1	F	47339805	47340749	315	+
115	80	-	-	CM061970.1	F	47346040	47346987	316	-
116	81	-	-	CM061970.1	F	47355011	47355952	314	-
117	-	-	36	CM061970.1	P	47363790	47364711	307	-
118	82	-	-	CM061970.1	F	60085192	60086142	317	-
119	83	-	-	CM061970.1	F	60099989	60100948	320	-
120	84	-	-	CM061970.1	F	60120631	60121560	310	-
121	-	-	37	CM061970.1	P	60136784	60137020	79	-
122	-	-	38	CM061970.1	P	60158695	60159627	311	-
123	85	-	-	CM061970.1	F	60175754	60176686	311	-
124	-	-	39	CM061970.1	P	60202318	60203240	307	-
125	-	-	40	CM061970.1	P	60233022	60233892	290	+
126	86	-	-	CM061970.1	F	60242201	60243130	310	+
127	87	-	-	CM061970.1	F	60250097	60251041	315	+
128	-	-	41	CM061970.1	P	60275934	60276898	321	+
129	88	-	-	CM061971.1	F	181155	182081	309	+
130	-	-	42	CM061971.1	P	239111	239839	243	+
131	-	-	43	CM061971.1	P	252601	253528	309	+
132	-	-	44	CM061971.1	P	16273319	16274152	278	-
133	89	-	-	CM061971.1	F	16294890	16295828	313	-
134	-	-	45	CM061971.1	P	16309019	16309953	311	-
135	-	-	46	CM061971.1	P	16334532	16335409	292	-
136	-	-	47	CM061971.1	P	16356156	16357103	316	-
137	-	-	48	CM061971.1	P	16411086	16412059	324	+
138	-	-	49	CM061971.1	P	16436168	16437063	298	+
139	90	-	-	CM061971.1	F	16460175	16461113	313	+
140	91	-	-	CM061971.1	F	16493210	16494145	312	+
141	-	-	50	CM061971.1	P	16540459	16541379	307	-
142	-	-	51	CM061971.1	P	16571846	16572776	310	+
143	-	-	52	CM061971.1	P	16579216	16580025	270	-
144	92	-	-	CM061971.1	F	16585549	16586514	322	-
145	-	-	53	CM061971.1	P	16759640	16760560	307	+
146	-	-	54	CM061971.1	P	16767492	16768136	215	-
147	-	-	55	CM061971.1	P	16802400	16803288	296	+
148	-	-	56	CM061971.1	P	16809343	16810071	243	-
149	-	-	57	CM061971.1	P	16823975	16824409	145	-
150	93	-	-	CM061971.1	F	16924854	16925789	312	+
151	-	-	58	CM061971.1	P	16936169	16937180	337	+
152	-	-	59	CM061971.1	P	16942585	16943580	332	+
153	-	-	60	CM061971.1	P	16962992	16963925	311	-
154	94	-	-	CM061971.1	F	17025718	17026629	304	-
155	95	-	-	CM061971.1	F	17039876	17040847	324	-
156	96	-	-	CM061971.1	F	17078313	17079248	312	-
157	97	-	-	CM061971.1	F	17131401	17132432	344	-
158	-	-	61	CM061971.1	P	17154242	17154998	252	-
159	-	-	62	CM061971.1	P	17160689	17161483	265	-
160	-	-	63	CM061972.1	P	373402	373825	141	-
161	98	-	-	CM061972.1	F	379237	380187	317	-
162	99	-	-	CM061972.1	F	413046	413993	316	-
163	100	-	-	CM061972.1	F	941862	942794	311	-
164	101	-	-	CM061972.1	F	2682925	2683863	313	-
165	102	-	-	CM061972.1	F	2838243	2839184	314	+
166	-	-	64	CM061972.1	P	51840265	51841202	312	-
167	103	-	-	CM061972.1	F	51850039	51850998	320	-
168	-	-	65	CM061972.1	P	51913635	51914342	236	-
169	104	-	-	CM061972.1	F	51916368	51917327	320	-
170	105	-	-	CM061972.1	F	51928636	51929595	320	-
171	106	-	-	CM061972.1	F	51937556	51938515	320	-
172	107	-	-	CM061972.1	F	51951971	51952924	318	-
173	108	-	-	CM061972.1	F	51958651	51959607	319	-
174	109	-	-	CM061972.1	F	51970226	51971170	315	+
175	110	-	-	CM061972.1	F	59950835	59951818	328	+
176	111	-	-	CM061972.1	F	59976360	59977316	319	-
177	112	-	-	CM061972.1	F	59992526	59993479	318	-
178	113	-	-	CM061972.1	F	60014827	60015786	320	+
179	114	-	-	CM061972.1	F	60042137	60043075	313	+
180	115	-	-	CM061972.1	F	60049311	60050252	314	-
181	116	-	-	CM061972.1	F	60059074	60060048	325	-
182	117	-	-	CM061972.1	F	60071308	60072264	319	-
183	118	-	-	CM061972.1	F	60110633	60111595	321	-
184	119	-	-	CM061972.1	F	60127586	60128524	313	+
185	120	-	-	CM061972.1	F	60160362	60161315	318	+
186	121	-	-	CM061972.1	F	60173867	60174811	315	+
187	122	-	-	CM061972.1	F	65507209	65508159	317	-
188	123	-	-	CM061975.1	F	832659	833585	309	+
189	124	-	-	CM061975.1	F	882040	883026	329	+
190	125	-	-	CM061975.1	F	947856	948710	285	+
191	126	-	-	CM061975.1	F	991771	992709	313	-
192	127	-	-	CM061975.1	F	1038233	1039168	312	-
193	128	-	-	CM061975.1	F	1070431	1071369	313	-
194	-	-	66	CM061975.1	P	1140817	1141227	137	+
195	129	-	-	CM061975.1	F	1146006	1146950	315	-
196	130	-	-	CM061975.1	F	1183157	1184095	313	-
197	131	-	-	CM061975.1	F	1217473	1218417	315	-
198	132	-	-	CM061975.1	F	1271155	1272126	324	+
199	-	-	67	CM061975.1	P	1307268	1307986	239	-
200	-	-	68	CM061975.1	P	1324206	1324943	246	-
201	-	-	69	CM061975.1	P	1357821	1358648	276	+
202	133	-	-	CM061975.1	F	1379570	1380505	312	-
203	134	-	-	CM061975.1	F	1492791	1493729	313	+
204	135	-	-	CM061975.1	F	1544059	1545027	323	+
205	-	-	70	CM061975.1	P	1610097	1611055	319	+
206	-	-	71	CM061975.1	P	1614873	1615698	275	+
207	-	-	72	CM061975.1	P	1647016	1647954	313	+
208	136	-	-	CM061975.1	F	1706045	1706992	316	+
209	-	-	73	CM061975.1	P	1727916	1728641	242	+
210	-	-	74	CM061975.1	P	1743660	1744569	303	+
211	137	-	-	CM061975.1	F	1759491	1760429	313	+
212	138	-	-	CM061975.1	F	1782813	1783751	313	+
213	-	-	75	CM061975.1	P	1801522	1802399	292	+
214	139	-	-	CM061975.1	F	1834084	1835076	331	-
215	140	-	-	CM061975.1	F	1875526	1876470	315	+
216	141	-	-	CM061975.1	F	1919544	1920482	313	+
217	-	-	76	CM061975.1	P	2000307	2001239	311	-
218	-	-	77	CM061975.1	P	2039842	2040771	310	+
219	142	-	-	CM061975.1	F	2055144	2056088	315	+
220	143	-	-	CM061975.1	F	2078533	2079495	321	+
221	-	-	78	CM061975.1	P	2101595	2102378	261	-
222	144	-	-	CM061975.1	F	2130257	2131219	321	+
223	145	-	-	CM061975.1	F	2145528	2146487	320	-
224	146	-	-	CM061975.1	F	2180291	2181265	325	-
225	147	-	-	CM061975.1	F	2193120	2194073	318	-
226	148	-	-	CM061975.1	F	2229716	2230672	319	-
227	149	-	-	CM061975.1	F	2248686	2249645	320	-
228	150	-	-	CM061975.1	F	2310087	2311022	312	-
229	-	-	79	CM061975.1	P	2330669	2331568	300	+
230	-	-	80	CM061975.1	P	2343501	2344422	307	+
231	-	-	81	CM061975.1	P	2361442	2362389	316	+
232	151	-	-	CM061975.1	F	2383439	2384386	316	+
233	152	-	-	CM061975.1	F	2426908	2427870	321	+
234	153	-	-	CM061975.1	F	2443212	2444171	320	+
235	154	-	-	CM061975.1	F	2508310	2509257	316	+
236	-	-	82	CM061975.1	P	2538029	2538652	208	+
237	155	-	-	CM061975.1	F	2559392	2560348	319	+
238	156	-	-	CM061975.1	F	2600191	2601135	315	+
239	157	-	-	CM061976.1	F	269665	270603	313	-
240	158	-	-	CM061976.1	F	291487	292434	316	-
241	159	-	-	CM061976.1	F	311783	312724	314	+
242	160	-	-	CM061976.1	F	333560	334507	316	+
243	-	-	83	CM061976.1	P	340990	341891	300	-
244	161	-	-	CM061976.1	F	17309275	17310198	308	-
245	162	-	-	CM061976.1	F	17332053	17332979	309	-
246	-	-	84	CM061976.1	P	17372097	17372969	291	+
247	163	-	-	CM061976.1	F	17385773	17386723	317	-
248	164	-	-	CM061976.1	F	17402225	17403154	310	-
249	-	-	85	CM061976.1	P	17423545	17424482	312	+
250	165	-	-	CM061976.1	F	17437313	17438260	316	-
251	-	-	86	CM061976.1	P	17450664	17451445	260	+
252	166	-	-	CM061976.1	F	17460280	17461149	290	-
253	167	-	-	CM061976.1	F	17484146	17485138	331	+
254	168	-	-	CM061976.1	F	17503176	17504144	323	+
255	169	-	-	CM061976.1	F	17518251	17519219	323	+
256	-	-	87	CM061976.1	P	17548391	17549167	259	+
257	170	-	-	CM061976.1	F	17562991	17563959	323	+
258	171	-	-	CM061976.1	F	17583953	17584894	314	+
259	172	-	-	CM061976.1	F	17600280	17601218	313	+
260	173	-	-	CM061976.1	F	17614628	17615563	312	+
261	174	-	-	CM061976.1	F	17639184	17640119	312	+
262	175	-	-	CM061976.1	F	17651664	17652599	312	+
263	-	-	88	CM061976.1	P	17666910	17667818	303	+
264	176	-	-	CM061976.1	F	17676607	17677599	331	+
265	177	-	-	CM061976.1	F	17682191	17683135	315	+
266	178	-	-	CM061976.1	F	17694383	17695327	315	-
267	179	-	-	CM061976.1	F	17708307	17709284	326	+
268	180	-	-	CM061976.1	F	18018156	18019151	332	-
269	181	-	-	CM061976.1	F	18729641	18730567	309	+
270	182	-	-	CM061976.1	F	18734391	18735338	316	-
271	183	-	-	CM061977.1	F	5153755	5154696	314	-
272	184	-	-	CM061977.1	F	5173595	5174536	314	-
273	-	-	89	CM061977.1	P	5187135	5187893	253	-
274	-	-	90	CM061977.1	P	5199370	5200219	283	-
275	185	-	-	CM061977.1	F	5211961	5212893	311	-
276	186	-	-	CM061977.1	F	5242758	5243687	310	-
277	187	-	-	CM061977.1	F	5251471	5252403	311	-
278	188	-	-	CM061977.1	F	5257253	5258185	311	-
279	189	-	-	CM061977.1	F	5271018	5271950	311	-
280	-	-	91	CM061977.1	P	5287633	5288552	306	-
281	190	-	-	CM061977.1	F	5303528	5304460	311	-
282	191	-	-	CM061977.1	F	5346809	5347735	309	-
283	192	-	-	CM061977.1	F	5365858	5366799	314	-
284	193	-	-	CM061977.1	F	5380860	5381795	312	-
285	194	-	-	CM061977.1	F	5404828	5405781	318	-
286	-	-	92	CM061977.1	P	5429183	5430010	276	-
287	195	-	-	CM061977.1	F	5454952	5455905	318	-
288	-	-	93	CM061977.1	P	5462420	5462876	152	-
289	196	-	-	CM061977.1	F	5478741	5479694	318	-
290	197	-	-	CM061977.1	F	5650377	5651342	322	+
291	198	-	-	CM061977.1	F	5676411	5677352	314	+
292	-	-	94	CM061977.1	P	5684273	5684750	159	+
293	199	-	-	CM061977.1	F	6078308	6079255	316	+
294	200	-	-	CM061977.1	F	6087071	6088036	322	-
295	201	-	-	CM061977.1	F	6097893	6098834	314	+
296	202	-	-	CM061977.1	F	6796240	6797184	315	-
297	203	-	-	CM061977.1	F	6810054	6810998	315	-
298	204	-	-	CM061977.1	F	6824175	6825119	315	-
299	-	-	95	CM061977.1	P	6848779	6849670	297	-
300	205	-	-	CM061977.1	F	12867347	12868225	293	+
301	-	-	96	CM061977.1	P	14254351	14255230	293	-
302	-	-	97	CM061977.1	P	43287257	43288153	299	+
303	-	-	98	CM061978.1	P	57968124	57968933	270	+
304	-	-	99	CM061978.1	P	58004311	58005269	319	+
305	206	-	-	CM061978.1	F	58031496	58032455	320	+
306	-	-	100	CM061979.1	P	19933429	19933674	82	+
307	-	-	101	CM061979.1	P	25425306	25426244	313	+
308	207	-	-	CM061979.1	F	37384522	37385460	313	-
309	-	-	102	CM061979.1	P	37395971	37396267	99	-
310	208	-	-	CM061979.1	F	37399805	37400833	343	-
311	209	-	-	CM061979.1	F	37419022	37419951	310	+
312	210	-	-	CM061979.1	F	37446976	37447914	313	+
313	211	-	-	CM061979.1	F	37563943	37564878	312	-
314	212	-	-	CM061979.1	F	37574259	37575194	312	-
315	213	-	-	CM061979.1	F	37584740	37585675	312	-
316	214	-	-	CM061979.1	F	37598799	37599734	312	-
317	215	-	-	CM061979.1	F	37615759	37616694	312	-
318	216	-	-	CM061979.1	F	37624782	37625717	312	-
319	217	-	-	CM061979.1	F	37640330	37641289	320	-
320	-	-	103	CM061979.1	P	37661984	37662882	299	+
321	218	-	-	CM061979.1	F	37677461	37678399	313	+
322	219	-	-	CM061979.1	F	37705643	37706581	313	+
323	-	-	104	CM061979.1	P	37710133	37711047	305	+
324	220	-	-	CM061979.1	F	37744677	37745636	320	+
325	-	-	105	CM061979.1	P	37761602	37762538	312	+
326	-	-	106	CM061979.1	P	37787185	37787832	216	+
327	-	-	107	CM061979.1	P	37796267	37797091	275	+
328	221	-	-	CM061979.1	F	37836183	37837157	325	+
329	222	-	-	CM061979.1	F	37858761	37859717	319	+
330	223	-	-	CM061979.1	F	37875280	37876242	321	+
331	224	-	-	CM061979.1	F	38231471	38232421	317	+
332	225	-	-	CM061979.1	F	38256316	38257260	315	+
333	-	-	108	CM061979.1	P	38271124	38271923	266	+
334	226	-	-	CM061979.1	F	38297158	38298096	313	+
335	-	-	109	CM061979.1	P	38302451	38303143	231	-
336	-	-	110	CM061979.1	P	38314677	38315536	286	-
337	227	-	-	CM061979.1	F	38327931	38328869	313	-
338	-	-	111	CM061979.1	P	38334241	38334912	224	+
339	-	-	112	CM061979.1	P	38340433	38341376	314	-
340	-	-	113	CM061979.1	P	38360853	38361632	260	+
341	228	-	-	CM061979.1	F	38366361	38367305	315	+
342	-	-	114	CM061979.1	P	38381392	38382163	257	+
343	229	-	-	CM061979.1	F	38395604	38396542	313	+
344	230	-	-	CM061979.1	F	38415210	38416157	316	+
345	231	-	-	CM061979.1	F	38432084	38433028	315	+
346	232	-	-	CM061979.1	F	38447573	38448517	315	+
347	233	-	-	CM061979.1	F	38459531	38460484	318	+
348	234	-	-	CM061979.1	F	38472916	38473875	320	+
349	235	-	-	CM061979.1	F	38485061	38486005	315	+
350	236	-	-	CM061979.1	F	38501303	38502262	320	+
351	237	-	-	CM061979.1	F	38515604	38516542	313	+
352	238	-	-	CM061979.1	F	38525606	38526550	315	-
353	239	-	-	CM061979.1	F	38536428	38537363	312	-
354	240	-	-	CM061979.1	F	38592026	38592967	314	-
355	241	-	-	CM061979.1	F	38614332	38615276	315	+
356	-	-	115	CM061979.1	P	38627488	38628416	309	+
357	242	-	-	CM061979.1	F	38657398	38658351	318	-
358	243	-	-	CM061979.1	F	38699276	38700223	316	+
359	244	-	-	CM061979.1	F	38749935	38750894	320	+
360	245	-	-	CM061979.1	F	39392767	39393696	310	-
361	246	-	-	CM061979.1	F	39401300	39402229	310	-
362	247	-	-	CM061979.1	F	39413652	39414581	310	-
363	248	-	-	CM061979.1	F	39511324	39512274	317	+
364	-	-	116	CM061979.1	P	39527831	39528749	306	+
365	249	-	-	CM061979.1	F	39540304	39541248	315	+
366	250	-	-	CM061979.1	F	39553873	39554817	315	+
367	251	-	-	CM061979.1	F	39570726	39571667	314	+
368	252	-	-	CM061979.1	F	39596662	39597597	312	+
369	253	-	-	CM061979.1	F	39611182	39612120	313	+
370	254	-	-	CM061979.1	F	39613923	39614858	312	-
371	255	-	-	CM061979.1	F	39627485	39628402	306	-
372	256	-	-	CM061979.1	F	39645203	39646135	311	-
373	257	-	-	CM061979.1	F	39665548	39666465	306	+
374	258	-	-	CM061979.1	F	39696380	39697312	311	+
375	259	-	-	CM061979.1	F	39706456	39707391	312	-
376	260	-	-	CM061979.1	F	39719063	39720016	318	+
377	261	-	-	CM061979.1	F	39726157	39727095	313	+
378	262	-	-	CM061979.1	F	39741601	39742569	323	+
379	263	-	-	CM061979.1	F	39751849	39752796	316	+
380	264	-	-	CM061979.1	F	39756125	39757108	328	-
381	-	-	117	CM061979.1	P	39768328	39769256	309	+
382	265	-	-	CM061979.1	F	39781827	39782762	312	+
383	266	-	-	CM061979.1	F	39792905	39793873	323	+
384	267	-	-	CM061979.1	F	39805486	39806442	319	+
385	268	-	-	CM061979.1	F	39818677	39819612	312	+
386	269	-	-	CM061979.1	F	39827475	39828407	311	+
387	270	-	-	CM061979.1	F	39834453	39835385	311	+
388	271	-	-	CM061979.1	F	39840297	39841226	310	+
389	272	-	-	CM061979.1	F	39845768	39846724	319	-
390	273	-	-	CM061979.1	F	39867467	39868426	320	+
391	274	-	-	CM061979.1	F	39874501	39875442	314	-
392	275	-	-	CM061979.1	F	39884988	39885929	314	-
393	-	-	118	CM061979.1	P	39891544	39892392	283	-
394	276	-	-	CM061979.1	F	39896784	39897743	320	-
395	277	-	-	CM061979.1	F	39904288	39905250	321	-
396	278	-	-	CM061979.1	F	39913383	39914312	310	-
397	279	-	-	CM061979.1	F	39928473	39929432	320	-
398	280	-	-	CM061979.1	F	39935336	39936277	314	-
399	281	-	-	CM061979.1	F	39946613	39947551	313	+
400	282	-	-	CM061979.1	F	39955301	39956206	302	+
401	283	-	-	CM061979.1	F	39963914	39964855	314	-
402	284	-	-	CM061979.1	F	39975244	39976185	314	-
403	285	-	-	CM061979.1	F	39994535	39995476	314	-
404	286	-	-	CM061979.1	F	40009843	40010784	314	-
405	-	-	119	CM061979.1	P	40019450	40019887	146	-
406	287	-	-	CM061979.1	F	40024722	40025672	317	-
407	288	-	-	CM061979.1	F	40036913	40037860	316	-
408	-	-	120	CM061979.1	P	40042053	40042434	127	-
409	289	-	-	CM061979.1	F	40048118	40049068	317	-
410	290	-	-	CM061979.1	F	40066778	40067725	316	-
411	291	-	-	CM061979.1	F	40078067	40079041	325	-
412	292	-	-	CM061979.1	F	40089978	40090925	316	-
413	293	-	-	CM061979.1	F	40099165	40100085	307	-
414	294	-	-	CM061979.1	F	40120361	40121305	315	+
415	-	-	121	CM061979.1	P	40122109	40122546	146	-
416	-	-	122	CM061979.1	P	40128860	40129790	310	-
417	295	-	-	CM061979.1	F	40139439	40140377	313	+
418	296	-	-	CM061979.1	F	40149233	40150168	312	-
419	297	-	-	CM061979.1	F	40159013	40159945	311	-
420	298	-	-	CM061979.1	F	40171856	40172794	313	-
421	299	-	-	CM061979.1	F	40180959	40181897	313	-
422	300	-	-	CM061979.1	F	40196583	40197515	311	-
423	301	-	-	CM061979.1	F	40211066	40212004	313	-
424	-	-	123	CM061979.1	P	40229614	40230312	233	+
425	302	-	-	CM061979.1	F	40243482	40244438	319	+
426	303	-	-	CM061979.1	F	40250034	40250966	311	-
427	304	-	-	CM061979.1	F	40268846	40269778	311	+
428	305	-	-	CM061979.1	F	40278325	40279275	317	+
429	-	-	124	CM061979.1	P	40285975	40286742	256	+
430	306	-	-	CM061979.1	F	40298327	40299268	314	+
431	307	-	-	CM061979.1	F	40308273	40309223	317	-
432	308	-	-	CM061979.1	F	40322369	40323304	312	+
433	309	-	-	CM061979.1	F	40349587	40350531	315	+
434	310	-	-	CM061979.1	F	40361157	40362092	312	+
435	311	-	-	CM061979.1	F	40380873	40381817	315	+
436	312	-	-	CM061979.1	F	40388739	40389671	311	+
437	313	-	-	CM061979.1	F	40398397	40399332	312	+
438	314	-	-	CM061979.1	F	40410039	40410971	311	+
439	315	-	-	CM061979.1	F	40419269	40420207	313	+
440	316	-	-	CM061979.1	F	40440728	40441666	313	+
441	317	-	-	CM061979.1	F	40446611	40447543	311	-
442	318	-	-	CM061979.1	F	40460016	40460975	320	-
443	319	-	-	CM061979.1	F	40467404	40468339	312	-
444	320	-	-	CM061979.1	F	40477760	40478695	312	-
445	321	-	-	CM061979.1	F	40486715	40487656	314	-
446	322	-	-	CM061979.1	F	40496156	40497094	313	-
447	323	-	-	CM061979.1	F	40504818	40505762	315	-
448	-	-	125	CM061979.1	P	40513259	40513858	200	-
449	324	-	-	CM061979.1	F	40526201	40527151	317	-
450	-	-	126	CM061979.1	P	40535951	40536822	290	-
451	325	-	-	CM061979.1	F	40559596	40560528	311	+
452	326	-	-	CM061979.1	F	40575466	40576404	313	+
453	327	-	-	CM061979.1	F	40579871	40580812	314	-
454	328	-	-	CM061979.1	F	40592897	40593880	328	-
455	329	-	-	CM061979.1	F	40604622	40605557	312	-
456	330	-	-	CM061979.1	F	40616037	40616966	310	-
457	-	-	127	CM061979.1	P	40628289	40629191	301	+
458	331	-	-	CM061979.1	F	40634415	40635350	312	-
459	332	-	-	CM061979.1	F	40646189	40647118	310	-
460	-	-	128	CM061979.1	P	40661000	40661767	256	+
461	333	-	-	CM061979.1	F	40669100	40670029	310	-
462	334	-	-	CM061979.1	F	40684573	40685484	304	-
463	335	-	-	CM061979.1	F	40694557	40695486	310	-
464	336	-	-	CM061979.1	F	40717603	40718535	311	+
465	337	-	-	CM061979.1	F	40730978	40731910	311	+
466	-	-	129	CM061979.1	P	40739430	40739621	64	+
467	-	-	130	CM061979.1	P	40749702	40750501	266	+
468	338	-	-	CM061979.1	F	40757292	40758224	311	+
469	339	-	-	CM061979.1	F	40767268	40768200	311	+
470	340	-	-	CM061979.1	F	40791308	40792237	310	+
471	-	-	131	CM061979.1	P	40805234	40806151	306	-
472	341	-	-	CM061979.1	F	40831072	40832004	311	+
473	342	-	-	CM061979.1	F	40850398	40851333	312	+
474	-	-	132	CM061979.1	P	40859025	40859936	304	-
475	343	-	-	CM061979.1	F	40881500	40882414	305	-
476	-	-	133	CM061979.1	P	40910529	40911439	303	-
477	-	-	134	CM061979.1	P	40953479	40954398	306	-
478	344	-	-	CM061979.1	F	40975699	40976613	305	-
479	345	-	-	CM061979.1	F	41000729	41001643	305	-
480	346	-	-	CM061979.1	F	41027531	41028445	305	-
481	347	-	-	CM061979.1	F	41045258	41046172	305	-
482	348	-	-	CM061979.1	F	41054554	41055528	325	-
483	349	-	-	CM061979.1	F	41065540	41066484	315	-
484	350	-	-	CM061979.1	F	41075346	41076269	308	-
485	351	-	-	CM061979.1	F	41082404	41083336	311	-
486	352	-	-	CM061979.1	F	41092577	41093530	318	-
487	353	-	-	CM061979.1	F	41108001	41108945	315	-
488	354	-	-	CM061979.1	F	41122157	41123074	306	-
489	355	-	-	CM061979.1	F	41134839	41135768	310	-
490	356	-	-	CM061979.1	F	41159370	41160287	306	-
491	357	-	-	CM061979.1	F	41172921	41173838	306	-
492	358	-	-	CM061979.1	F	41182838	41183767	310	-
493	359	-	-	CM061979.1	F	41202328	41203266	313	-
494	-	-	135	CM061979.1	P	41227859	41228785	309	-
495	360	-	-	CM061979.1	F	41238040	41238954	305	-
496	361	-	-	CM061979.1	F	41253037	41253966	310	+
497	362	-	-	CM061979.1	F	41258065	41258994	310	-
498	363	-	-	CM061979.1	F	41278085	41279098	338	+
499	364	-	-	CM061979.1	F	41290156	41291118	321	+
500	365	-	-	CM061979.1	F	41297672	41298580	303	-
501	-	-	136	CM061979.1	P	41315597	41316331	245	-
502	366	-	-	CM061979.1	F	41365073	41366002	310	-
503	-	-	137	CM061979.1	P	41386391	41387091	233	-
504	367	-	-	CM061979.1	F	41390779	41391708	310	-
505	368	-	-	CM061979.1	F	41407208	41408140	311	-
506	369	-	-	CM061979.1	F	41428131	41429060	310	+
507	370	-	-	CM061979.1	F	41435892	41436821	310	-
508	371	-	-	CM061979.1	F	41452102	41453064	321	+
509	-	-	138	CM061979.1	P	41459061	41459765	235	-
510	372	-	-	CM061979.1	F	41473196	41474104	303	-
511	373	-	-	CM061979.1	F	41496681	41497610	310	-
512	-	-	139	CM061979.1	P	41523148	41523879	244	-
513	374	-	-	CM061979.1	F	41528548	41529477	310	-
514	375	-	-	CM061979.1	F	41544620	41545549	310	-
515	376	-	-	CM061979.1	F	41564819	41565748	310	-
516	377	-	-	CM061979.1	F	41578194	41579123	310	-
517	378	-	-	CM061979.1	F	41587154	41588083	310	-
518	379	-	-	CM061979.1	F	41605996	41606925	310	-
519	380	-	-	CM061979.1	F	41622409	41623518	370	+
520	381	-	-	CM061981.1	F	46502409	46503356	316	-
521	-	-	140	CM061981.1	P	46517756	46518106	117	-
522	-	-	141	CM061981.1	P	46518835	46519452	206	-
523	-	-	142	CM061981.1	P	46543104	46543910	269	-
524	382	-	-	CM061981.1	F	46575155	46576114	320	+
525	-	-	143	CM061981.1	P	46580492	46581016	175	-
526	-	-	144	CM061981.1	P	46589060	46590007	316	+
527	383	-	-	CM061981.1	F	46598131	46599057	309	+
528	384	-	-	CM061981.1	F	46605267	46606196	310	-
529	385	-	-	CM061981.1	F	46616511	46617440	310	-
530	-	-	145	CM061981.1	P	46626531	46627090	186	-
531	-	-	146	CM061981.1	P	46633619	46634560	314	+
532	386	-	-	CM061981.1	F	46641029	46641979	317	+
533	387	-	-	CM061981.1	F	46651700	46652659	320	+
534	388	-	-	CM061981.1	F	46666747	46667694	316	-
535	389	-	-	CM061981.1	F	46686617	46687552	312	-
536	390	-	-	CM061981.1	F	47103131	47104126	332	+
537	391	-	-	CM061981.1	F	47147865	47148821	319	-
538	392	-	-	CM061981.1	F	47253887	47254876	330	-
539	393	-	-	CM061981.1	F	47270369	47271307	313	-
540	394	-	-	CM061981.1	F	47286288	47287217	310	+
541	395	-	-	CM061981.1	F	47294709	47295677	323	-
542	396	-	-	CM061981.1	F	47307257	47308225	323	-
543	-	-	147	CM061981.1	P	47324681	47325075	131	-
544	397	-	-	CM061981.1	F	47331117	47332049	311	-
545	-	-	148	CM061981.1	P	47338513	47339397	295	-
546	398	-	-	CM061981.1	F	47350066	47351019	318	-
547	399	-	-	CM061981.1	F	47376953	47377885	311	+
548	400	-	-	CM061981.1	F	47400414	47401343	310	+
549	401	-	-	CM061981.1	F	47421631	47422599	323	-
550	402	-	-	CM061981.1	F	47433119	47434087	323	-
551	-	-	149	CM061981.1	P	47441826	47442254	143	-
552	403	-	-	CM061981.1	F	47465021	47465983	321	+
553	-	-	150	CM061981.1	P	47493457	47494488	344	+
554	-	-	151	CM061981.1	P	47518664	47519583	306	+
555	-	-	152	CM061981.1	P	47524687	47525527	280	+
556	404	-	-	CM061981.1	F	47536649	47537599	317	+
557	405	-	-	CM061981.1	F	47563550	47564482	311	+
558	406	-	-	CM061981.1	F	47586522	47587475	318	+
559	407	-	-	CM061981.1	F	47608567	47609496	310	-
560	408	-	-	CM061981.1	F	47631006	47631938	311	+
561	-	-	153	CM061981.1	P	47640800	47641294	165	-
562	409	-	-	CM061981.1	F	47649836	47650783	316	+
563	410	-	-	CM061981.1	F	47675167	47676129	321	+
564	411	-	-	CM061981.1	F	47697224	47698177	318	+
565	412	-	-	CM061981.1	F	47725364	47726296	311	+
566	413	-	-	CM061981.1	F	47737645	47738613	323	+
567	414	-	-	CM061981.1	F	47744605	47745702	366	+
568	415	-	-	CM061981.1	F	47756155	47757123	323	+
569	416	-	-	CM061981.1	F	47767433	47768365	311	-
570	417	-	-	CM061981.1	F	47811638	47812570	311	+
571	-	-	154	CM061981.1	P	47827668	47828438	257	+
572	418	-	-	CM061981.1	F	47838898	47839866	323	+
573	-	-	155	CM061981.1	P	47849013	47849834	274	-
574	419	-	-	CM061981.1	F	47860796	47861728	311	-
575	-	-	156	CM061981.1	P	47873731	47874528	266	-
576	420	-	-	CM061981.1	F	47883232	47884152	307	-
577	-	-	157	CM061981.1	P	47900461	47901359	299	-
578	-	-	158	CM061981.1	P	51373982	51374902	307	+
579	-	-	159	CM061981.1	P	51484763	51485592	276	+
580	421	-	-	CM061981.1	F	51495145	51496137	331	+
581	422	-	-	CM061981.1	F	51504775	51505764	330	+
582	423	-	-	CM061981.1	F	51515759	51516796	346	+
583	424	-	-	CM061981.1	F	51526085	51527014	310	+
584	425	-	-	CM061981.1	F	51532952	51533890	313	-
585	426	-	-	CM061981.1	F	51558281	51559219	313	-
586	427	-	-	CM061981.1	F	51572619	51573557	313	-
587	428	-	-	CM061981.1	F	51593438	51594376	313	+
588	429	-	-	CM061981.1	F	51630379	51631317	313	-
589	430	-	-	CM061981.1	F	51678597	51679535	313	+
590	431	-	-	CM061981.1	F	51681969	51682907	313	+
591	432	-	-	CM061981.1	F	51689961	51690863	301	+
592	-	-	160	CM061981.1	P	51714627	51715488	287	+
593	433	-	-	CM061981.1	F	51726391	51727329	313	+
594	434	-	-	CM061981.1	F	51734845	51735783	313	-
595	435	-	-	CM061981.1	F	51744920	51745876	319	-
596	436	-	-	CM061981.1	F	51768075	51769013	313	-
597	437	-	-	CM061981.1	F	51793908	51794849	314	+
598	438	-	-	CM061981.1	F	51821538	51822479	314	+
599	439	-	-	CM061981.1	F	53302411	53303352	314	+
600	-	-	161	CM061982.1	P	23411251	23411865	205	+
601	-	-	162	CM061982.1	P	23418676	23419283	202	+
602	-	-	163	CM061982.1	P	23433693	23434651	319	+
603	-	-	164	CM061982.1	P	23438914	23439851	312	+
604	440	-	-	CM061982.1	F	26645199	26646230	344	-
605	-	-	165	CM061982.1	P	26655739	26656746	336	-
606	441	-	-	CM061982.1	F	26705533	26706486	318	-
607	442	-	-	CM061982.1	F	26730488	26731450	321	-
608	443	-	-	CM061982.1	F	26743799	26744743	315	+
609	444	-	-	CM061982.1	F	26762052	26763011	320	+
610	445	-	-	CM061982.1	F	26808733	26809686	318	+
611	446	-	-	CM061982.1	F	26830975	26831922	316	-
612	447	-	-	CM061982.1	F	26858960	26859910	317	+
613	448	-	-	CM061982.1	F	26878717	26879661	315	+
614	449	-	-	CM061982.1	F	26901583	26902536	318	-
615	-	-	166	CM061982.1	P	26941570	26942502	311	+
616	450	-	-	CM061982.1	F	26991496	26992470	325	+
617	451	-	-	CM061982.1	F	27028106	27029062	319	+
618	452	-	-	CM061982.1	F	27044116	27045069	318	+
619	453	-	-	CM061982.1	F	27073389	27074339	317	-
620	454	-	-	CM061982.1	F	27086178	27087140	321	-
621	455	-	-	CM061982.1	F	27108439	27109410	324	-
622	456	-	-	CM061982.1	F	27117083	27118027	315	-
623	457	-	-	CM061982.1	F	27133823	27134767	315	+
624	-	-	167	CM061982.1	P	27147948	27148854	302	+
625	458	-	-	CM061982.1	F	27160386	27161330	315	-
626	459	-	-	CM061982.1	F	27177359	27178336	326	-
627	-	-	168	CM061982.1	P	27197993	27198595	201	-
628	-	-	169	CM061982.1	P	27242185	27243089	301	+
629	-	-	170	CM061982.1	P	27270219	27270428	70	-
630	460	-	-	CM061982.1	F	27273433	27274419	329	-
631	461	-	-	CM061982.1	F	27301800	27302744	315	-
632	462	-	-	CM061982.1	F	27320062	27321006	315	+
633	463	-	-	CM061982.1	F	27329325	27330284	320	+
634	464	-	-	CM061982.1	F	27335569	27336534	322	-
635	465	-	-	CM061982.1	F	27362155	27363111	319	+
636	466	-	-	CM061982.1	F	27374608	27375561	318	-
637	467	-	-	CM061982.1	F	27388437	27389387	317	+
638	468	-	-	CM061982.1	F	27396478	27397461	328	+
639	469	-	-	CM061982.1	F	27402285	27403220	312	-
640	-	-	171	CM061982.1	P	27420400	27421339	313	+
641	470	-	-	CM061982.1	F	27436191	27437132	314	-
642	471	-	-	CM061982.1	F	27445332	27446291	320	-
643	472	-	-	CM061982.1	F	27457770	27458711	314	-
644	473	-	-	CM061982.1	F	27479236	27480189	318	-
645	-	-	172	CM061982.1	P	27488570	27489256	229	-
646	474	-	-	CM061982.1	F	27518410	27519372	321	+
647	475	-	-	CM061982.1	F	27531922	27532863	314	+
648	476	-	-	CM061982.1	F	27542557	27543498	314	+
649	-	-	173	CM061982.1	P	27549767	27550215	149	+
650	-	-	174	CM061982.1	P	27550517	27550926	136	+
651	-	-	175	CM061982.1	P	27569537	27569927	130	+
652	-	-	176	CM061982.1	P	27570165	27570608	148	+
653	477	-	-	CM061982.1	F	27577213	27578151	313	+
654	478	-	-	CM061982.1	F	27589826	27590764	313	+
655	-	-	177	CM061982.1	P	27596944	27597642	233	+
656	479	-	-	CM061982.1	F	27605204	27606139	312	+
657	480	-	-	CM061982.1	F	27622204	27623142	313	-
658	481	-	-	CM061982.1	F	27634432	27635373	314	+
659	482	-	-	CM061982.1	F	27640399	27641358	320	-
660	483	-	-	CM061982.1	F	27653228	27654085	286	+
661	484	-	-	CM061982.1	F	27658602	27659537	312	+
662	-	-	178	CM061982.1	P	27672223	27673192	323	+
663	485	-	-	CM061982.1	F	27680615	27681553	313	+
664	486	-	-	CM061982.1	F	27696570	27697517	316	-
665	487	-	-	CM061982.1	F	27711323	27712279	319	-
666	-	-	179	CM061982.1	P	27718363	27719253	297	-
667	488	-	-	CM061982.1	F	27734167	27735102	312	+
668	489	-	-	CM061982.1	F	27749066	27750016	317	+
669	490	-	-	CM061982.1	F	27759068	27760015	316	+
670	491	-	-	CM061982.1	F	27772071	27773015	315	-
671	492	-	-	CM061982.1	F	27781849	27782793	315	-
672	493	-	-	CM061982.1	F	27792697	27793641	315	-
673	494	-	-	CM061982.1	F	27806772	27807722	317	+
674	-	-	180	CM061982.1	P	27823218	27823709	164	+
675	495	-	-	CM061982.1	F	27827239	27828198	320	-
676	496	-	-	CM061982.1	F	27838067	27839056	330	-
677	497	-	-	CM061982.1	F	27853071	27854030	320	+
678	498	-	-	CM061982.1	F	27858391	27859365	325	-
679	499	-	-	CM061982.1	F	27874607	27875551	315	-
680	-	-	181	CM061982.1	P	27896422	27897042	207	+
681	-	-	182	CM061982.1	P	27902350	27903116	255	-
682	500	-	-	CM061982.1	F	27915491	27916432	314	-
683	501	-	-	CM061982.1	F	27922609	27923559	317	-
684	502	-	-	CM061982.1	F	27931508	27932455	316	-
685	503	-	-	CM061982.1	F	27954087	27955055	323	-
686	504	-	-	CM061982.1	F	27968037	27968993	319	+
687	-	-	183	CM061982.1	P	27973421	27974331	303	-
688	505	-	-	CM061982.1	F	27991685	27992638	318	-
689	-	-	184	CM061982.1	P	28009020	28009873	284	+
690	506	-	-	CM061982.1	F	28016170	28017114	315	-
691	507	-	-	CM061982.1	F	28032384	28033334	317	+
692	508	-	-	CM061982.1	F	28045340	28046290	317	+
693	509	-	-	CM061982.1	F	28063589	28064539	317	+
694	510	-	-	CM061982.1	F	28071098	28072051	318	-
695	511	-	-	CM061982.1	F	28087133	28088077	315	-
696	-	-	185	CM061982.1	P	28093885	28094202	106	+
697	512	-	-	CM061982.1	F	28104033	28104971	313	-
698	-	-	186	CM061982.1	P	28111791	28112264	158	-
699	513	-	-	CM061982.1	F	28116433	28117374	314	+
700	514	-	-	CM061982.1	F	28125693	28126643	317	-
701	-	-	187	CM061982.1	P	28133003	28133533	177	-
702	-	-	188	CM061982.1	P	28133881	28134054	58	-
703	-	-	189	CM061982.1	P	28154473	28155285	271	-
704	515	-	-	CM061982.1	F	28167304	28168287	328	-
705	516	-	-	CM061982.1	F	28179810	28180781	324	-
706	-	-	190	CM061982.1	P	28194683	28195485	267	-
707	517	-	-	CM061982.1	F	28206123	28207094	324	-
708	-	-	191	CM061982.1	P	28222398	28223174	259	-
709	-	-	192	CM061982.1	P	28233469	28234272	268	+
710	518	-	-	CM061982.1	F	28285153	28286088	312	-
711	519	-	-	CM061982.1	F	28298694	28299629	312	-
712	-	-	193	CM061982.1	P	28303825	28304125	100	-
713	-	-	194	CM061982.1	P	28304253	28304844	197	-
714	520	-	-	CM061982.1	F	28311260	28312192	311	-
715	521	-	-	CM061982.1	F	28319181	28320119	313	-
716	522	-	-	CM061982.1	F	28338454	28339392	313	+
717	523	-	-	CM061982.1	F	28345147	28346100	318	+
718	-	-	195	CM061982.1	P	28352413	28353228	272	-
719	524	-	-	CM061982.1	F	28373112	28374071	320	+
720	525	-	-	CM061982.1	F	28382588	28383541	318	+
721	526	-	-	CM061982.1	F	28391830	28392765	312	+
722	527	-	-	CM061982.1	F	28404272	28405225	318	+
723	528	-	-	CM061982.1	F	28419589	28420536	316	+
724	-	-	196	CM061982.1	P	28426256	28427211	318	+
725	529	-	-	CM061982.1	F	28435953	28436897	315	-
726	530	-	-	CM061982.1	F	28446469	28447413	315	-
727	531	-	-	CM061982.1	F	28464457	28465395	313	+
728	532	-	-	CM061982.1	F	28487752	28488708	319	+
729	533	-	-	CM061982.1	F	28501171	28502112	314	+
730	534	-	-	CM061982.1	F	28514844	28515800	319	+
731	-	-	197	CM061982.1	P	28521181	28522077	299	+
732	535	-	-	CM061982.1	F	28542581	28543600	340	+
733	536	-	-	CM061982.1	F	28576974	28577930	319	-
734	537	-	-	CM061982.1	F	28590502	28591458	319	-
735	538	-	-	CM061982.1	F	28603636	28604583	316	+
736	-	-	198	CM061982.1	P	28614918	28615864	315	+
737	539	-	-	CM061982.1	F	28626045	28626989	315	+
738	-	-	199	CM061982.1	P	28638320	28639156	279	-
739	-	-	200	CM061982.1	P	28652364	28653268	301	-
740	540	-	-	CM061982.1	F	28665945	28666886	314	-
741	-	-	201	CM061982.1	P	28679850	28680764	305	+
742	541	-	-	CM061982.1	F	28686366	28687316	317	-
743	542	-	-	CM061982.1	F	28696333	28697313	327	+
744	-	-	202	CM061982.1	P	28734813	28735768	318	+
745	543	-	-	CM061982.1	F	28826650	28827591	314	+
746	544	-	-	CM061982.1	F	28838815	28839762	316	+
747	545	-	-	CM061982.1	F	28852551	28853501	317	+
748	546	-	-	CM061982.1	F	28867763	28868740	326	+
749	-	-	203	CM061982.1	P	28886228	28887070	281	+
750	547	-	-	CM061982.1	F	28898334	28899311	326	+
751	548	-	-	CM061982.1	F	28909519	28910454	312	-
752	549	-	-	CM061982.1	F	28929410	28930390	327	+
753	550	-	-	CM061982.1	F	28937392	28938384	331	+
754	551	-	-	CM061982.1	F	28957330	28958301	324	+
755	552	-	-	CM061982.1	F	28979224	28980189	322	+
756	553	-	-	CM061982.1	F	28991868	28992833	322	+
757	-	-	204	CM061982.1	P	29005797	29006684	296	+
758	554	-	-	CM061982.1	F	29016586	29017545	320	+
759	555	-	-	CM061982.1	F	29026826	29027785	320	+
760	556	-	-	CM061982.1	F	29036181	29037140	320	+
761	557	-	-	CM061982.1	F	29063137	29064126	330	-
762	558	-	-	CM061982.1	F	29076153	29077112	320	+
763	559	-	-	CM061982.1	F	29094694	29095656	321	+
764	560	-	-	CM061982.1	F	29106255	29107226	324	+
765	-	-	205	CM061982.1	P	29128097	29128744	216	+
766	-	-	206	CM061982.1	P	29136546	29137538	331	+
767	561	-	-	CM061982.1	F	29142816	29143757	314	-
768	562	-	-	CM061982.1	F	29154829	29155770	314	-
769	563	-	-	CM061982.1	F	29166341	29167294	318	-
770	564	-	-	CM061982.1	F	29183364	29184305	314	-
771	565	-	-	CM061982.1	F	29190011	29190946	312	-
772	566	-	-	CM061982.1	F	29195744	29196688	315	+
773	567	-	-	CM061982.1	F	29203339	29204274	312	+
774	568	-	-	CM061982.1	F	29216212	29217153	314	+
775	569	-	-	CM061982.1	F	29233497	29234438	314	+
776	-	-	207	CM061982.1	P	29241209	29242139	310	-
777	570	-	-	CM061982.1	F	29258813	29259772	320	+
778	571	-	-	CM061982.1	F	29270545	29271492	316	-
779	-	-	208	CM061982.1	P	29289376	29290320	315	+
780	-	-	209	CM061982.1	P	29306946	29307889	314	+
781	572	-	-	CM061982.1	F	29329057	29330016	320	+
782	573	-	-	CM061982.1	F	29351799	29352743	315	+
783	574	-	-	CM061982.1	F	29385118	29386065	316	+
784	575	-	-	CM061982.1	F	29408859	29409800	314	+
785	-	-	210	CM061982.1	P	29418100	29418786	229	-
786	576	-	-	CM061982.1	F	29432527	29433486	320	-
787	577	-	-	CM061982.1	F	29439216	29440157	314	-
788	578	-	-	CM061982.1	F	29461584	29462528	315	-
789	579	-	-	CM061982.1	F	29477447	29478391	315	-
790	-	-	211	CM061982.1	P	29488832	29489785	318	-
791	580	-	-	CM061982.1	F	29515263	29516228	322	+
792	581	-	-	CM061982.1	F	29545463	29546410	316	-
793	582	-	-	CM061982.1	F	29554084	29555043	320	-
794	-	-	212	CM061982.1	P	29568832	29569703	290	+
795	583	-	-	CM061982.1	F	29583194	29584159	322	+
796	-	-	213	CM061982.1	P	29602085	29603038	318	+
797	-	-	214	CM061982.1	P	29620563	29621463	300	-
798	584	-	-	CM061982.1	F	29627948	29628916	323	-
799	585	-	-	CM061982.1	F	29659299	29660261	321	+
800	586	-	-	CM061982.1	F	30201460	30202383	308	+
801	587	-	-	CM061982.1	F	30216010	30216960	317	+
802	588	-	-	CM061982.1	F	30231785	30232735	317	+
803	589	-	-	CM061982.1	F	30247156	30248106	317	+
804	590	-	-	CM061982.1	F	30257252	30258184	311	+
805	591	-	-	CM061982.1	F	30267198	30268130	311	-
806	592	-	-	CM061982.1	F	30294233	30295156	308	-
807	593	-	-	CM061982.1	F	30333108	30334064	319	-
808	594	-	-	CM061982.1	F	30354043	30354987	315	-
809	595	-	-	CM061982.1	F	30365043	30366026	328	-
810	-	-	215	CM061982.1	P	30428777	30429493	239	+
811	596	-	-	CM061982.1	F	30449184	30450137	318	+
812	597	-	-	CM061982.1	F	30460316	30461290	325	+
813	598	-	-	CM061982.1	F	30463574	30464521	316	-
814	-	-	216	CM061982.1	P	30505790	30506629	280	+
815	599	-	-	CM061982.1	F	30570590	30571543	318	+
816	600	-	-	CM061982.1	F	30582514	30583467	318	+
817	-	-	217	CM061982.1	P	30595620	30596592	324	+
818	-	-	218	CM061982.1	P	30598967	30599827	287	-
819	601	-	-	CM061982.1	F	30622877	30623821	315	+
820	602	-	-	CM061982.1	F	30659037	30659981	315	+
821	603	-	-	CM061982.1	F	30679920	30680864	315	+
822	-	-	219	CM061982.1	P	30686587	30687051	155	-
823	604	-	-	CM061982.1	F	30722081	30723028	316	-
824	605	-	-	CM061982.1	F	30748179	30749123	315	+
825	-	-	220	CM061982.1	P	30758699	30759556	286	-
826	606	-	-	CM061982.1	F	31465826	31466764	313	+
827	607	-	-	CM061982.1	F	31474530	31475468	313	+
828	608	-	-	CM061982.1	F	31484519	31485487	323	-
829	609	-	-	CM061982.1	F	31501343	31502308	322	+
830	610	-	-	CM061982.1	F	31510641	31511585	315	-
831	611	-	-	CM061982.1	F	31532033	31532983	317	+
832	612	-	-	CM061982.1	F	31566906	31567850	315	-
833	613	-	-	CM061982.1	F	31578714	31579658	315	-
834	614	-	-	CM061982.1	F	31598275	31599219	315	-
835	-	-	221	CM061982.1	P	49447113	49447691	193	+
836	-	-	222	CM061985.1	P	33103158	33103442	95	-
837	615	-	-	CM061986.1	F	50128067	50129005	313	-
838	616	-	-	CM061986.1	F	50134643	50135581	313	-
839	617	-	-	CM061986.1	F	50141531	50142469	313	-
840	618	-	-	CM061986.1	F	50195693	50196643	317	+
841	619	-	-	CM061986.1	F	50205050	50206000	317	+
842	620	-	-	CM061986.1	F	50222784	50223734	317	+
843	621	-	-	CM061986.1	F	50245471	50246418	316	+
844	622	-	-	CM061986.1	F	50261788	50262738	317	+
845	623	-	-	CM061986.1	F	50273298	50274248	317	+
846	-	-	223	CM061986.1	P	50282895	50283704	270	+
847	624	-	-	CM061986.1	F	50294999	50295949	317	+
848	-	-	224	CM061986.1	P	50304482	50305374	297	+
849	-	-	225	CM061986.1	P	50316868	50317643	258	+
850	-	-	226	CM061986.1	P	50332555	50333361	269	+
851	625	-	-	CM061986.1	F	50349272	50350222	317	+
852	626	-	-	CM061986.1	F	50381281	50382231	317	+
853	627	-	-	CM061986.1	F	50390835	50391785	317	+
854	628	-	-	CM061986.1	F	50409554	50410504	317	+
855	-	-	227	CM061986.1	P	50421724	50422563	280	+
856	-	-	228	CM061988.1	P	30813774	30814310	179	+
857	-	-	229	CM061988.1	P	39809820	39810770	317	-
858	-	-	230	CM061988.1	P	39840441	39841391	317	-
859	-	-	231	CM061988.1	P	39871349	39871882	178	-
860	-	-	232	CM061988.1	P	39898105	39898395	97	-
861	-	-	233	CM061988.1	P	40029334	40030246	304	-
862	629	-	-	CM061988.1	F	40064188	40065099	304	-
863	630	-	-	CM061988.1	F	40088475	40089386	304	-
864	-	-	234	CM061988.1	P	40129972	40130828	285	-
865	631	-	-	CM061988.1	F	40136747	40137682	312	-
866	632	-	-	CM061988.1	F	40181893	40182810	306	-
867	-	-	235	CM061988.1	P	40270416	40271369	318	+
868	633	-	-	CM061988.1	F	40275324	40276262	313	+
869	-	-	236	CM061988.1	P	40290560	40291332	257	-
870	634	-	-	CM061988.1	F	40308945	40309901	319	+
871	-	-	237	CM061988.1	P	40323582	40324526	315	+
872	635	-	-	CM061988.1	F	40350746	40351702	319	+
873	636	-	-	CM061988.1	F	40363235	40364182	316	+
874	637	-	-	CM061988.1	F	40375980	40376915	312	+
875	638	-	-	CM061988.1	F	40385436	40386359	308	+
876	639	-	-	CM061988.1	F	40401399	40402322	308	+
877	640	-	-	CM061988.1	F	40422803	40423807	335	+
878	-	-	238	CM061988.1	P	40449368	40450271	301	+
879	-	-	239	CM061988.1	P	40471646	40472410	255	+
880	-	-	240	CM061988.1	P	40503085	40503747	221	+
881	641	-	-	CM061988.1	F	46051045	46051986	314	+
882	-	-	241	CM061988.1	P	46077665	46078563	299	+
883	-	-	242	CM061988.1	P	46090574	46091457	294	-
884	642	-	-	CM061988.1	F	46103511	46104446	312	+
885	643	-	-	CM061988.1	F	46116390	46117331	314	+
886	644	-	-	CM061988.1	F	46128835	46129773	313	+
887	645	-	-	CM061988.1	F	46147137	46148075	313	-
888	646	-	-	CM061988.1	F	46178875	46179837	321	-
889	647	-	-	CM061988.1	F	46191452	46192399	316	+
890	648	-	-	CM061988.1	F	46240476	46241423	316	+
891	649	-	-	CM061988.1	F	46260631	46261578	316	+
892	650	-	-	CM061988.1	F	46270094	46271029	312	-
893	651	-	-	CM061988.1	F	46284079	46285017	313	+
894	-	-	243	CM061988.1	P	46296228	46296872	215	+
895	652	-	-	CM061988.1	F	46314257	46315192	312	+
896	653	-	-	CM061988.1	F	46322725	46323669	315	-
897	654	-	-	CM061988.1	F	46341808	46342746	313	+
898	655	-	-	CM061988.1	F	46357458	46358432	325	+
899	656	-	-	CM061988.1	F	46373642	46374619	326	+
900	657	-	-	CM061989.1	F	2340503	2341429	309	-
901	658	-	-	CM061989.1	F	2361160	2362113	318	+
902	659	-	-	CM061989.1	F	2375236	2376189	318	+
903	-	-	244	CM061989.1	P	2411219	2411941	241	-
904	660	-	-	CM061989.1	F	2464544	2465506	321	-
905	661	-	-	CM061989.1	F	41237963	41238898	312	-
906	662	-	-	CM061989.1	F	41255093	41256028	312	+
907	663	-	-	CM061989.1	F	41279665	41280621	319	-
908	664	-	-	CM061989.1	F	41317998	41318930	311	-
909	665	-	-	CM061990.1	F	41993454	41994392	313	-
910	-	-	245	CM061990.1	P	42017919	42018293	125	+
911	-	-	246	CM061990.1	P	42026777	42027708	310	-
912	666	-	-	CM061991.1	F	158151	159110	320	+
913	667	-	-	CM061991.1	F	177198	178148	317	+
914	-	-	247	CM061991.1	P	205140	206105	322	+
915	668	-	-	CM061991.1	F	221482	222420	313	+
916	669	-	-	CM061991.1	F	257754	258728	325	+
917	-	-	248	CM061991.1	P	271208	272133	308	+
918	-	-	249	CM061991.1	P	295782	296134	117	+
919	-	-	250	CM061991.1	P	296326	296910	195	+
920	-	-	251	CM061991.1	P	313641	314484	281	+
921	-	-	252	CM061991.1	P	331502	331768	89	+
922	-	-	253	CM061991.1	P	331993	332257	88	+
923	-	-	254	CM061991.1	P	332377	332870	164	+
924	670	-	-	CM061991.1	F	349255	350193	313	+
925	-	-	255	CM061991.1	P	362440	363373	311	+
926	671	-	-	CM061991.1	F	397976	398914	313	+
927	-	-	256	CM061991.1	P	457245	458152	302	-
928	-	-	257	CM061991.1	P	484144	485056	304	-
929	672	-	-	CM061991.1	F	490538	491476	313	-
930	673	-	-	CM061991.1	F	501666	502604	313	-
931	674	-	-	CM061991.1	F	523185	524156	324	+
932	675	-	-	CM061991.1	F	539491	540426	312	+
933	676	-	-	CM061991.1	F	562860	563795	312	-
934	-	-	258	CM061991.1	P	579653	580432	260	-
935	677	-	-	CM061991.1	F	594313	595254	314	-
936	-	-	259	CM061991.1	P	609967	610891	308	-
937	678	-	-	CM061991.1	F	649937	650875	313	+
938	-	-	260	CM061991.1	P	686742	687634	297	-
939	679	-	-	CM061991.1	F	703977	704903	309	-
940	-	-	261	CM061991.1	P	723630	724522	297	-
941	680	-	-	CM061991.1	F	741651	742592	314	-
942	681	-	-	CM061991.1	F	790076	791017	314	-
943	-	-	262	CM061994.1	P	5262656	5263572	305	+
944	-	-	263	CM061994.1	P	5276413	5277228	272	+
945	-	-	264	CM061994.1	P	5291940	5292876	312	+
946	682	-	-	CM061994.1	F	5321510	5322490	327	+
947	683	-	-	CM061994.1	F	5331034	5331963	310	+
948	684	-	-	CM061994.1	F	5367318	5368247	310	+
949	-	-	265	CM061994.1	P	5385992	5386878	295	+
950	685	-	-	CM061994.1	F	5396232	5397161	310	+
951	686	-	-	CM061994.1	F	5414885	5415814	310	+
952	687	-	-	CM061994.1	F	5455114	5456043	310	+
953	688	-	-	CM061994.1	F	5474139	5475068	310	+
954	-	-	266	CM061994.1	P	5487605	5488228	208	+
955	689	-	-	CM061994.1	F	5500814	5501743	310	+
956	690	-	-	CM061994.1	F	5514419	5515348	310	+
957	691	-	-	CM061994.1	F	5529789	5530718	310	+
958	692	-	-	CM061994.1	F	5561051	5562019	323	+
959	693	-	-	CM061996.1	F	25838461	25839402	314	-
960	694	-	-	CM061996.1	F	25867646	25868584	313	+
961	-	-	267	CM061996.1	P	25887462	25888046	195	+
962	695	-	-	CM061996.1	F	25907514	25908443	310	+
963	-	-	268	CM061996.1	P	25952514	25952918	135	+
964	696	-	-	CM061996.1	F	25965014	25965991	326	+
965	697	-	-	CM061996.1	F	25986026	25987000	325	-
966	-	-	269	CM061996.1	P	26008127	26008954	276	+
967	-	-	270	CM061996.1	P	26345935	26346657	241	-
968	698	-	-	CM061996.1	F	26789989	26790933	315	-
969	699	-	-	CM061996.1	F	26893750	26894691	314	-
970	-	-	271	CM061996.1	P	26919616	26920368	251	+
971	700	-	-	CM061996.1	F	26927920	26928885	322	+
972	701	-	-	CM061996.1	F	26967865	26968803	313	+
973	-	-	272	CM061996.1	P	26991614	26992541	309	+
974	-	-	273	CM061996.1	P	27213543	27214454	304	-
975	-	-	274	CM061996.1	P	27224215	27224469	85	-
976	702	-	-	CM061996.1	F	27296126	27297088	321	+
977	703	-	-	CM061999.1	F	23154882	23155808	309	-
978	704	-	-	CM061999.1	F	23213623	23214582	320	+
979	-	-	275	CM061999.1	P	23265431	23266324	298	-
980	705	-	-	CM061999.1	F	23273416	23274351	312	-
981	-	-	276	CM061999.1	P	23293724	23294174	150	+
982	706	-	-	CM061999.1	F	23312292	23313221	310	-
983	707	-	-	CM061999.1	F	23338149	23339081	311	-
984	708	-	-	CM061999.1	F	23360348	23361280	311	+
985	709	-	-	CM061999.1	F	23393972	23394904	311	+
986	710	-	-	CM061999.1	F	23635009	23635953	315	+
987	711	-	-	CM061999.1	F	23649165	23650118	318	+
988	712	-	-	CM061999.1	F	23660681	23661631	317	+
989	713	-	-	CM061999.1	F	23670985	23671944	320	-
990	714	-	-	CM061999.1	F	23683383	23684333	317	+
991	715	-	-	CM061999.1	F	23695088	23696044	319	+
992	716	-	-	CM061999.1	F	23700342	23701418	359	+
993	717	-	-	CM061999.1	F	23707150	23708097	316	+
994	718	-	-	CM061999.1	F	23717231	23718196	322	+
995	719	-	-	CM061999.1	F	23796561	23797502	314	-
996	720	-	-	CM061999.1	F	23820501	23821442	314	+
997	721	-	-	CM061999.1	F	23832655	23833611	319	+
998	-	-	277	CM061999.1	P	23842606	23843577	324	+
999	-	-	278	CM061999.1	P	23852526	23853340	271	-
1000	722	-	-	CM061999.1	F	23880140	23881081	314	-
1001	-	-	279	CM061999.1	P	23887148	23887372	75	-
1002	723	-	-	CM061999.1	F	23892120	23893061	314	-
1003	724	-	-	CM061999.1	F	23908932	23909873	314	-
1004	725	-	-	CM061999.1	F	23924905	23925849	315	+
1005	726	-	-	CM061999.1	F	23937544	23938488	315	+
1006	727	-	-	CM061999.1	F	23955504	23956451	316	+
1007	-	-	280	CM062000.1	P	25194442	25194778	112	-
1008	-	-	281	CM062000.1	P	48735849	48736649	267	+
1009	-	-	282	CM062000.1	P	70143973	70144233	87	+
1010	-	-	283	CM062000.1	P	102487539	102488284	248	+
1011	-	-	284	CM062000.1	P	102503846	102504394	183	-
1012	-	-	285	CM062000.1	P	102617219	102617533	105	-
1013	-	-	286	CM062000.1	P	102642767	102643683	305	-
1014	728	-	-	CM062000.1	F	102724983	102725897	305	-
1015	-	-	287	CM062000.1	P	102756656	102757435	260	+
1016	-	-	288	CM062000.1	P	102833799	102834723	308	+
1017	-	-	289	CM062000.1	P	102846889	102847792	301	+
1018	-	-	290	CM062000.1	P	102910334	102911062	243	+
1019	729	-	-	CM062000.1	F	122765186	122766148	321	-
1020	730	-	-	CM062000.1	F	122826105	122827043	313	+
1021	-	-	291	JARDRF010000087.1	P	163632	164731	366	+
1022	-	-	292	JARDRF010000125.1	P	149	346	66	+
1023	-	-	293	JARDRF010000125.1	P	2567	3259	231	+

## Sheet: 8.OD_1.0.OR
Gene #	Functional gene #	Truncated gene #	Pseudogene #	Chromosome / contig	Functional / truncated / pseudo	Initiatial position	Terminal position	Length (aa)	Coding direction
1	-	-	1	CM061922.1	P	101686564	101687109	182	-
2	1	-	-	CM061922.1	F	101729042	101730031	330	+
3	2	-	-	CM061922.1	F	101740269	101741207	313	+
4	3	-	-	CM061922.1	F	101756819	101757793	325	+
5	4	-	-	CM061922.1	F	101768332	101769276	315	-
6	5	-	-	CM061922.1	F	101784890	101785828	313	-
7	-	-	2	CM061922.1	P	101795770	101796758	329	-
8	-	-	3	CM061922.1	P	101811601	101812479	293	-
9	-	-	4	CM061923.1	P	56126041	56126980	313	+
10	-	-	5	CM061923.1	P	56133497	56134225	243	-
11	6	-	-	CM061923.1	F	56183422	56184366	315	+
12	7	-	-	CM061923.1	F	56313939	56314877	313	-
13	8	-	-	CM061924.1	F	31187782	31188723	314	-
14	9	-	-	CM061924.1	F	31217064	31218002	313	-
15	10	-	-	CM061924.1	F	31241087	31242025	313	-
16	11	-	-	CM061924.1	F	31283086	31283988	301	+
17	-	1	-	CM061924.1	T	31303337	31303561	75	+
18	-	-	6	CM061924.1	P	31391447	31392303	285	-
19	-	-	7	CM061924.1	P	31403257	31404137	293	-
20	-	-	8	CM061926.1	P	544	1463	306	+
21	-	-	9	CM061926.1	P	7357	8250	298	-
22	-	-	10	CM061926.1	P	24303	24710	136	-
23	12	-	-	CM061926.1	F	9768379	9769308	310	-
24	13	-	-	CM061926.1	F	9783573	9784502	310	+
25	14	-	-	CM061926.1	F	9813326	9814189	288	+
26	15	-	-	CM061926.1	F	9847765	9848700	312	+
27	16	-	-	CM061926.1	F	9876016	9876963	316	+
28	17	-	-	CM061926.1	F	9892405	9893334	310	+
29	-	-	11	CM061926.1	P	9917387	9918289	301	-
30	18	-	-	CM061926.1	F	9938019	9939044	342	+
31	19	-	-	CM061926.1	F	9948357	9949289	311	+
32	-	-	12	CM061926.1	P	9963942	9964824	294	+
33	20	-	-	CM061926.1	F	9979873	9980805	311	+
34	21	-	-	CM061926.1	F	9999974	10000906	311	+
35	22	-	-	CM061926.1	F	10014646	10015578	311	+
36	-	-	13	CM061926.1	P	10034313	10035237	308	+
37	23	-	-	CM061926.1	F	10053982	10054914	311	+
38	24	-	-	CM061926.1	F	10072452	10073384	311	+
39	25	-	-	CM061926.1	F	10097043	10097975	311	+
40	26	-	-	CM061926.1	F	10112484	10113416	311	+
41	27	-	-	CM061926.1	F	10120972	10121907	312	+
42	-	-	14	CM061926.1	P	10132567	10133337	257	+
43	28	-	-	CM061926.1	F	10145164	10146090	309	+
44	29	-	-	CM061926.1	F	10156170	10157096	309	+
45	30	-	-	CM061926.1	F	10171388	10172329	314	-
46	31	-	-	CM061926.1	F	10198706	10199638	311	-
47	32	-	-	CM061926.1	F	10207011	10207946	312	-
48	33	-	-	CM061926.1	F	10220600	10221535	312	-
49	34	-	-	CM061926.1	F	10228905	10229864	320	-
50	35	-	-	CM061926.1	F	10266281	10267222	314	-
51	36	-	-	CM061926.1	F	10274647	10275582	312	-
52	37	-	-	CM061926.1	F	10297003	10297938	312	-
53	38	-	-	CM061926.1	F	10344436	10345368	311	+
54	39	-	-	CM061926.1	F	10355409	10356344	312	+
55	40	-	-	CM061926.1	F	10385326	10386258	311	-
56	41	-	-	CM061926.1	F	10395795	10396727	311	-
57	-	-	15	CM061926.1	P	10410694	10411625	310	+
58	42	-	-	CM061926.1	F	10421207	10422142	312	-
59	43	-	-	CM061926.1	F	10440416	10441351	312	+
60	44	-	-	CM061926.1	F	10450929	10451864	312	-
61	45	-	-	CM061926.1	F	10466337	10467272	312	+
62	46	-	-	CM061926.1	F	10480457	10481419	321	+
63	47	-	-	CM061926.1	F	10497777	10498709	311	-
64	48	-	-	CM061926.1	F	10512194	10513120	309	+
65	49	-	-	CM061926.1	F	10518149	10519093	315	-
66	50	-	-	CM061926.1	F	10559265	10560200	312	+
67	51	-	-	CM061926.1	F	10568993	10569940	316	+
68	52	-	-	CM061926.1	F	10587314	10588261	316	+
69	53	-	-	CM061926.1	F	10604537	10605484	316	-
70	54	-	-	CM061926.1	F	10621262	10622203	314	+
71	55	-	-	CM061926.1	F	10669205	10670143	313	+
72	56	-	-	CM061927.1	F	9557414	9558373	320	+
73	57	-	-	CM061927.1	F	9843806	9844750	315	+
74	58	-	-	CM061927.1	F	12077718	12078695	326	+
75	59	-	-	CM061927.1	F	37896815	37897753	313	-
76	-	-	16	CM061927.1	P	37991792	37992655	288	-
77	-	-	17	CM061927.1	P	38143224	38144110	295	-
78	-	-	18	CM061927.1	P	40706863	40707799	312	+
79	-	-	19	CM061927.1	P	40718407	40719287	293	-
80	-	-	20	CM061927.1	P	40749548	40750189	214	+
81	-	-	21	CM061927.1	P	40757432	40758336	301	-
82	60	-	-	CM061927.1	F	41364802	41365755	318	-
83	-	-	22	CM061929.1	P	128442	129381	313	-
84	61	-	-	CM061929.1	F	337665	338537	291	-
85	62	-	-	CM061929.1	F	383313	384272	320	-
86	-	-	23	CM061929.1	P	391314	391785	157	-
87	63	-	-	CM061929.1	F	420083	421027	315	+
88	-	-	24	CM061929.1	P	449085	449975	297	+
89	64	-	-	CM061929.1	F	473911	474876	322	-
90	-	-	25	CM061929.1	P	569231	570095	288	-
91	65	-	-	CM061929.1	F	615972	616931	320	+
92	66	-	-	CM061929.1	F	652110	653069	320	+
93	67	-	-	CM061929.1	F	709862	710788	309	+
94	68	-	-	CM061929.1	F	741249	742190	314	+
95	69	-	-	CM061929.1	F	799817	800755	313	-
96	-	-	26	CM061929.1	P	834678	835187	170	+
97	-	-	27	CM061929.1	P	863643	864263	207	-
98	-	-	28	CM061929.1	P	864595	864759	55	-
99	-	-	29	CM061929.1	P	2981190	2981858	223	+
100	70	-	-	CM061929.1	F	3011554	3012483	310	+
101	71	-	-	CM061930.1	F	33106980	33107921	314	+
102	72	-	-	CM061930.1	F	33117374	33118318	315	+
103	73	-	-	CM061930.1	F	33128618	33129562	315	+
104	-	-	30	CM061930.1	P	47451359	47452335	325	-
105	74	-	-	CM061930.1	F	47462012	47462974	321	-
106	-	-	31	CM061930.1	P	47493910	47494849	313	-
107	75	-	-	CM061930.1	F	47520707	47521636	310	-
108	-	-	32	CM061930.1	P	47536835	47537731	299	-
109	76	-	-	CM061930.1	F	47558631	47559581	317	+
110	77	-	-	CM061930.1	F	47580836	47581798	321	+
111	78	-	-	CM061930.1	F	47592392	47593339	316	-
112	79	-	-	CM061930.1	F	47603430	47604377	316	-
113	80	-	-	CM061930.1	F	47625045	47625992	316	-
114	81	-	-	CM061930.1	F	47649576	47650523	316	+
115	82	-	-	CM061930.1	F	47658608	47659555	316	+
116	-	-	33	CM061930.1	P	47695272	47695788	172	-
117	83	-	-	CM061930.1	F	47709228	47710172	315	+
118	84	-	-	CM061930.1	F	47715463	47716410	316	-
119	85	-	-	CM061930.1	F	47724696	47725637	314	-
120	86	-	-	CM061930.1	F	47733448	47734389	314	-
121	87	-	-	CM061930.1	F	60469573	60470523	317	-
122	88	-	-	CM061930.1	F	60484377	60485336	320	-
123	89	-	-	CM061930.1	F	60505019	60505948	310	-
124	-	-	34	CM061930.1	P	60521168	60521404	79	-
125	-	-	35	CM061930.1	P	60543070	60544002	311	-
126	90	-	-	CM061930.1	F	60560129	60561061	311	-
127	-	-	36	CM061930.1	P	60586694	60587616	307	-
128	91	-	-	CM061930.1	F	60617398	60618342	315	+
129	92	-	-	CM061930.1	F	60626576	60627505	310	+
130	93	-	-	CM061930.1	F	60634472	60635416	315	+
131	-	-	37	CM061930.1	P	60660314	60661278	321	+
132	94	-	-	CM061931.1	F	188974	189900	309	+
133	-	-	38	CM061931.1	P	287413	288141	243	+
134	-	-	39	CM061931.1	P	300901	301828	309	+
135	-	-	40	CM061931.1	P	16323605	16324438	278	-
136	95	-	-	CM061931.1	F	16345166	16346104	313	-
137	-	-	41	CM061931.1	P	16359295	16360229	311	-
138	-	-	42	CM061931.1	P	16384808	16385685	292	-
139	-	-	43	CM061931.1	P	16406399	16407342	314	-
140	-	-	44	CM061931.1	P	16461217	16462190	324	+
141	-	-	45	CM061931.1	P	16494098	16495032	311	+
142	96	-	-	CM061931.1	F	16549607	16550542	312	+
143	-	-	46	CM061931.1	P	16596862	16597782	307	-
144	-	-	47	CM061931.1	P	16628246	16629176	310	+
145	-	-	48	CM061931.1	P	16635622	16636431	270	-
146	97	-	-	CM061931.1	F	16641954	16642919	322	-
147	-	-	49	CM061931.1	P	16816028	16816948	307	+
148	-	-	50	CM061931.1	P	16823880	16824524	215	-
149	-	-	51	CM061931.1	P	16856914	16857802	296	+
150	-	-	52	CM061931.1	P	16863855	16864583	243	-
151	-	-	53	CM061931.1	P	16878135	16879088	318	-
152	-	-	54	CM061931.1	P	16892369	16893259	297	-
153	-	-	55	CM061931.1	P	16907311	16907745	145	-
154	-	-	56	CM061931.1	P	16934803	16935103	100	+
155	98	-	-	CM061931.1	F	17016678	17017610	311	-
156	99	-	-	CM061931.1	F	17056925	17057860	312	+
157	-	-	57	CM061931.1	P	17068185	17069196	337	+
158	100	-	-	CM061931.1	F	17074622	17075560	313	+
159	-	-	58	CM061931.1	P	17094966	17095899	311	-
160	101	-	-	CM061931.1	F	17164081	17164992	304	-
161	102	-	-	CM061931.1	F	17178237	17179208	324	-
162	103	-	-	CM061931.1	F	17216633	17217568	312	-
163	104	-	-	CM061931.1	F	17273262	17274293	344	-
164	-	-	59	CM061931.1	P	17298885	17299641	252	-
165	-	-	60	CM061931.1	P	17305330	17306124	265	-
166	-	-	61	CM061932.1	P	344248	344671	141	-
167	105	-	-	CM061932.1	F	350083	351033	317	-
168	106	-	-	CM061932.1	F	383880	384827	316	-
169	107	-	-	CM061932.1	F	905804	906736	311	-
170	108	-	-	CM061932.1	F	2645799	2646737	313	-
171	109	-	-	CM061932.1	F	2801027	2801968	314	+
172	110	-	-	CM061932.1	F	51933636	51934616	327	-
173	111	-	-	CM061932.1	F	51943453	51944412	320	-
174	112	-	-	CM061932.1	F	52002239	52003198	320	-
175	113	-	-	CM061932.1	F	52015699	52016658	320	-
176	114	-	-	CM061932.1	F	52024620	52025579	320	-
177	115	-	-	CM061932.1	F	52039039	52039992	318	-
178	116	-	-	CM061932.1	F	52045722	52046678	319	-
179	117	-	-	CM061932.1	F	52057300	52058244	315	+
180	118	-	-	CM061932.1	F	60044140	60045123	328	+
181	119	-	-	CM061932.1	F	60069680	60070636	319	-
182	120	-	-	CM061932.1	F	60085846	60086799	318	-
183	121	-	-	CM061932.1	F	60108147	60109106	320	+
184	122	-	-	CM061932.1	F	60135596	60136534	313	+
185	123	-	-	CM061932.1	F	60142770	60143711	314	-
186	124	-	-	CM061932.1	F	60152532	60153506	325	-
187	125	-	-	CM061932.1	F	60164760	60165716	319	-
188	126	-	-	CM061932.1	F	60204115	60205077	321	-
189	127	-	-	CM061932.1	F	60221070	60222008	313	+
190	128	-	-	CM061932.1	F	60253565	60254518	318	+
191	129	-	-	CM061932.1	F	60267070	60268014	315	+
192	130	-	-	CM061932.1	F	65706462	65707412	317	-
193	131	-	-	CM061935.1	F	807928	808854	309	+
194	132	-	-	CM061935.1	F	857313	858299	329	+
195	133	-	-	CM061935.1	F	923086	923940	285	+
196	134	-	-	CM061935.1	F	967003	967941	313	-
197	135	-	-	CM061935.1	F	1013477	1014412	312	-
198	136	-	-	CM061935.1	F	1045704	1046642	313	-
199	-	-	62	CM061935.1	P	1116181	1116591	137	+
200	137	-	-	CM061935.1	F	1121370	1122314	315	-
201	138	-	-	CM061935.1	F	1158501	1159439	313	-
202	139	-	-	CM061935.1	F	1192807	1193751	315	-
203	140	-	-	CM061935.1	F	1246490	1247461	324	+
204	-	-	63	CM061935.1	P	1282579	1283297	239	-
205	-	-	64	CM061935.1	P	1299537	1300274	246	-
206	-	-	65	CM061935.1	P	1333151	1334116	322	+
207	141	-	-	CM061935.1	F	1354902	1355837	312	-
208	142	-	-	CM061935.1	F	1468116	1469054	313	+
209	143	-	-	CM061935.1	F	1519282	1520250	323	+
210	-	-	66	CM061935.1	P	1585349	1586307	319	+
211	-	-	67	CM061935.1	P	1590125	1590950	275	+
212	-	-	68	CM061935.1	P	1622024	1622962	313	+
213	144	-	-	CM061935.1	F	1681036	1681983	316	+
214	145	-	-	CM061935.1	F	1702698	1703636	313	+
215	-	-	69	CM061935.1	P	1718643	1719552	303	+
216	146	-	-	CM061935.1	F	1734461	1735399	313	+
217	-	-	70	CM061935.1	P	1757786	1758665	293	+
218	147	-	-	CM061935.1	F	1776480	1777457	326	+
219	148	-	-	CM061935.1	F	1809095	1810087	331	-
220	149	-	-	CM061935.1	F	1850067	1851011	315	+
221	150	-	-	CM061935.1	F	1894127	1895065	313	+
222	-	-	71	CM061935.1	P	1974846	1975763	306	-
223	151	-	-	CM061935.1	F	2033580	2034524	315	+
224	152	-	-	CM061935.1	F	2058026	2058988	321	+
225	-	-	72	CM061935.1	P	2081091	2081874	261	-
226	153	-	-	CM061935.1	F	2109750	2110712	321	+
227	154	-	-	CM061935.1	F	2124262	2125221	320	-
228	155	-	-	CM061935.1	F	2158973	2159947	325	-
229	156	-	-	CM061935.1	F	2171825	2172778	318	-
230	157	-	-	CM061935.1	F	2208644	2209600	319	-
231	158	-	-	CM061935.1	F	2227623	2228582	320	-
232	159	-	-	CM061935.1	F	2295321	2296283	321	-
233	160	-	-	CM061935.1	F	2320903	2321838	312	-
234	-	-	73	CM061935.1	P	2341729	2342391	221	+
235	-	-	74	CM061935.1	P	2354329	2355250	307	+
236	161	-	-	CM061935.1	F	2371276	2372223	316	+
237	-	-	75	CM061935.1	P	2393277	2394209	311	+
238	162	-	-	CM061935.1	F	2436733	2437695	321	+
239	163	-	-	CM061935.1	F	2453027	2453986	320	+
240	164	-	-	CM061935.1	F	2519532	2520479	316	+
241	165	-	-	CM061935.1	F	2541213	2542169	319	+
242	166	-	-	CM061935.1	F	2581889	2582833	315	+
243	167	-	-	CM061936.1	F	268897	269835	313	-
244	168	-	-	CM061936.1	F	290714	291661	316	-
245	169	-	-	CM061936.1	F	311003	311944	314	+
246	170	-	-	CM061936.1	F	332778	333725	316	+
247	-	-	76	CM061936.1	P	340208	341109	300	-
248	171	-	-	CM061936.1	F	17376972	17377895	308	-
249	172	-	-	CM061936.1	F	17399769	17400695	309	-
250	173	-	-	CM061936.1	F	17434263	17435210	316	+
251	174	-	-	CM061936.1	F	17448034	17448984	317	-
252	175	-	-	CM061936.1	F	17464519	17465448	310	-
253	-	-	77	CM061936.1	P	17485865	17486529	221	+
254	176	-	-	CM061936.1	F	17499506	17500453	316	-
255	-	-	78	CM061936.1	P	17513262	17514043	260	+
256	177	-	-	CM061936.1	F	17522602	17523471	290	-
257	178	-	-	CM061936.1	F	17546170	17547162	331	+
258	179	-	-	CM061936.1	F	17565204	17566172	323	+
259	180	-	-	CM061936.1	F	17580275	17581243	323	+
260	-	-	79	CM061936.1	P	17610420	17611196	259	+
261	181	-	-	CM061936.1	F	17625011	17625979	323	+
262	182	-	-	CM061936.1	F	17645713	17646654	314	+
263	183	-	-	CM061936.1	F	17662005	17662943	313	+
264	184	-	-	CM061936.1	F	17679130	17680065	312	+
265	185	-	-	CM061936.1	F	17703677	17704612	312	+
266	186	-	-	CM061936.1	F	17716166	17717101	312	+
267	-	-	80	CM061936.1	P	17731383	17732306	308	+
268	187	-	-	CM061936.1	F	17741130	17742122	331	+
269	188	-	-	CM061936.1	F	17746777	17747721	315	+
270	189	-	-	CM061936.1	F	17758982	17759926	315	-
271	190	-	-	CM061936.1	F	17772906	17773883	326	+
272	191	-	-	CM061936.1	F	18082988	18083983	332	-
273	192	-	-	CM061936.1	F	18791147	18792073	309	+
274	193	-	-	CM061936.1	F	18795893	18796840	316	-
275	194	-	-	CM061937.1	F	5300995	5301936	314	-
276	195	-	-	CM061937.1	F	5320833	5321774	314	-
277	196	-	-	CM061937.1	F	5334363	5335295	311	-
278	-	-	81	CM061937.1	P	5346606	5347455	283	-
279	197	-	-	CM061937.1	F	5359202	5360134	311	-
280	198	-	-	CM061937.1	F	5390010	5390939	310	-
281	199	-	-	CM061937.1	F	5398734	5399666	311	-
282	200	-	-	CM061937.1	F	5404522	5405454	311	-
283	201	-	-	CM061937.1	F	5418286	5419218	311	-
284	202	-	-	CM061937.1	F	5434899	5435831	311	-
285	203	-	-	CM061937.1	F	5450807	5451739	311	-
286	204	-	-	CM061937.1	F	5494088	5495014	309	-
287	205	-	-	CM061937.1	F	5513128	5514069	314	-
288	206	-	-	CM061937.1	F	5528137	5529072	312	-
289	207	-	-	CM061937.1	F	5552106	5553059	318	-
290	208	-	-	CM061937.1	F	5576323	5577276	318	-
291	209	-	-	CM061937.1	F	5609330	5610283	318	-
292	-	-	82	CM061937.1	P	5616798	5617254	152	-
293	210	-	-	CM061937.1	F	5633112	5634065	318	-
294	211	-	-	CM061937.1	F	5804824	5805789	322	+
295	212	-	-	CM061937.1	F	5830860	5831801	314	+
296	-	-	83	CM061937.1	P	5838725	5839202	159	+
297	213	-	-	CM061937.1	F	6232604	6233551	316	+
298	214	-	-	CM061937.1	F	6241366	6242331	322	-
299	215	-	-	CM061937.1	F	6252188	6253129	314	+
300	216	-	-	CM061937.1	F	6956069	6957013	315	-
301	217	-	-	CM061937.1	F	6969995	6970939	315	-
302	-	-	84	CM061937.1	P	6995101	6995964	288	-
303	218	-	-	CM061937.1	F	13020329	13021207	293	+
304	-	-	85	CM061937.1	P	14450492	14451371	293	-
305	-	-	86	CM061937.1	P	43552360	43553256	299	+
306	-	-	87	CM061938.1	P	58086066	58086875	270	+
307	-	-	88	CM061938.1	P	58122253	58123211	319	+
308	219	-	-	CM061938.1	F	58149437	58150396	320	+
309	-	-	89	CM061939.1	P	19992427	19992672	82	+
310	-	-	90	CM061939.1	P	25486633	25487571	313	+
311	220	-	-	CM061939.1	F	37569956	37570894	313	-
312	-	-	91	CM061939.1	P	37581426	37581722	99	-
313	221	-	-	CM061939.1	F	37585247	37586275	343	-
314	222	-	-	CM061939.1	F	37604467	37605396	310	+
315	223	-	-	CM061939.1	F	37632443	37633381	313	+
316	224	-	-	CM061939.1	F	37749377	37750312	312	-
317	225	-	-	CM061939.1	F	37759900	37760835	312	-
318	226	-	-	CM061939.1	F	37770464	37771399	312	-
319	227	-	-	CM061939.1	F	37784512	37785447	312	-
320	228	-	-	CM061939.1	F	37801439	37802374	312	-
321	229	-	-	CM061939.1	F	37809931	37810866	312	-
322	230	-	-	CM061939.1	F	37825468	37826427	320	-
323	231	-	-	CM061939.1	F	37846340	37847299	320	+
324	232	-	-	CM061939.1	F	37862313	37863251	313	+
325	233	-	-	CM061939.1	F	37890485	37891423	313	+
326	-	-	92	CM061939.1	P	37894974	37895888	305	+
327	234	-	-	CM061939.1	F	37932132	37933091	320	+
328	235	-	-	CM061939.1	F	37949067	37950005	313	+
329	236	-	-	CM061939.1	F	37973077	37974015	313	+
330	-	-	93	CM061939.1	P	37983285	37984199	305	+
331	237	-	-	CM061939.1	F	38023530	38024504	325	+
332	238	-	-	CM061939.1	F	38046353	38047309	319	+
333	239	-	-	CM061939.1	F	38063475	38064437	321	+
334	240	-	-	CM061939.1	F	38419175	38420125	317	+
335	241	-	-	CM061939.1	F	38444218	38445162	315	+
336	-	-	94	CM061939.1	P	38457720	38458519	266	+
337	242	-	-	CM061939.1	F	38483969	38484907	313	+
338	-	-	95	CM061939.1	P	38489257	38489949	231	-
339	-	-	96	CM061939.1	P	38501482	38502341	286	-
340	243	-	-	CM061939.1	F	38514732	38515670	313	-
341	-	-	97	CM061939.1	P	38521053	38521724	224	+
342	-	-	98	CM061939.1	P	38527245	38528188	314	-
343	-	-	99	CM061939.1	P	38547669	38548448	260	+
344	244	-	-	CM061939.1	F	38553177	38554121	315	+
345	-	-	100	CM061939.1	P	38568207	38568978	257	+
346	245	-	-	CM061939.1	F	38582418	38583356	313	+
347	246	-	-	CM061939.1	F	38602028	38602975	316	+
348	247	-	-	CM061939.1	F	38619960	38620904	315	+
349	248	-	-	CM061939.1	F	38635637	38636581	315	+
350	249	-	-	CM061939.1	F	38647609	38648562	318	+
351	250	-	-	CM061939.1	F	38660812	38661771	320	+
352	251	-	-	CM061939.1	F	38672921	38673865	315	+
353	252	-	-	CM061939.1	F	38689169	38690128	320	+
354	253	-	-	CM061939.1	F	38703741	38704679	313	+
355	254	-	-	CM061939.1	F	38713743	38714687	315	-
356	255	-	-	CM061939.1	F	38724558	38725493	312	-
357	256	-	-	CM061939.1	F	38780322	38781263	314	-
358	257	-	-	CM061939.1	F	38802534	38803478	315	+
359	-	-	101	CM061939.1	P	38815669	38816597	309	+
360	258	-	-	CM061939.1	F	38850630	38851583	318	-
361	259	-	-	CM061939.1	F	38892195	38893142	316	+
362	260	-	-	CM061939.1	F	38943140	38944099	320	+
363	261	-	-	CM061939.1	F	39587727	39588656	310	-
364	262	-	-	CM061939.1	F	39596227	39597156	310	-
365	263	-	-	CM061939.1	F	39608574	39609503	310	-
366	264	-	-	CM061939.1	F	39712696	39713646	317	+
367	-	-	102	CM061939.1	P	39729217	39730135	306	+
368	265	-	-	CM061939.1	F	39741684	39742628	315	+
369	266	-	-	CM061939.1	F	39755257	39756201	315	+
370	267	-	-	CM061939.1	F	39772103	39773044	314	+
371	268	-	-	CM061939.1	F	39798184	39799119	312	+
372	269	-	-	CM061939.1	F	39812710	39813648	313	+
373	270	-	-	CM061939.1	F	39815451	39816386	312	-
374	271	-	-	CM061939.1	F	39829012	39829929	306	-
375	272	-	-	CM061939.1	F	39846732	39847664	311	-
376	273	-	-	CM061939.1	F	39867209	39868126	306	+
377	-	-	103	CM061939.1	P	39898047	39898984	312	+
378	274	-	-	CM061939.1	F	39908127	39909062	312	-
379	275	-	-	CM061939.1	F	39920734	39921687	318	+
380	276	-	-	CM061939.1	F	39927828	39928766	313	+
381	277	-	-	CM061939.1	F	39943469	39944437	323	+
382	278	-	-	CM061939.1	F	39953740	39954687	316	+
383	279	-	-	CM061939.1	F	39958016	39958999	328	-
384	280	-	-	CM061939.1	F	39970229	39971164	312	+
385	281	-	-	CM061939.1	F	39983772	39984707	312	+
386	282	-	-	CM061939.1	F	39994860	39995828	323	+
387	283	-	-	CM061939.1	F	40007444	40008400	319	+
388	284	-	-	CM061939.1	F	40020619	40021554	312	+
389	285	-	-	CM061939.1	F	40029417	40030349	311	+
390	286	-	-	CM061939.1	F	40036389	40037321	311	+
391	287	-	-	CM061939.1	F	40042233	40043162	310	+
392	288	-	-	CM061939.1	F	40047703	40048659	319	-
393	289	-	-	CM061939.1	F	40069398	40070357	320	+
394	290	-	-	CM061939.1	F	40076445	40077386	314	-
395	291	-	-	CM061939.1	F	40086943	40087884	314	-
396	-	-	104	CM061939.1	P	40093493	40094437	315	-
397	292	-	-	CM061939.1	F	40098751	40099710	320	-
398	293	-	-	CM061939.1	F	40106276	40107238	321	-
399	294	-	-	CM061939.1	F	40115389	40116318	310	-
400	295	-	-	CM061939.1	F	40130695	40131654	320	-
401	296	-	-	CM061939.1	F	40137547	40138488	314	-
402	297	-	-	CM061939.1	F	40148833	40149771	313	+
403	298	-	-	CM061939.1	F	40157520	40158428	303	+
404	299	-	-	CM061939.1	F	40166131	40167072	314	-
405	300	-	-	CM061939.1	F	40177452	40178393	314	-
406	301	-	-	CM061939.1	F	40196756	40197688	311	-
407	302	-	-	CM061939.1	F	40212042	40212983	314	-
408	-	-	105	CM061939.1	P	40221432	40221869	146	-
409	303	-	-	CM061939.1	F	40226909	40227859	317	-
410	304	-	-	CM061939.1	F	40239088	40240035	316	-
411	-	-	106	CM061939.1	P	40244235	40244616	127	-
412	305	-	-	CM061939.1	F	40250354	40251304	317	-
413	306	-	-	CM061939.1	F	40268992	40269939	316	-
414	307	-	-	CM061939.1	F	40280330	40281304	325	-
415	308	-	-	CM061939.1	F	40292315	40293262	316	-
416	309	-	-	CM061939.1	F	40301532	40302452	307	-
417	310	-	-	CM061939.1	F	40322630	40323574	315	+
418	-	-	107	CM061939.1	P	40324377	40324814	146	-
419	311	-	-	CM061939.1	F	40331062	40332024	321	-
420	312	-	-	CM061939.1	F	40342215	40343153	313	+
421	313	-	-	CM061939.1	F	40351985	40352920	312	-
422	314	-	-	CM061939.1	F	40366491	40367423	311	-
423	315	-	-	CM061939.1	F	40379531	40380469	313	-
424	316	-	-	CM061939.1	F	40388635	40389573	313	-
425	317	-	-	CM061939.1	F	40404376	40405308	311	-
426	318	-	-	CM061939.1	F	40418932	40419870	313	-
427	319	-	-	CM061939.1	F	40437603	40438574	324	+
428	320	-	-	CM061939.1	F	40451420	40452376	319	+
429	321	-	-	CM061939.1	F	40457972	40458904	311	-
430	322	-	-	CM061939.1	F	40476755	40477687	311	+
431	323	-	-	CM061939.1	F	40486238	40487188	317	+
432	-	-	108	CM061939.1	P	40493841	40494608	256	+
433	324	-	-	CM061939.1	F	40506192	40507133	314	+
434	325	-	-	CM061939.1	F	40516138	40517088	317	-
435	326	-	-	CM061939.1	F	40530238	40531173	312	+
436	327	-	-	CM061939.1	F	40557241	40558185	315	+
437	328	-	-	CM061939.1	F	40568817	40569752	312	+
438	329	-	-	CM061939.1	F	40589924	40590868	315	+
439	330	-	-	CM061939.1	F	40597780	40598712	311	+
440	331	-	-	CM061939.1	F	40607405	40608340	312	+
441	332	-	-	CM061939.1	F	40619062	40619994	311	+
442	333	-	-	CM061939.1	F	40628290	40629228	313	+
443	334	-	-	CM061939.1	F	40649767	40650705	313	+
444	335	-	-	CM061939.1	F	40655659	40656591	311	-
445	336	-	-	CM061939.1	F	40669118	40670077	320	-
446	337	-	-	CM061939.1	F	40676527	40677462	312	-
447	338	-	-	CM061939.1	F	40686897	40687832	312	-
448	339	-	-	CM061939.1	F	40695873	40696814	314	-
449	340	-	-	CM061939.1	F	40705348	40706286	313	-
450	341	-	-	CM061939.1	F	40713991	40714935	315	-
451	-	-	109	CM061939.1	P	40722432	40723031	200	-
452	342	-	-	CM061939.1	F	40735374	40736324	317	-
453	-	-	110	CM061939.1	P	40745124	40745995	290	-
454	343	-	-	CM061939.1	F	40768760	40769692	311	+
455	344	-	-	CM061939.1	F	40784624	40785562	313	+
456	345	-	-	CM061939.1	F	40789029	40789970	314	-
457	346	-	-	CM061939.1	F	40802055	40803038	328	-
458	347	-	-	CM061939.1	F	40813777	40814712	312	-
459	348	-	-	CM061939.1	F	40825192	40826121	310	-
460	-	-	111	CM061939.1	P	40837443	40838345	301	+
461	349	-	-	CM061939.1	F	40843569	40844504	312	-
462	350	-	-	CM061939.1	F	40855343	40856272	310	-
463	351	-	-	CM061939.1	F	40869994	40870923	310	+
464	352	-	-	CM061939.1	F	40878253	40879182	310	-
465	353	-	-	CM061939.1	F	40893720	40894631	304	-
466	354	-	-	CM061939.1	F	40903704	40904633	310	-
467	355	-	-	CM061939.1	F	40926750	40927682	311	+
468	356	-	-	CM061939.1	F	40940125	40941057	311	+
469	-	-	112	CM061939.1	P	40948577	40948768	64	+
470	-	-	113	CM061939.1	P	40958496	40959295	266	+
471	357	-	-	CM061939.1	F	40966086	40967018	311	+
472	358	-	-	CM061939.1	F	40976062	40976994	311	+
473	359	-	-	CM061939.1	F	41000104	41001033	310	+
474	-	-	114	CM061939.1	P	41014026	41014943	306	-
475	360	-	-	CM061939.1	F	41039864	41040796	311	+
476	361	-	-	CM061939.1	F	41059190	41060125	312	+
477	-	-	115	CM061939.1	P	41065736	41066637	300	-
478	362	-	-	CM061939.1	F	41080723	41081655	311	-
479	-	-	116	CM061939.1	P	41100222	41100815	198	+
480	363	-	-	CM061939.1	F	41108134	41109048	305	-
481	-	-	117	CM061939.1	P	41126605	41127532	309	-
482	-	-	118	CM061939.1	P	41142198	41143127	310	-
483	-	-	119	CM061939.1	P	41161669	41162594	308	+
484	364	-	-	CM061939.1	F	41170016	41170930	305	-
485	365	-	-	CM061939.1	F	41188602	41189516	305	-
486	366	-	-	CM061939.1	F	41217659	41218573	305	-
487	367	-	-	CM061939.1	F	41260625	41261539	305	-
488	368	-	-	CM061939.1	F	41282840	41283754	305	-
489	369	-	-	CM061939.1	F	41307869	41308783	305	-
490	370	-	-	CM061939.1	F	41334660	41335574	305	-
491	371	-	-	CM061939.1	F	41352384	41353298	305	-
492	372	-	-	CM061939.1	F	41361680	41362654	325	-
493	373	-	-	CM061939.1	F	41372666	41373610	315	-
494	374	-	-	CM061939.1	F	41382472	41383395	308	-
495	375	-	-	CM061939.1	F	41389530	41390462	311	-
496	376	-	-	CM061939.1	F	41399703	41400656	318	-
497	377	-	-	CM061939.1	F	41415127	41416071	315	-
498	378	-	-	CM061939.1	F	41429283	41430200	306	-
499	379	-	-	CM061939.1	F	41441961	41442890	310	-
500	380	-	-	CM061939.1	F	41466492	41467409	306	-
501	381	-	-	CM061939.1	F	41480043	41480960	306	-
502	382	-	-	CM061939.1	F	41489960	41490889	310	-
503	383	-	-	CM061939.1	F	41509446	41510384	313	-
504	-	-	120	CM061939.1	P	41534976	41535902	309	-
505	384	-	-	CM061939.1	F	41545157	41546071	305	-
506	385	-	-	CM061939.1	F	41560154	41561083	310	+
507	386	-	-	CM061939.1	F	41565182	41566111	310	-
508	387	-	-	CM061939.1	F	41585202	41586215	338	+
509	388	-	-	CM061939.1	F	41597277	41598239	321	+
510	389	-	-	CM061939.1	F	41604793	41605701	303	-
511	-	-	121	CM061939.1	P	41622717	41623451	245	-
512	390	-	-	CM061939.1	F	41672220	41673149	310	-
513	-	-	122	CM061939.1	P	41693504	41694204	233	-
514	391	-	-	CM061939.1	F	41697888	41698817	310	-
515	392	-	-	CM061939.1	F	41714308	41715240	311	-
516	-	-	123	CM061939.1	P	41735225	41736152	309	+
517	393	-	-	CM061939.1	F	41742984	41743913	310	-
518	394	-	-	CM061939.1	F	41759183	41760145	321	+
519	-	-	124	CM061939.1	P	41766142	41766846	235	-
520	395	-	-	CM061939.1	F	41780277	41781185	303	-
521	396	-	-	CM061939.1	F	41803760	41804689	310	-
522	-	-	125	CM061939.1	P	41830225	41830956	244	-
523	397	-	-	CM061939.1	F	41835625	41836554	310	-
524	398	-	-	CM061939.1	F	41851696	41852625	310	-
525	399	-	-	CM061939.1	F	41871886	41872815	310	-
526	400	-	-	CM061939.1	F	41885261	41886190	310	-
527	401	-	-	CM061939.1	F	41894221	41895150	310	-
528	402	-	-	CM061939.1	F	41913063	41913992	310	-
529	403	-	-	CM061939.1	F	41929476	41930585	370	+
530	404	-	-	CM061941.1	F	46632902	46633849	316	-
531	-	-	126	CM061941.1	P	46648237	46648587	117	-
532	405	-	-	CM061941.1	F	46649313	46650260	316	-
533	-	-	127	CM061941.1	P	46673596	46674402	269	-
534	406	-	-	CM061941.1	F	46705645	46706604	320	+
535	-	-	128	CM061941.1	P	46710980	46711504	175	-
536	-	-	129	CM061941.1	P	46719531	46720478	316	+
537	407	-	-	CM061941.1	F	46728593	46729522	310	+
538	408	-	-	CM061941.1	F	46736017	46737048	344	-
539	409	-	-	CM061941.1	F	46749342	46750271	310	-
540	-	-	130	CM061941.1	P	46759384	46759943	186	-
541	410	-	-	CM061941.1	F	46766495	46767418	308	+
542	411	-	-	CM061941.1	F	46773821	46774843	341	+
543	412	-	-	CM061941.1	F	46784553	46785512	320	+
544	413	-	-	CM061941.1	F	46799583	46800530	316	-
545	414	-	-	CM061941.1	F	46819455	46820390	312	-
546	415	-	-	CM061941.1	F	47245415	47246410	332	+
547	416	-	-	CM061941.1	F	47290209	47291165	319	-
548	417	-	-	CM061941.1	F	47400154	47401143	330	-
549	418	-	-	CM061941.1	F	47413779	47414717	313	-
550	419	-	-	CM061941.1	F	47439606	47440535	310	+
551	420	-	-	CM061941.1	F	47452230	47453198	323	-
552	421	-	-	CM061941.1	F	47464336	47465304	323	-
553	-	-	131	CM061941.1	P	47481736	47482130	131	-
554	422	-	-	CM061941.1	F	47494364	47495296	311	-
555	-	-	132	CM061941.1	P	47501578	47502462	295	-
556	423	-	-	CM061941.1	F	47512973	47513926	318	-
557	424	-	-	CM061941.1	F	47539078	47540010	311	+
558	425	-	-	CM061941.1	F	47559476	47560405	310	+
559	426	-	-	CM061941.1	F	47585293	47586261	323	-
560	427	-	-	CM061941.1	F	47596394	47597362	323	-
[truncated: 474 more rows]

## Sheet: 9._CA611_1.0.OR
Gene #	Functional gene #	Truncated gene #	Pseudogene #	Chromosome / contig	Functional / truncated / pseudo	Initiatial position	Terminal position	Length (aa)	Coding direction
[truncated: 1,047 more rows]

[truncated: 39 more sheets: 10.UMICH_Zoey_3.1.OR, 11.UNSW_CanFamBas_1.2.OR, 12.Basenji_breed-1.1.OR, 13.ASM325472v2.OR, 14.UNSW_AlpineDingo_1.0.OR, 15.mCanLor1.2.OR, 16.Clu-1.OR, 1.CanFam3.1.V1R, 2.Dog10K_Boxer_Tasha.V1R, 3.ROS_Cfam_1.0.V1R, 4.Yella_v2.V1R, 5.ASM864105v3.V1R, 6.UU_Cfam_GSD_1.0.V1R, 7.BD_1.0.V1R, 8.OD_1.0.V1R, 9._CA611_1.0.V1R, 10.UMICH_Zoey_3.1.V1R, 11.UNSW_CanFamBas_1.2.V1R, 12.Basenji_breed-1.1.V1R, 13.ASM325472v2.V1R …]
