# Supplementary material for: Diversity in chemosensory receptor genes in dogs and wolves: degeneration of the olfactory receptor gene repertoire in the brachycephalic Pug
Source: Chem Senses. 2025 Dec 15;50:bjaf062. doi: 10.1093/chemse/bjaf062 (PMC12703715; doi:10.1093/chemse/bjaf062)
Supplement: bjaf062_Supplementary_Data [file bjaf062_supplementary_data.zip › Supple_Table_S7.xlsx]

## Sheet: (1)
Supplementary Table S7. Pairwise comparisons with significance (p < 0.05) by Tukey's HSD tests.
(1) Comparison of the number of functional OR gene loci among dog breed groups (Fig. S7, top)
Comparison	Adjusted p
Schnauzer vs. Retrievers	0.006
Companion & Toy dogs vs. Retrievers	0.010
Large & medium sized Terrier vs. Retrievers	0.035
Swiss Mountain & Cattledogs vs. Retrievers	0.046

## Sheet: (2)
(2) Comparison of the number of functional OR gene loci among dog breeds (Fig. 4, top)
Comparison	Adjusted p
Pug vs. Leonberger	0.0005
Chinese Indigenous Dog vs. Leonberger	0.002
Pug vs. West Highland White Terrier	0.002
Pug vs. Border Collie	0.003
Pug vs. Golden Retriever	0.003
Pug vs. Labrador Retriever	0.006
Chinese Indigenous Dog vs. West Highland White Terrier	0.007
Chinese Indigenous Dog vs. Border Collie	0.009
Chinese Indigenous Dog vs. Golden Retriever	0.009
Chinese Indigenous Dog vs. Labrador Retriever	0.019
Miniature Schnauzer vs. Leonberger	0.040

## Sheet: (3)
(3) Comparison of the number of unique functional OR genes among dog breeds (Fig. 4, middle)
Comparison	Adjusted p
Pug vs. Leonberger	2×10-11
Pug vs. Yorkshire Terrier	2×10-9
Pug vs. West Highland White Terrier	2×10-8
Pug vs. German Shepherd	4×10-6
Poodle vs. Leonberger	5×10-5
Pug vs. Labrador Retriever	5×10-5
Pug vs. Kunming Dog	0.0004
Pug vs. Golden Retriever	0.0006
Poodle vs. West Highland White Terrier	0.0009
Miniature Schnauzer vs. Leonberger	0.002
Pug vs. Tibetan Mastiff	0.002
Poodle vs. Yorkshire Terrier	0.002
Pug vs. Border Collie	0.002
Chinese Indigenous Dog vs. Leonberger	0.003
Bearded Collie vs. Leonberger	0.004
Border Collie vs. Leonberger	0.007
Bearded Collie vs. West Highland White Terrier	0.008
Miniature Schnauzer vs. West Highland White Terrier	0.013
Chinese Indigenous Dog vs. West Highland White Terrier	0.023
Pug vs. Chinese Indigenous Dog	0.030
Poodle vs. German Shepherd	0.034
Bearded Collie vs. Yorkshire Terrier	0.037
Miniature Schnauzer vs. Yorkshire Terrier	0.044

## Sheet: (4)
(4) Comparison of the number of unique functional OR genes among dog breeds (Fig. 4, bottom)
Comparison	Adjusted p
Yorkshire Terrier vs. German Shepherd	7×10-5
Leonberger vs. German Shepherd	0.0001
Yorkshire Terrier vs. Pug	0.0003
Leonberger vs. Pugs	0.0005
Yorkshire Terrier vs. Border Collie	0.002
Miniature Schnauzer vs. German Shepherd	0.003
Leonberger vs. Border Collie	0.003
Chinese Indigenous Dog vs. German Shepherd	0.004
Tibetan Mastiff vs. German Shepherd	0.004
Miniature Schnauzer vs. Pugs	0.010
Tibetan Mastiff vs. Pug	0.012
Chinese Indigenous Dog vs. Pug	0.013
